# Supplementary material for: Transcriptome Profiling of Prostate Cancer, Considering Risk Groups and the TMPRSS2-ERG Molecular Subtype
Source: Int J Mol Sci. 2023 May 25;24(11):9282. doi: 10.3390/ijms24119282 (PMC10253008; doi:10.3390/ijms24119282)
Supplement: Supplementary file 1 [file ijms-24-09282-s001.zip › Supplementary Table S1.xlsx]

## Sheet: 1
Gene name	Gene ID	Description	Biotype	Rs	Rs p-value	Log2FC	Log2CPM	QLF p-value	QLF FDR	MW p-value	MW FDR
TSPAN6	ENSG00000000003	tetraspanin 6 [Source:HGNC Symbol;Acc:HGNC:11858]	protein_coding	0.11	0.398311	0.08	5.9	0.680598	1	0.399226	0.953559
TNMD	ENSG00000000005	tenomodulin [Source:HGNC Symbol;Acc:HGNC:17757]	protein_coding	-0.13	0.305972	0.28	1.01	0.676148	1	0.30663	0.953559
DPM1	ENSG00000000419	dolichyl-phosphate mannosyltransferase subunit 1, catalytic [Source:HGNC Symbol;Acc:HGNC:3005]	protein_coding	0.03	0.844726	0	4.88	0.994678	1	0.850535	0.986219
SCYL3	ENSG00000000457	SCY1 like pseudokinase 3 [Source:HGNC Symbol;Acc:HGNC:19285]	protein_coding	0.07	0.596556	0.06	4.35	0.66841	1	0.59914	0.953559
C1orf112	ENSG00000000460	chromosome 1 open reading frame 112 [Source:HGNC Symbol;Acc:HGNC:25565]	protein_coding	0.22	0.088116	0.3	2.12	0.163637	1	0.0899	0.953559
FGR	ENSG00000000938	FGR proto-oncogene, Src family tyrosine kinase [Source:HGNC Symbol;Acc:HGNC:3697]	protein_coding	-0.03	0.844726	-0.09	2.93	0.754449	1	0.850535	0.986219
CFH	ENSG00000000971	complement factor H [Source:HGNC Symbol;Acc:HGNC:4883]	protein_coding	0.12	0.355603	0.16	5.58	0.593727	1	0.356348	0.953559
FUCA2	ENSG00000001036	alpha-L-fucosidase 2 [Source:HGNC Symbol;Acc:HGNC:4008]	protein_coding	0.06	0.638055	0.02	5.35	0.899731	1	0.641121	0.953559
GCLC	ENSG00000001084	glutamate-cysteine ligase catalytic subunit [Source:HGNC Symbol;Acc:HGNC:4311]	protein_coding	-0.03	0.814177	-0.11	5.9	0.647225	1	0.819563	0.978558
NFYA	ENSG00000001167	nuclear transcription factor Y subunit alpha [Source:HGNC Symbol;Acc:HGNC:7804]	protein_coding	-0.07	0.596556	-0.09	4.85	0.614006	1	0.59914	0.953559
STPG1	ENSG00000001460	sperm tail PG-rich repeat containing 1 [Source:HGNC Symbol;Acc:HGNC:28070]	protein_coding	-0.05	0.695131	-0.1	3.44	0.570034	1	0.698912	0.953559
NIPAL3	ENSG00000001461	NIPA like domain containing 3 [Source:HGNC Symbol;Acc:HGNC:25233]	protein_coding	-0.18	0.160843	-0.74	6.78	0.107951	1	0.161995	0.953559
LAS1L	ENSG00000001497	LAS1 like ribosome biogenesis factor [Source:HGNC Symbol;Acc:HGNC:25726]	protein_coding	-0.1	0.432228	-0.14	5.88	0.468801	1	0.433335	0.953559
ENPP4	ENSG00000001561	ectonucleotide pyrophosphatase/phosphodiesterase 4 [Source:HGNC Symbol;Acc:HGNC:3359]	protein_coding	0.14	0.28795	0.25	5.2	0.442517	1	0.288602	0.953559
SEMA3F	ENSG00000001617	semaphorin 3F [Source:HGNC Symbol;Acc:HGNC:10728]	protein_coding	0.08	0.543175	0.12	5.71	0.677717	1	0.545193	0.953559
CFTR	ENSG00000001626	CF transmembrane conductance regulator [Source:HGNC Symbol;Acc:HGNC:1884]	protein_coding	0.04	0.783899	0.72	3.41	0.140128	1	0.788868	0.974243
ANKIB1	ENSG00000001629	ankyrin repeat and IBR domain containing 1 [Source:HGNC Symbol;Acc:HGNC:22215]	protein_coding	0.15	0.24518	0.1	5.44	0.552427	1	0.245898	0.953559
CYP51A1	ENSG00000001630	cytochrome P450 family 51 subfamily A member 1 [Source:HGNC Symbol;Acc:HGNC:2649]	protein_coding	0.06	0.66627	-0.16	0.11	0.750023	1	0.669686	0.953559
KRIT1	ENSG00000001631	KRIT1 ankyrin repeat containing [Source:HGNC Symbol;Acc:HGNC:1573]	protein_coding	0.22	0.088116	0.25	3.59	0.16744	1	0.0899	0.953559
RAD52	ENSG00000002016	RAD52 homolog, DNA repair protein [Source:HGNC Symbol;Acc:HGNC:9824]	protein_coding	0.09	0.504722	0.11	4.51	0.501676	1	0.50638	0.953559
MYH16	ENSG00000002079	myosin heavy chain 16 pseudogene [Source:HGNC Symbol;Acc:HGNC:31038]	transcribed_unitary_pseudogene	-0.05	0.722256	-0.36	-1.28	0.51013	1	0.72645	0.959452
BAD	ENSG00000002330	BCL2 associated agonist of cell death [Source:HGNC Symbol;Acc:HGNC:936]	protein_coding	0.05	0.709683	-0.09	4.39	0.708124	1	0.713653	0.953559
LAP3	ENSG00000002549	leucine aminopeptidase 3 [Source:HGNC Symbol;Acc:HGNC:18449]	protein_coding	0.13	0.325497	0.21	5.71	0.151417	1	0.326173	0.953559
CD99	ENSG00000002586	CD99 molecule (Xg blood group) [Source:HGNC Symbol;Acc:HGNC:7082]	protein_coding	-0.02	0.890963	-0.11	8	0.609679	1	0.897413	0.993601
HS3ST1	ENSG00000002587	heparan sulfate-glucosamine 3-sulfotransferase 1 [Source:HGNC Symbol;Acc:HGNC:5194]	protein_coding	-0.19	0.154928	-0.13	2.39	0.615741	1	0.156124	0.953559
AOC1	ENSG00000002726	amine oxidase copper containing 1 [Source:HGNC Symbol;Acc:HGNC:80]	protein_coding	-0.06	0.637891	-1.51	3.98	0.144322	1	0.640959	0.953559
WNT16	ENSG00000002745	Wnt family member 16 [Source:HGNC Symbol;Acc:HGNC:16267]	protein_coding	-0.01	0.914187	-0.05	-0.1	0.908822	1	0.920959	0.995581
HECW1	ENSG00000002746	HECT, C2 and WW domain containing E3 ubiquitin protein ligase 1 [Source:HGNC Symbol;Acc:HGNC:22195]	protein_coding	0.11	0.420745	0.67	2.03	0.148754	1	0.421782	0.953559
MAD1L1	ENSG00000002822	mitotic arrest deficient 1 like 1 [Source:HGNC Symbol;Acc:HGNC:6762]	protein_coding	0.03	0.828564	-0.31	-1.04	0.59145	1	0.834188	0.983404
LASP1	ENSG00000002834	LIM and SH3 protein 1 [Source:HGNC Symbol;Acc:HGNC:6513]	protein_coding	-0.06	0.62409	-0.1	5.88	0.584843	1	0.626991	0.953559
SNX11	ENSG00000002919	sorting nexin 11 [Source:HGNC Symbol;Acc:HGNC:14975]	protein_coding	-0.06	0.652145	-0.08	4.36	0.587119	1	0.655383	0.953559
TMEM176A	ENSG00000002933	transmembrane protein 176A [Source:HGNC Symbol;Acc:HGNC:24930]	protein_coding	0.08	0.543175	0.83	4.13	0.0608426	0.971143	0.545193	0.953559
M6PR	ENSG00000003056	mannose-6-phosphate receptor, cation dependent [Source:HGNC Symbol;Acc:HGNC:6752]	protein_coding	0.1	0.443886	0.13	5.36	0.518103	1	0.445068	0.953559
KLHL13	ENSG00000003096	kelch like family member 13 [Source:HGNC Symbol;Acc:HGNC:22931]	protein_coding	0.06	0.638055	0.22	3.85	0.398771	1	0.641121	0.953559
CYP26B1	ENSG00000003137	cytochrome P450 family 26 subfamily B member 1 [Source:HGNC Symbol;Acc:HGNC:20581]	protein_coding	-0.06	0.652145	-0.48	2	0.250007	1	0.655383	0.953559
ICA1	ENSG00000003147	islet cell autoantigen 1 [Source:HGNC Symbol;Acc:HGNC:5343]	protein_coding	-0.08	0.556301	-0.05	5.64	0.889127	1	0.558451	0.953559
DBNDD1	ENSG00000003249	dysbindin domain containing 1 [Source:HGNC Symbol;Acc:HGNC:28455]	protein_coding	-0.03	0.799003	-0.13	3.5	0.673316	1	0.804179	0.978253
ALS2	ENSG00000003393	alsin Rho guanine nucleotide exchange factor ALS2 [Source:HGNC Symbol;Acc:HGNC:443]	protein_coding	0.11	0.420745	0.08	4.83	0.469215	1	0.421782	0.953559
CASP10	ENSG00000003400	caspase 10 [Source:HGNC Symbol;Acc:HGNC:1500]	protein_coding	0.22	0.0919715	0.38	3.63	0.127478	1	0.0937205	0.953559
CFLAR	ENSG00000003402	CASP8 and FADD like apoptosis regulator [Source:HGNC Symbol;Acc:HGNC:1876]	protein_coding	0.17	0.206968	0.18	7.68	0.206728	1	0.207833	0.953559
TFPI	ENSG00000003436	tissue factor pathway inhibitor [Source:HGNC Symbol;Acc:HGNC:11760]	protein_coding	0.02	0.875503	0.24	4.29	0.410206	1	0.881739	0.991936
NDUFAF7	ENSG00000003509	NADH:ubiquinone oxidoreductase complex assembly factor 7 [Source:HGNC Symbol;Acc:HGNC:28816]	protein_coding	0.25	0.0535634	0.15	4.11	0.213892	1	0.0556055	0.953559
RBM5	ENSG00000003756	RNA binding motif protein 5 [Source:HGNC Symbol;Acc:HGNC:9902]	protein_coding	-0.02	0.890963	-0.01	7.74	0.966905	1	0.897413	0.993601
MTMR7	ENSG00000003987	myotubularin related protein 7 [Source:HGNC Symbol;Acc:HGNC:7454]	protein_coding	0.07	0.610251	0.15	1.22	0.622785	1	0.61299	0.953559
SLC7A2	ENSG00000003989	solute carrier family 7 member 2 [Source:HGNC Symbol;Acc:HGNC:11060]	protein_coding	0.07	0.610256	0.09	5.89	0.713111	1	0.612995	0.953559
ARF5	ENSG00000004059	ADP ribosylation factor 5 [Source:HGNC Symbol;Acc:HGNC:658]	protein_coding	0.06	0.62409	0.06	5.89	0.665606	1	0.626991	0.953559
SARM1	ENSG00000004139	sterile alpha and TIR motif containing 1 [Source:HGNC Symbol;Acc:HGNC:17074]	protein_coding	0.1	0.432228	0.15	3.75	0.4477	1	0.433335	0.953559
POLDIP2	ENSG00000004142	DNA polymerase delta interacting protein 2 [Source:HGNC Symbol;Acc:HGNC:23781]	protein_coding	-0.08	0.543175	-0.08	6.43	0.550766	1	0.545193	0.953559
PLXND1	ENSG00000004399	plexin D1 [Source:HGNC Symbol;Acc:HGNC:9107]	protein_coding	0.01	0.937566	0.07	5.68	0.821524	1	0.944652	0.995581
AK2	ENSG00000004455	adenylate kinase 2 [Source:HGNC Symbol;Acc:HGNC:362]	protein_coding	0.09	0.479887	0.05	6.87	0.649585	1	0.481335	0.953559
CD38	ENSG00000004468	CD38 molecule [Source:HGNC Symbol;Acc:HGNC:1667]	protein_coding	-0.19	0.138146	-1.21	6.15	0.0856884	1	0.139478	0.953559
FKBP4	ENSG00000004478	FKBP prolyl isomerase 4 [Source:HGNC Symbol;Acc:HGNC:3720]	protein_coding	-0.2	0.122768	-0.28	6.71	0.153308	1	0.124234	0.953559
KDM1A	ENSG00000004487	lysine demethylase 1A [Source:HGNC Symbol;Acc:HGNC:29079]	protein_coding	0.03	0.844726	0.02	6.6	0.859202	1	0.850535	0.986219
RBM6	ENSG00000004534	RNA binding motif protein 6 [Source:HGNC Symbol;Acc:HGNC:9903]	protein_coding	-0.24	0.067578	-0.37	8.2	0.0836277	0.998204	0.0695334	0.953559
CAMKK1	ENSG00000004660	calcium/calmodulin dependent protein kinase kinase 1 [Source:HGNC Symbol;Acc:HGNC:1469]	protein_coding	-0.06	0.666357	-0.06	3.82	0.805874	1	0.669772	0.953559
RECQL	ENSG00000004700	RecQ like helicase [Source:HGNC Symbol;Acc:HGNC:9948]	protein_coding	0.13	0.335348	0.08	3.47	0.73929	1	0.336041	0.953559
VPS50	ENSG00000004766	VPS50 subunit of EARP/GARPII complex [Source:HGNC Symbol;Acc:HGNC:25956]	protein_coding	0.17	0.199861	0.17	4.78	0.306578	1	0.200762	0.953559
HSPB6	ENSG00000004776	heat shock protein family B (small) member 6 [Source:HGNC Symbol;Acc:HGNC:26511]	protein_coding	0.04	0.739093	-0.54	6.38	0.394998	1	0.743453	0.963506
ARHGAP33	ENSG00000004777	Rho GTPase activating protein 33 [Source:HGNC Symbol;Acc:HGNC:23085]	protein_coding	0.09	0.517383	0.01	4.92	0.952029	1	0.519154	0.953559
NDUFAB1	ENSG00000004779	NADH:ubiquinone oxidoreductase subunit AB1 [Source:HGNC Symbol;Acc:HGNC:7694]	protein_coding	-0.08	0.543175	-0.24	5.91	0.224075	1	0.545193	0.953559
PDK4	ENSG00000004799	pyruvate dehydrogenase kinase 4 [Source:HGNC Symbol;Acc:HGNC:8812]	protein_coding	-0.15	0.237176	-0.8	7.43	0.174957	1	0.237918	0.953559
SLC22A16	ENSG00000004809	solute carrier family 22 member 16 [Source:HGNC Symbol;Acc:HGNC:20302]	protein_coding	-0.05	0.718494	-0.85	-1.4	0.215993	1	0.722745	0.959452
ZMYND10	ENSG00000004838	zinc finger MYND-type containing 10 [Source:HGNC Symbol;Acc:HGNC:19412]	protein_coding	-0.13	0.335348	-0.61	0.32	0.144058	1	0.336041	0.953559
ABCB5	ENSG00000004846	ATP binding cassette subfamily B member 5 [Source:HGNC Symbol;Acc:HGNC:46]	protein_coding	-0.1	0.443663	-0.67	-0.28	0.210909	1	0.444847	0.953559
ARX	ENSG00000004848	aristaless related homeobox [Source:HGNC Symbol;Acc:HGNC:18060]	protein_coding	-0.17	0.1991	-0.25	1.8	0.75168	1	0.200011	0.953559
SLC25A13	ENSG00000004864	solute carrier family 25 member 13 [Source:HGNC Symbol;Acc:HGNC:10983]	protein_coding	0.19	0.149174	0.16	4.72	0.277102	1	0.150415	0.953559
ST7	ENSG00000004866	suppression of tumorigenicity 7 [Source:HGNC Symbol;Acc:HGNC:11351]	protein_coding	-0.01	0.922001	0	4.86	0.987338	1	0.928876	0.995581
CDC27	ENSG00000004897	cell division cycle 27 [Source:HGNC Symbol;Acc:HGNC:1728]	protein_coding	0.16	0.221713	0.17	5.6	0.314768	1	0.222512	0.953559
SLC4A1	ENSG00000004939	solute carrier family 4 member 1 (Diego blood group) [Source:HGNC Symbol;Acc:HGNC:11027]	protein_coding	0.18	0.176573	-0.15	-2.06	0.857546	1	0.17836	0.953559
CALCR	ENSG00000004948	calcitonin receptor [Source:HGNC Symbol;Acc:HGNC:1440]	protein_coding	-0.19	0.154017	-1.34	-1.73	0.0859147	1	0.155442	0.953559
HCCS	ENSG00000004961	holocytochrome c synthase [Source:HGNC Symbol;Acc:HGNC:4837]	protein_coding	0.07	0.596556	0.09	3.92	0.565054	1	0.59914	0.953559
DVL2	ENSG00000004975	dishevelled segment polarity protein 2 [Source:HGNC Symbol;Acc:HGNC:3086]	protein_coding	0.01	0.968759	0	5.51	0.980297	1	0.976264	0.998791
PRSS22	ENSG00000005001	serine protease 22 [Source:HGNC Symbol;Acc:HGNC:14368]	protein_coding	0.05	0.724338	-0.04	4.23	0.935321	1	0.728502	0.959452
UPF1	ENSG00000005007	UPF1 RNA helicase and ATPase [Source:HGNC Symbol;Acc:HGNC:9962]	protein_coding	-0.12	0.345384	-0.16	6.56	0.450379	1	0.3461	0.953559
SKAP2	ENSG00000005020	src kinase associated phosphoprotein 2 [Source:HGNC Symbol;Acc:HGNC:15687]	protein_coding	0.05	0.680688	0.21	4.6	0.397183	1	0.684283	0.953559
SLC25A5	ENSG00000005022	solute carrier family 25 member 5 [Source:HGNC Symbol;Acc:HGNC:10991]	protein_coding	0.07	0.610256	-0.02	6.79	0.898703	1	0.612995	0.953559
MCUB	ENSG00000005059	mitochondrial calcium uniporter dominant negative subunit beta [Source:HGNC Symbol;Acc:HGNC:26076]	protein_coding	0.1	0.443886	0.26	2.79	0.264814	1	0.445068	0.953559
HOXA11	ENSG00000005073	homeobox A11 [Source:HGNC Symbol;Acc:HGNC:5101]	protein_coding	0.01	0.953154	0.08	4.13	0.690037	1	0.96045	0.998731
POLR2J	ENSG00000005075	RNA polymerase II subunit J [Source:HGNC Symbol;Acc:HGNC:9197]	protein_coding	0.11	0.409439	0.04	4.65	0.843029	1	0.410412	0.953559
DHX33	ENSG00000005100	DEAH-box helicase 33 [Source:HGNC Symbol;Acc:HGNC:16718]	protein_coding	0.05	0.724338	0.01	4.7	0.940006	1	0.728502	0.959452
MEOX1	ENSG00000005102	mesenchyme homeobox 1 [Source:HGNC Symbol;Acc:HGNC:7013]	protein_coding	0.05	0.680688	0.11	2.39	0.826419	1	0.684283	0.953559
THSD7A	ENSG00000005108	thrombospondin type 1 domain containing 7A [Source:HGNC Symbol;Acc:HGNC:22207]	protein_coding	0.04	0.739093	0.17	4.21	0.603355	1	0.743453	0.963506
LIG3	ENSG00000005156	DNA ligase 3 [Source:HGNC Symbol;Acc:HGNC:6600]	protein_coding	-0.11	0.398311	-0.11	5.24	0.521643	1	0.399226	0.953559
RPAP3	ENSG00000005175	RNA polymerase II associated protein 3 [Source:HGNC Symbol;Acc:HGNC:26151]	protein_coding	0.11	0.387362	0.21	4.72	0.254219	1	0.388226	0.953559
ACSM3	ENSG00000005187	acyl-CoA synthetase medium chain family member 3 [Source:HGNC Symbol;Acc:HGNC:10522]	protein_coding	-0.14	0.28795	-0.63	4.65	0.193099	1	0.288602	0.953559
REXO5	ENSG00000005189	RNA exonuclease 5 [Source:HGNC Symbol;Acc:HGNC:24661]	protein_coding	-0.04	0.753942	-0.06	3.75	0.773226	1	0.758502	0.968513
CIAPIN1	ENSG00000005194	cytokine induced apoptosis inhibitor 1 [Source:HGNC Symbol;Acc:HGNC:28050]	protein_coding	-0.05	0.709683	0	4.92	0.9701	1	0.713653	0.953559
SPPL2B	ENSG00000005206	signal peptide peptidase like 2B [Source:HGNC Symbol;Acc:HGNC:30627]	protein_coding	-0.1	0.467717	-0.12	5.89	0.61764	1	0.469071	0.953559
FAM214B	ENSG00000005238	family with sequence similarity 214 member B [Source:HGNC Symbol;Acc:HGNC:25666]	protein_coding	0	0.984377	-0.05	4.96	0.772026	1	0.992087	1
COPZ2	ENSG00000005243	COPI coat complex subunit zeta 2 [Source:HGNC Symbol;Acc:HGNC:19356]	protein_coding	0.01	0.922001	-0.15	4.94	0.673448	1	0.928876	0.995581
PRKAR2B	ENSG00000005249	protein kinase cAMP-dependent type II regulatory subunit beta [Source:HGNC Symbol;Acc:HGNC:9392]	protein_coding	0.11	0.420745	0.49	5.01	0.0923707	1	0.421782	0.953559
MSL3	ENSG00000005302	MSL complex subunit 3 [Source:HGNC Symbol;Acc:HGNC:7370]	protein_coding	0.21	0.100077	0.16	5.26	0.233255	1	0.101752	0.953559
CREBBP	ENSG00000005339	CREB binding protein [Source:HGNC Symbol;Acc:HGNC:2348]	protein_coding	-0.03	0.82942	-0.03	6.45	0.816441	1	0.835017	0.983404
TSPOAP1	ENSG00000005379	TSPO associated protein 1 [Source:HGNC Symbol;Acc:HGNC:16831]	protein_coding	-0.06	0.62409	-0.13	6.29	0.649337	1	0.626991	0.953559
MPO	ENSG00000005381	myeloperoxidase [Source:HGNC Symbol;Acc:HGNC:7218]	protein_coding	0.25	0.0561447	0.15	-0.35	0.76753	1	0.0581739	0.953559
PON1	ENSG00000005421	paraoxonase 1 [Source:HGNC Symbol;Acc:HGNC:9204]	protein_coding	0.13	0.332871	1.06	0.77	0.154131	1	0.333585	0.953559
GCFC2	ENSG00000005436	GC-rich sequence DNA-binding factor 2 [Source:HGNC Symbol;Acc:HGNC:1317]	protein_coding	0.07	0.596556	0.09	4.84	0.704789	1	0.59914	0.953559
WDR54	ENSG00000005448	WD repeat domain 54 [Source:HGNC Symbol;Acc:HGNC:25770]	protein_coding	0.06	0.62409	0.03	3.54	0.858157	1	0.626991	0.953559
CROT	ENSG00000005469	carnitine O-octanoyltransferase [Source:HGNC Symbol;Acc:HGNC:2366]	protein_coding	0.01	0.922001	0.01	5.67	0.969296	1	0.928876	0.995581
ABCB4	ENSG00000005471	ATP binding cassette subfamily B member 4 [Source:HGNC Symbol;Acc:HGNC:45]	protein_coding	0.01	0.968759	-0.16	0.62	0.644546	1	0.976264	0.998791
KMT2E	ENSG00000005483	lysine methyltransferase 2E (inactive) [Source:HGNC Symbol;Acc:HGNC:18541]	protein_coding	0.2	0.132867	0.12	6.56	0.393763	1	0.134245	0.953559
RHBDD2	ENSG00000005486	rhomboid domain containing 2 [Source:HGNC Symbol;Acc:HGNC:23082]	protein_coding	-0.05	0.680688	-0.06	6.32	0.713084	1	0.684283	0.953559
SOX8	ENSG00000005513	SRY-box transcription factor 8 [Source:HGNC Symbol;Acc:HGNC:11203]	protein_coding	-0.13	0.335348	-0.35	1.74	0.290259	1	0.336041	0.953559
IBTK	ENSG00000005700	inhibitor of Bruton tyrosine kinase [Source:HGNC Symbol;Acc:HGNC:17853]	protein_coding	0.13	0.306352	0.17	5.85	0.392063	1	0.307007	0.953559
ZNF195	ENSG00000005801	zinc finger protein 195 [Source:HGNC Symbol;Acc:HGNC:12986]	protein_coding	0	0.984377	-0.05	5.37	0.76977	1	0.992087	1
MYCBP2	ENSG00000005810	MYC binding protein 2 [Source:HGNC Symbol;Acc:HGNC:23386]	protein_coding	0.09	0.517383	0.08	6.05	0.667549	1	0.519154	0.953559
FBXL3	ENSG00000005812	F-box and leucine rich repeat protein 3 [Source:HGNC Symbol;Acc:HGNC:13599]	protein_coding	0.09	0.504722	0.16	5.92	0.573135	1	0.50638	0.953559
ITGAL	ENSG00000005844	integrin subunit alpha L [Source:HGNC Symbol;Acc:HGNC:6148]	protein_coding	0.08	0.556301	0.37	3.77	0.30835	1	0.558451	0.953559
PDK2	ENSG00000005882	pyruvate dehydrogenase kinase 2 [Source:HGNC Symbol;Acc:HGNC:8810]	protein_coding	0	0.984377	0.02	4.65	0.943386	1	0.992087	1
ITGA3	ENSG00000005884	integrin subunit alpha 3 [Source:HGNC Symbol;Acc:HGNC:6139]	protein_coding	0.01	0.922001	-0.04	6.05	0.865649	1	0.928876	0.995581
ZFX	ENSG00000005889	zinc finger protein X-linked [Source:HGNC Symbol;Acc:HGNC:12869]	protein_coding	-0.03	0.82942	-0.16	5.84	0.472888	1	0.835017	0.983404
LAMP2	ENSG00000005893	lysosomal associated membrane protein 2 [Source:HGNC Symbol;Acc:HGNC:6501]	protein_coding	0	0.984377	0.06	7.53	0.85032	1	0.992087	1
ITGA2B	ENSG00000005961	integrin subunit alpha 2b [Source:HGNC Symbol;Acc:HGNC:6138]	protein_coding	0.03	0.844726	-0.02	1.14	0.959322	1	0.850535	0.986219
ASB4	ENSG00000005981	ankyrin repeat and SOCS box containing 4 [Source:HGNC Symbol;Acc:HGNC:16009]	protein_coding	0.02	0.872348	0.07	-1.21	0.918338	1	0.87874	0.991936
GDE1	ENSG00000006007	glycerophosphodiester phosphodiesterase 1 [Source:HGNC Symbol;Acc:HGNC:29644]	protein_coding	0.05	0.724338	0.02	6.13	0.910264	1	0.728502	0.959452
REX1BD	ENSG00000006015	required for excision 1-B domain containing [Source:HGNC Symbol;Acc:HGNC:26098]	protein_coding	0.05	0.680688	-0.08	5.18	0.734892	1	0.684283	0.953559
CRLF1	ENSG00000006016	cytokine receptor like factor 1 [Source:HGNC Symbol;Acc:HGNC:2364]	protein_coding	0.08	0.556301	0.49	0.9	0.327258	1	0.558451	0.953559
OSBPL7	ENSG00000006025	oxysterol binding protein like 7 [Source:HGNC Symbol;Acc:HGNC:16387]	protein_coding	0.01	0.937566	-0.02	5.15	0.91736	1	0.944652	0.995581
TMEM98	ENSG00000006042	transmembrane protein 98 [Source:HGNC Symbol;Acc:HGNC:24529]	protein_coding	0	1	0.02	6.54	0.876325	1	1	1
YBX2	ENSG00000006047	Y-box binding protein 2 [Source:HGNC Symbol;Acc:HGNC:17948]	protein_coding	-0.1	0.443886	-0.2	2.24	0.625119	1	0.445068	0.953559
KRT33A	ENSG00000006059	keratin 33A [Source:HGNC Symbol;Acc:HGNC:6450]	protein_coding			0	-2.46	1	1	1	1
MAP3K14	ENSG00000006062	mitogen-activated protein kinase kinase kinase 14 [Source:HGNC Symbol;Acc:HGNC:6853]	protein_coding	0.02	0.875503	-0.07	4.15	0.78105	1	0.881739	0.991936
ABCC8	ENSG00000006071	ATP binding cassette subfamily C member 8 [Source:HGNC Symbol;Acc:HGNC:59]	protein_coding	-0.2	0.117942	-0.26	3.19	0.508301	1	0.119452	0.953559
CACNG3	ENSG00000006116	calcium voltage-gated channel auxiliary subunit gamma 3 [Source:HGNC Symbol;Acc:HGNC:1407]	protein_coding			0	-2.46	1	1	1	1
TMEM132A	ENSG00000006118	transmembrane protein 132A [Source:HGNC Symbol;Acc:HGNC:31092]	protein_coding	0.03	0.799003	0.27	3.48	0.505845	1	0.804179	0.978253
AP2B1	ENSG00000006125	adaptor related protein complex 2 subunit beta 1 [Source:HGNC Symbol;Acc:HGNC:563]	protein_coding	0.18	0.160843	0.06	7.42	0.546058	1	0.161995	0.953559
TAC1	ENSG00000006128	tachykinin precursor 1 [Source:HGNC Symbol;Acc:HGNC:11517]	protein_coding	0.04	0.767112	0.74	0.31	0.236241	1	0.77191	0.973182
ZNF263	ENSG00000006194	zinc finger protein 263 [Source:HGNC Symbol;Acc:HGNC:13056]	protein_coding	-0.31	0.0169236	-0.34	5.23	0.0238394	0.898105	0.0187485	0.752733
CX3CL1	ENSG00000006210	C-X3-C motif chemokine ligand 1 [Source:HGNC Symbol;Acc:HGNC:10647]	protein_coding	0.02	0.906465	0.27	6.58	0.401781	1	0.913127	0.995581
SPATA20	ENSG00000006282	spermatogenesis associated 20 [Source:HGNC Symbol;Acc:HGNC:26125]	protein_coding	-0.12	0.376593	-0.18	6.95	0.386721	1	0.377412	0.953559
CACNA1G	ENSG00000006283	calcium voltage-gated channel subunit alpha1 G [Source:HGNC Symbol;Acc:HGNC:1394]	protein_coding	-0.1	0.467717	-0.19	2.46	0.606444	1	0.469071	0.953559
TNFRSF12A	ENSG00000006327	TNF receptor superfamily member 12A [Source:HGNC Symbol;Acc:HGNC:18152]	protein_coding	0.09	0.492223	0.13	3.94	0.746549	1	0.493773	0.953559
DLX6	ENSG00000006377	distal-less homeobox 6 [Source:HGNC Symbol;Acc:HGNC:2919]	protein_coding	0.09	0.491497	0	-0.34	0.996779	1	0.493051	0.953559
MAP3K9	ENSG00000006432	mitogen-activated protein kinase kinase kinase 9 [Source:HGNC Symbol;Acc:HGNC:6861]	protein_coding	-0.01	0.968759	-0.05	3.19	0.852868	1	0.976264	0.998791
RALA	ENSG00000006451	RAS like proto-oncogene A [Source:HGNC Symbol;Acc:HGNC:9839]	protein_coding	0.02	0.860088	0.02	5.14	0.915539	1	0.866111	0.988812
BAIAP2L1	ENSG00000006453	BAR/IMD domain containing adaptor protein 2 like 1 [Source:HGNC Symbol;Acc:HGNC:21649]	protein_coding	-0.06	0.666357	-0.16	5.91	0.695733	1	0.669772	0.953559
KDM7A	ENSG00000006459	lysine demethylase 7A [Source:HGNC Symbol;Acc:HGNC:22224]	protein_coding	0.1	0.432228	0.31	5.1	0.0921095	1	0.433335	0.953559
ETV1	ENSG00000006468	ETS variant transcription factor 1 [Source:HGNC Symbol;Acc:HGNC:3490]	protein_coding	0.06	0.638055	1.58	4.21	0.000136572	0.185857	0.641121	0.953559
AGK	ENSG00000006530	acylglycerol kinase [Source:HGNC Symbol;Acc:HGNC:21869]	protein_coding	0.32	0.0133987	0.21	5.37	0.108197	1	0.0151057	0.752733
ALDH3B1	ENSG00000006534	aldehyde dehydrogenase 3 family member B1 [Source:HGNC Symbol;Acc:HGNC:410]	protein_coding	-0.01	0.968759	0.12	2.97	0.618136	1	0.976264	0.998791
TTC22	ENSG00000006555	tetratricopeptide repeat domain 22 [Source:HGNC Symbol;Acc:HGNC:26067]	protein_coding	-0.1	0.467717	-0.29	3.55	0.483371	1	0.469071	0.953559
PHTF2	ENSG00000006576	putative homeodomain transcription factor 2 [Source:HGNC Symbol;Acc:HGNC:13411]	protein_coding	0.11	0.420745	0.15	4.45	0.57683	1	0.421782	0.953559
CCL26	ENSG00000006606	C-C motif chemokine ligand 26 [Source:HGNC Symbol;Acc:HGNC:10625]	protein_coding	-0.08	0.53763	-0.32	-0.6	0.669276	1	0.539683	0.953559
FARP2	ENSG00000006607	FERM, ARH/RhoGEF and pleckstrin domain protein 2 [Source:HGNC Symbol;Acc:HGNC:16460]	protein_coding	0.07	0.582995	0.05	4.64	0.721355	1	0.585428	0.953559
USH1C	ENSG00000006611	USH1 protein network component harmonin [Source:HGNC Symbol;Acc:HGNC:12597]	protein_coding	-0.1	0.458587	-1.16	-1.32	0.135032	1	0.460167	0.953559
GGCT	ENSG00000006625	gamma-glutamylcyclotransferase [Source:HGNC Symbol;Acc:HGNC:21705]	protein_coding	-0.02	0.890963	-0.13	4.7	0.58265	1	0.897413	0.993601
DBF4	ENSG00000006634	DBF4 zinc finger [Source:HGNC Symbol;Acc:HGNC:17364]	protein_coding	0.09	0.492223	0.11	3.15	0.671506	1	0.493773	0.953559
TBXA2R	ENSG00000006638	thromboxane A2 receptor [Source:HGNC Symbol;Acc:HGNC:11608]	protein_coding	0.13	0.335348	0.38	1.71	0.344285	1	0.336041	0.953559
IFRD1	ENSG00000006652	interferon related developmental regulator 1 [Source:HGNC Symbol;Acc:HGNC:5456]	protein_coding	-0.05	0.680688	-0.18	4.96	0.429595	1	0.684283	0.953559
LGALS14	ENSG00000006659	galectin 14 [Source:HGNC Symbol;Acc:HGNC:30054]	protein_coding	-0.08	0.528213	-0.7	-2.41	0.183751	1	0.544579	0.953559
COX10	ENSG00000006695	cytochrome c oxidase assembly factor heme A:farnesyltransferase COX10 [Source:HGNC Symbol;Acc:HGNC:2260]	protein_coding	0.06	0.62409	0.02	3.89	0.878522	1	0.626991	0.953559
GTF2IRD1	ENSG00000006704	GTF2I repeat domain containing 1 [Source:HGNC Symbol;Acc:HGNC:4661]	protein_coding	-0.01	0.922001	-0.05	4.62	0.783617	1	0.928876	0.995581
PAF1	ENSG00000006712	PAF1 homolog, Paf1/RNA polymerase II complex component [Source:HGNC Symbol;Acc:HGNC:25459]	protein_coding	-0.29	0.0236821	-0.58	5.68	0.0373925	0.971143	0.0256493	0.752733
VPS41	ENSG00000006715	VPS41 subunit of HOPS complex [Source:HGNC Symbol;Acc:HGNC:12713]	protein_coding	0.06	0.62409	0.1	5.99	0.446672	1	0.626991	0.953559
ARHGAP44	ENSG00000006740	Rho GTPase activating protein 44 [Source:HGNC Symbol;Acc:HGNC:29096]	protein_coding	0.05	0.695131	0	3.92	0.997316	1	0.698912	0.953559
ELAC2	ENSG00000006744	elaC ribonuclease Z 2 [Source:HGNC Symbol;Acc:HGNC:14198]	protein_coding	-0.17	0.186172	-0.29	5.84	0.168421	1	0.187151	0.953559
SCIN	ENSG00000006747	scinderin [Source:HGNC Symbol;Acc:HGNC:21695]	protein_coding	0.05	0.680688	0.53	4.04	0.302198	1	0.684283	0.953559
ARSD	ENSG00000006756	arylsulfatase D [Source:HGNC Symbol;Acc:HGNC:717]	protein_coding	-0.03	0.814177	-0.06	6.15	0.755728	1	0.819563	0.978558
PNPLA4	ENSG00000006757	patatin like phospholipase domain containing 4 [Source:HGNC Symbol;Acc:HGNC:24887]	protein_coding	-0.15	0.24518	-0.1	4.24	0.482857	1	0.245898	0.953559
MYH13	ENSG00000006788	myosin heavy chain 13 [Source:HGNC Symbol;Acc:HGNC:7571]	protein_coding	-0.09	0.503687	-0.74	-2.2	0.309654	1	0.508394	0.953559
ADIPOR2	ENSG00000006831	adiponectin receptor 2 [Source:HGNC Symbol;Acc:HGNC:24041]	protein_coding	-0.12	0.345384	-0.11	6.06	0.386825	1	0.3461	0.953559
CDKL3	ENSG00000006837	cyclin dependent kinase like 3 [Source:HGNC Symbol;Acc:HGNC:15483]	protein_coding	0.17	0.206968	0.12	0.43	0.644459	1	0.207833	0.953559
UPP2	ENSG00000007001	uridine phosphorylase 2 [Source:HGNC Symbol;Acc:HGNC:23061]	protein_coding	0.05	0.693654	-0.1	-0.96	0.852153	1	0.697453	0.953559
PRSS21	ENSG00000007038	serine protease 21 [Source:HGNC Symbol;Acc:HGNC:9485]	protein_coding	-0.24	0.0702226	-1.72	1.84	0.0293302	0.951542	0.0721607	0.953559
MARK4	ENSG00000007047	microtubule affinity regulating kinase 4 [Source:HGNC Symbol;Acc:HGNC:13538]	protein_coding	0.04	0.76888	0.03	4.96	0.872511	1	0.773643	0.973182
PROM1	ENSG00000007062	prominin 1 [Source:HGNC Symbol;Acc:HGNC:9454]	protein_coding	0.12	0.376593	0.91	3.16	0.0475628	0.971143	0.377412	0.953559
CCDC124	ENSG00000007080	coiled-coil domain containing 124 [Source:HGNC Symbol;Acc:HGNC:25171]	protein_coding	-0.05	0.695131	-0.24	4.98	0.288876	1	0.698912	0.953559
CEACAM21	ENSG00000007129	CEA cell adhesion molecule 21 [Source:HGNC Symbol;Acc:HGNC:28834]	protein_coding	0.06	0.623994	0.11	0.11	0.810695	1	0.626895	0.953559
PAFAH1B1	ENSG00000007168	platelet activating factor acetylhydrolase 1b regulatory subunit 1 [Source:HGNC Symbol;Acc:HGNC:8574]	protein_coding	0.15	0.253366	0.15	7.09	0.300704	1	0.254064	0.953559
NOS2	ENSG00000007171	nitric oxide synthase 2 [Source:HGNC Symbol;Acc:HGNC:7873]	protein_coding	0.14	0.287381	1.23	0.07	0.00962682	0.661837	0.288039	0.953559
DNAH9	ENSG00000007174	dynein axonemal heavy chain 9 [Source:HGNC Symbol;Acc:HGNC:2953]	protein_coding	-0.2	0.127742	-0.52	1.09	0.0883049	1	0.129164	0.953559
KIAA0100	ENSG00000007202	KIAA0100 [Source:HGNC Symbol;Acc:HGNC:28960]	protein_coding	-0.23	0.0707056	-0.32	6.24	0.0983487	1	0.0726374	0.953559
SLC13A2	ENSG00000007216	solute carrier family 13 member 2 [Source:HGNC Symbol;Acc:HGNC:10917]	protein_coding	0.06	0.643554	-1.58	-0.64	0.214709	1	0.649176	0.953559
GAS7	ENSG00000007237	growth arrest specific 7 [Source:HGNC Symbol;Acc:HGNC:4169]	protein_coding	-0.01	0.953154	-0.06	4.33	0.866017	1	0.96045	0.998731
TRAPPC6A	ENSG00000007255	trafficking protein particle complex 6A [Source:HGNC Symbol;Acc:HGNC:23069]	protein_coding	0.03	0.82942	-0.14	4.51	0.522516	1	0.835017	0.983404
MATK	ENSG00000007264	megakaryocyte-associated tyrosine kinase [Source:HGNC Symbol;Acc:HGNC:6906]	protein_coding	0.04	0.783902	0.23	1.67	0.661263	1	0.78887	0.974243
CEACAM7	ENSG00000007306	CEA cell adhesion molecule 7 [Source:HGNC Symbol;Acc:HGNC:1819]	protein_coding	0.07	0.607642	0.32	-1.52	0.644435	1	0.610831	0.953559
CD79B	ENSG00000007312	CD79b molecule [Source:HGNC Symbol;Acc:HGNC:1699]	protein_coding	-0.01	0.953154	-0.12	1.34	0.792009	1	0.96045	0.998731
SCN4A	ENSG00000007314	sodium voltage-gated channel alpha subunit 4 [Source:HGNC Symbol;Acc:HGNC:10591]	protein_coding	-0.06	0.666353	-0.92	1.88	0.216531	1	0.669768	0.953559
ST7L	ENSG00000007341	suppression of tumorigenicity 7 like [Source:HGNC Symbol;Acc:HGNC:18441]	protein_coding	0.07	0.610256	0.07	3.94	0.629085	1	0.612995	0.953559
TKTL1	ENSG00000007350	transketolase like 1 [Source:HGNC Symbol;Acc:HGNC:11835]	protein_coding	-0.03	0.79323	0.04	-1.56	0.942697	1	0.798551	0.978253
PAX6	ENSG00000007372	paired box 6 [Source:HGNC Symbol;Acc:HGNC:8620]	protein_coding	-0.17	0.199648	-1.28	-1.65	0.0680978	0.971143	0.200721	0.953559
RPUSD1	ENSG00000007376	RNA pseudouridine synthase domain containing 1 [Source:HGNC Symbol;Acc:HGNC:14173]	protein_coding	-0.06	0.638055	-0.07	3.89	0.766198	1	0.641121	0.953559
RHBDF1	ENSG00000007384	rhomboid 5 homolog 1 [Source:HGNC Symbol;Acc:HGNC:20561]	protein_coding	-0.07	0.569575	-0.06	6.21	0.773134	1	0.571864	0.953559
LUC7L	ENSG00000007392	LUC7 like [Source:HGNC Symbol;Acc:HGNC:6723]	protein_coding	-0.12	0.345384	-0.17	7.07	0.343116	1	0.3461	0.953559
CACNA2D2	ENSG00000007402	calcium voltage-gated channel auxiliary subunit alpha2delta 2 [Source:HGNC Symbol;Acc:HGNC:1400]	protein_coding	0.03	0.82942	0.08	3.6	0.695717	1	0.835017	0.983404
BAIAP3	ENSG00000007516	BAI1 associated protein 3 [Source:HGNC Symbol;Acc:HGNC:948]	protein_coding	-0.09	0.517383	-0.32	4.49	0.553802	1	0.519154	0.953559
TSR3	ENSG00000007520	TSR3 ribosome maturation factor [Source:HGNC Symbol;Acc:HGNC:14175]	protein_coding	0.03	0.799003	-0.12	4.57	0.58102	1	0.804179	0.978253
PIGQ	ENSG00000007541	phosphatidylinositol glycan anchor biosynthesis class Q [Source:HGNC Symbol;Acc:HGNC:14135]	protein_coding	-0.06	0.62409	-0.11	5.4	0.59601	1	0.626991	0.953559
CRAMP1	ENSG00000007545	cramped chromatin regulator homolog 1 [Source:HGNC Symbol;Acc:HGNC:14122]	protein_coding	-0.1	0.467717	-0.09	4.97	0.58514	1	0.469071	0.953559
TEAD3	ENSG00000007866	TEA domain transcription factor 3 [Source:HGNC Symbol;Acc:HGNC:11716]	protein_coding	0.04	0.753942	0.08	6.45	0.706478	1	0.758502	0.968513
SELE	ENSG00000007908	selectin E [Source:HGNC Symbol;Acc:HGNC:10718]	protein_coding	-0.05	0.695131	-0.14	5.61	0.819346	1	0.698912	0.953559
DNAJC11	ENSG00000007923	DnaJ heat shock protein family (Hsp40) member C11 [Source:HGNC Symbol;Acc:HGNC:25570]	protein_coding	-0.07	0.569575	-0.09	4.33	0.696639	1	0.571864	0.953559
FMO3	ENSG00000007933	flavin containing dimethylaniline monoxygenase 3 [Source:HGNC Symbol;Acc:HGNC:3771]	protein_coding	0.09	0.504722	0.13	0.62	0.751386	1	0.50638	0.953559
MYLIP	ENSG00000007944	myosin regulatory light chain interacting protein [Source:HGNC Symbol;Acc:HGNC:21155]	protein_coding	0.07	0.596556	0.05	5.19	0.739564	1	0.59914	0.953559
NOX1	ENSG00000007952	NADPH oxidase 1 [Source:HGNC Symbol;Acc:HGNC:7889]	protein_coding	0.01	0.968755	0.19	0.93	0.69659	1	0.976261	0.998791
E2F2	ENSG00000007968	E2F transcription factor 2 [Source:HGNC Symbol;Acc:HGNC:3114]	protein_coding	0.24	0.0616407	0.58	-0.33	0.164616	1	0.0636374	0.953559
PSMB1	ENSG00000008018	proteasome 20S subunit beta 1 [Source:HGNC Symbol;Acc:HGNC:9537]	protein_coding	0.14	0.279026	-0.01	6.93	0.969448	1	0.279684	0.953559
SYN1	ENSG00000008056	synapsin I [Source:HGNC Symbol;Acc:HGNC:11494]	protein_coding	0.06	0.638055	0.25	1.17	0.515287	1	0.641121	0.953559
JARID2	ENSG00000008083	jumonji and AT-rich interaction domain containing 2 [Source:HGNC Symbol;Acc:HGNC:6196]	protein_coding	-0.04	0.76888	-0.09	4.34	0.592137	1	0.773643	0.973182
CDKL5	ENSG00000008086	cyclin dependent kinase like 5 [Source:HGNC Symbol;Acc:HGNC:11411]	protein_coding	0.07	0.569575	0.21	4.93	0.337444	1	0.571864	0.953559
CAMK1G	ENSG00000008118	calcium/calmodulin dependent protein kinase IG [Source:HGNC Symbol;Acc:HGNC:14585]	protein_coding	-0.02	0.906465	0.19	2.38	0.573063	1	0.913127	0.995581
CDK11A	ENSG00000008128	cyclin dependent kinase 11A [Source:HGNC Symbol;Acc:HGNC:1730]	protein_coding	-0.15	0.24518	-0.19	1.87	0.519243	1	0.245898	0.953559
NADK	ENSG00000008130	NAD kinase [Source:HGNC Symbol;Acc:HGNC:29831]	protein_coding	-0.12	0.366007	-0.1	5.39	0.64199	1	0.366786	0.953559
TFAP2B	ENSG00000008196	transcription factor AP-2 beta [Source:HGNC Symbol;Acc:HGNC:11743]	protein_coding	0	0.983613	-0.95	-1.31	0.232438	1	0.9917	1
TFAP2D	ENSG00000008197	transcription factor AP-2 delta [Source:HGNC Symbol;Acc:HGNC:15581]	protein_coding	-0.06	0.658579	-1.41	-2.34	0.0213124	0.833466	0.687322	0.953559
DLEC1	ENSG00000008226	DLEC1 cilia and flagella associated protein [Source:HGNC Symbol;Acc:HGNC:2899]	protein_coding	0.02	0.875503	0	2.2	0.995804	1	0.881739	0.991936
CYTH3	ENSG00000008256	cytohesin 3 [Source:HGNC Symbol;Acc:HGNC:9504]	protein_coding	0.03	0.82942	0.03	4.79	0.845581	1	0.835017	0.983404
ADAM22	ENSG00000008277	ADAM metallopeptidase domain 22 [Source:HGNC Symbol;Acc:HGNC:201]	protein_coding	0.11	0.398311	0.21	5.38	0.437755	1	0.399226	0.953559
SYPL1	ENSG00000008282	synaptophysin like 1 [Source:HGNC Symbol;Acc:HGNC:11507]	protein_coding	0.09	0.517383	0.15	6.96	0.53628	1	0.519154	0.953559
CYB561	ENSG00000008283	cytochrome b561 [Source:HGNC Symbol;Acc:HGNC:2571]	protein_coding	-0.14	0.279026	-0.3	7.3	0.364023	1	0.279684	0.953559
SPAG9	ENSG00000008294	sperm associated antigen 9 [Source:HGNC Symbol;Acc:HGNC:14524]	protein_coding	0.07	0.596556	0.16	6.26	0.378758	1	0.59914	0.953559
CELSR3	ENSG00000008300	cadherin EGF LAG seven-pass G-type receptor 3 [Source:HGNC Symbol;Acc:HGNC:3230]	protein_coding	0.07	0.582995	0.09	1.82	0.747888	1	0.585428	0.953559
AASS	ENSG00000008311	aminoadipate-semialdehyde synthase [Source:HGNC Symbol;Acc:HGNC:17366]	protein_coding	0.17	0.186172	0.22	6.55	0.164365	1	0.187151	0.953559
PLEKHG6	ENSG00000008323	pleckstrin homology and RhoGEF domain containing G6 [Source:HGNC Symbol;Acc:HGNC:25562]	protein_coding	-0.06	0.666357	-0.24	1.71	0.496576	1	0.669772	0.953559
SS18L2	ENSG00000008324	SS18 like 2 [Source:HGNC Symbol;Acc:HGNC:15593]	protein_coding	-0.01	0.968759	-0.09	5.04	0.758137	1	0.976264	0.998791
MPND	ENSG00000008382	MPN domain containing [Source:HGNC Symbol;Acc:HGNC:25934]	protein_coding	-0.2	0.117942	-0.49	3.45	0.0790292	0.973501	0.119452	0.953559
MGST1	ENSG00000008394	microsomal glutathione S-transferase 1 [Source:HGNC Symbol;Acc:HGNC:7061]	protein_coding	-0.03	0.799003	-0.11	6.59	0.710997	1	0.804179	0.978253
CRY1	ENSG00000008405	cryptochrome circadian regulator 1 [Source:HGNC Symbol;Acc:HGNC:2384]	protein_coding	0.03	0.814177	0.08	4.67	0.697403	1	0.819563	0.978558
PGLYRP1	ENSG00000008438	peptidoglycan recognition protein 1 [Source:HGNC Symbol;Acc:HGNC:8904]	protein_coding	0.08	0.545035	0.18	-1.99	0.917838	1	0.548014	0.953559
NFIX	ENSG00000008441	nuclear factor I X [Source:HGNC Symbol;Acc:HGNC:7788]	protein_coding	0.03	0.814177	0.06	7.84	0.658976	1	0.819563	0.978558
ST3GAL1	ENSG00000008513	ST3 beta-galactoside alpha-2,3-sialyltransferase 1 [Source:HGNC Symbol;Acc:HGNC:10862]	protein_coding	-0.15	0.24518	-0.26	4.7	0.301737	1	0.245898	0.953559
MMP25	ENSG00000008516	matrix metallopeptidase 25 [Source:HGNC Symbol;Acc:HGNC:14246]	protein_coding	0.08	0.556301	0.12	1.01	0.650896	1	0.558451	0.953559
IL32	ENSG00000008517	interleukin 32 [Source:HGNC Symbol;Acc:HGNC:16830]	protein_coding	0.06	0.652145	0.22	4.47	0.58254	1	0.655383	0.953559
PKD1	ENSG00000008710	polycystin 1, transient receptor potential channel interacting [Source:HGNC Symbol;Acc:HGNC:9008]	protein_coding	-0.05	0.724338	-0.08	6.17	0.832561	1	0.728502	0.959452
MAPK8IP2	ENSG00000008735	mitogen-activated protein kinase 8 interacting protein 2 [Source:HGNC Symbol;Acc:HGNC:6883]	protein_coding	-0.12	0.376593	-0.44	2.59	0.241556	1	0.377412	0.953559
MED24	ENSG00000008838	mediator complex subunit 24 [Source:HGNC Symbol;Acc:HGNC:22963]	protein_coding	-0.06	0.666357	-0.07	6.1	0.686024	1	0.669772	0.953559
RHOBTB2	ENSG00000008853	Rho related BTB domain containing 2 [Source:HGNC Symbol;Acc:HGNC:18756]	protein_coding	-0.21	0.108727	-0.58	3.61	0.0957053	1	0.110322	0.953559
HEATR5B	ENSG00000008869	HEAT repeat containing 5B [Source:HGNC Symbol;Acc:HGNC:29273]	protein_coding	0.05	0.695131	0.05	5.69	0.748603	1	0.698912	0.953559
SEC62	ENSG00000008952	SEC62 homolog, preprotein translocation factor [Source:HGNC Symbol;Acc:HGNC:11846]	protein_coding	-0.08	0.543175	-0.26	7.62	0.235121	1	0.545193	0.953559
RPS20	ENSG00000008988	ribosomal protein S20 [Source:HGNC Symbol;Acc:HGNC:10405]	protein_coding	-0.08	0.530201	-0.22	9.34	0.29762	1	0.532093	0.953559
CSDE1	ENSG00000009307	cold shock domain containing E1 [Source:HGNC Symbol;Acc:HGNC:29905]	protein_coding	0.03	0.844726	0.02	9.25	0.871649	1	0.850535	0.986219
UBE3C	ENSG00000009335	ubiquitin protein ligase E3C [Source:HGNC Symbol;Acc:HGNC:16803]	protein_coding	0.19	0.149174	0.09	6.07	0.532446	1	0.150415	0.953559
REV3L	ENSG00000009413	REV3 like, DNA directed polymerase zeta catalytic subunit [Source:HGNC Symbol;Acc:HGNC:9968]	protein_coding	0.08	0.530201	0.14	5.2	0.488677	1	0.532093	0.953559
TENM1	ENSG00000009694	teneurin transmembrane protein 1 [Source:HGNC Symbol;Acc:HGNC:8117]	protein_coding	0.07	0.569575	-0.11	5.23	0.84074	1	0.571864	0.953559
PAX7	ENSG00000009709	paired box 7 [Source:HGNC Symbol;Acc:HGNC:8621]	protein_coding	-0.16	0.216237	-3.65	-1.45	0.00529782	0.661837	0.218351	0.953559
MASP2	ENSG00000009724	mannan binding lectin serine peptidase 2 [Source:HGNC Symbol;Acc:HGNC:6902]	protein_coding	0.14	0.27902	0.34	2.43	0.274527	1	0.279678	0.953559
IYD	ENSG00000009765	iodotyrosine deiodinase [Source:HGNC Symbol;Acc:HGNC:21071]	protein_coding	-0.01	0.952614	-0.47	-0.63	0.484163	1	0.959995	0.998731
FAM76A	ENSG00000009780	family with sequence similarity 76 member A [Source:HGNC Symbol;Acc:HGNC:28530]	protein_coding	0.15	0.261735	0.18	4.34	0.308224	1	0.262416	0.953559
TRAF3IP3	ENSG00000009790	TRAF3 interacting protein 3 [Source:HGNC Symbol;Acc:HGNC:30766]	protein_coding	0.11	0.409439	0.32	2.99	0.3943	1	0.410412	0.953559
POMT2	ENSG00000009830	protein O-mannosyltransferase 2 [Source:HGNC Symbol;Acc:HGNC:19743]	protein_coding	-0.07	0.569575	-0.09	4.79	0.593189	1	0.571864	0.953559
VTA1	ENSG00000009844	vesicle trafficking 1 [Source:HGNC Symbol;Acc:HGNC:20954]	protein_coding	0.12	0.376593	0.15	4.95	0.383549	1	0.377412	0.953559
MLXIPL	ENSG00000009950	MLX interacting protein like [Source:HGNC Symbol;Acc:HGNC:12744]	protein_coding	0	0.984377	-0.32	2.56	0.485921	1	0.992087	1
BAZ1B	ENSG00000009954	bromodomain adjacent to zinc finger domain 1B [Source:HGNC Symbol;Acc:HGNC:961]	protein_coding	-0.09	0.479887	-0.09	6.29	0.542626	1	0.481335	0.953559
RANBP9	ENSG00000010017	RAN binding protein 9 [Source:HGNC Symbol;Acc:HGNC:13727]	protein_coding	0.05	0.709683	0.09	5.52	0.590829	1	0.713653	0.953559
ETV7	ENSG00000010030	ETS variant transcription factor 7 [Source:HGNC Symbol;Acc:HGNC:18160]	protein_coding	0.17	0.186172	0.46	1.51	0.0965285	1	0.187151	0.953559
SPRTN	ENSG00000010072	SprT-like N-terminal domain [Source:HGNC Symbol;Acc:HGNC:25356]	protein_coding	0.06	0.638055	0.09	3.13	0.708501	1	0.641121	0.953559
EEF1AKNMT	ENSG00000010165	eEF1A lysine and N-terminal methyltransferase [Source:HGNC Symbol;Acc:HGNC:24248]	protein_coding	-0.25	0.0535634	-0.27	4.65	0.118484	1	0.0556055	0.953559
DYRK4	ENSG00000010219	dual specificity tyrosine phosphorylation regulated kinase 4 [Source:HGNC Symbol;Acc:HGNC:3095]	protein_coding	0.03	0.799003	-0.09	5.02	0.675415	1	0.804179	0.978253
ZNF207	ENSG00000010244	zinc finger protein 207 [Source:HGNC Symbol;Acc:HGNC:12998]	protein_coding	0.15	0.24518	0.16	7.47	0.32109	1	0.245898	0.953559
UQCRC1	ENSG00000010256	ubiquinol-cytochrome c reductase core protein 1 [Source:HGNC Symbol;Acc:HGNC:12585]	protein_coding	-0.11	0.420745	-0.23	6.8	0.22833	1	0.421782	0.953559
STARD3NL	ENSG00000010270	STARD3 N-terminal like [Source:HGNC Symbol;Acc:HGNC:19169]	protein_coding	-0.12	0.366007	-0.28	5.74	0.263348	1	0.366786	0.953559
CD9	ENSG00000010278	CD9 molecule [Source:HGNC Symbol;Acc:HGNC:1709]	protein_coding	0.01	0.937566	-0.02	8.32	0.933553	1	0.944652	0.995581
HHATL	ENSG00000010282	hedgehog acyltransferase like [Source:HGNC Symbol;Acc:HGNC:13242]	protein_coding	-0.08	0.522814	-3.43	1.26	0.00876593	0.661837	0.524651	0.953559
NCAPD2	ENSG00000010292	non-SMC condensin I complex subunit D2 [Source:HGNC Symbol;Acc:HGNC:24305]	protein_coding	-0.05	0.680688	-0.07	5.05	0.683286	1	0.684283	0.953559
IFFO1	ENSG00000010295	intermediate filament family orphan 1 [Source:HGNC Symbol;Acc:HGNC:24970]	protein_coding	0.11	0.398311	0.23	4.81	0.511028	1	0.399226	0.953559
GIPR	ENSG00000010310	gastric inhibitory polypeptide receptor [Source:HGNC Symbol;Acc:HGNC:4271]	protein_coding	-0.15	0.23717	-0.69	2.65	0.173345	1	0.237912	0.953559
PHF7	ENSG00000010318	PHD finger protein 7 [Source:HGNC Symbol;Acc:HGNC:18458]	protein_coding	-0.01	0.968759	0.05	3.26	0.729454	1	0.976264	0.998791
SEMA3G	ENSG00000010319	semaphorin 3G [Source:HGNC Symbol;Acc:HGNC:30400]	protein_coding	-0.26	0.048665	-0.54	2.8	0.180409	1	0.0507266	0.953559
NISCH	ENSG00000010322	nischarin [Source:HGNC Symbol;Acc:HGNC:18006]	protein_coding	-0.13	0.325497	-0.23	7.95	0.284661	1	0.326173	0.953559
STAB1	ENSG00000010327	stabilin 1 [Source:HGNC Symbol;Acc:HGNC:18628]	protein_coding	0.03	0.844726	0.08	5.81	0.801292	1	0.850535	0.986219
FUZ	ENSG00000010361	fuzzy planar cell polarity protein [Source:HGNC Symbol;Acc:HGNC:26219]	protein_coding	-0.05	0.709683	-0.06	3.82	0.741271	1	0.713653	0.953559
SLC6A13	ENSG00000010379	solute carrier family 6 member 13 [Source:HGNC Symbol;Acc:HGNC:11046]	protein_coding	-0.1	0.426459	-0.45	0.05	0.327736	1	0.427529	0.953559
IDS	ENSG00000010404	iduronate 2-sulfatase [Source:HGNC Symbol;Acc:HGNC:5389]	protein_coding	0.1	0.432228	0.31	2.71	0.157289	1	0.433335	0.953559
PRSS3	ENSG00000010438	serine protease 3 [Source:HGNC Symbol;Acc:HGNC:9486]	protein_coding	0.03	0.79838	-0.3	-1.51	0.672774	1	0.803879	0.978253
ZNF200	ENSG00000010539	zinc finger protein 200 [Source:HGNC Symbol;Acc:HGNC:12993]	protein_coding	-0.03	0.82942	-0.03	3.49	0.814873	1	0.835017	0.983404
CD4	ENSG00000010610	CD4 molecule [Source:HGNC Symbol;Acc:HGNC:1678]	protein_coding	0.11	0.420745	0.39	4.19	0.155236	1	0.421782	0.953559
LRRC23	ENSG00000010626	leucine rich repeat containing 23 [Source:HGNC Symbol;Acc:HGNC:19138]	protein_coding	-0.06	0.638055	-0.18	3.4	0.402647	1	0.641121	0.953559
BTK	ENSG00000010671	Bruton tyrosine kinase [Source:HGNC Symbol;Acc:HGNC:1133]	protein_coding	0.15	0.24518	0.24	2.44	0.461089	1	0.245898	0.953559
HFE	ENSG00000010704	homeostatic iron regulator [Source:HGNC Symbol;Acc:HGNC:4886]	protein_coding	0.1	0.432228	0.14	4.05	0.466613	1	0.433335	0.953559
SCMH1	ENSG00000010803	Scm polycomb group protein homolog 1 [Source:HGNC Symbol;Acc:HGNC:19003]	protein_coding	0.14	0.297058	0.09	6.45	0.540791	1	0.297709	0.953559
FYN	ENSG00000010810	FYN proto-oncogene, Src family tyrosine kinase [Source:HGNC Symbol;Acc:HGNC:4037]	protein_coding	0.07	0.610256	0.28	4.58	0.362273	1	0.612995	0.953559
HIVEP2	ENSG00000010818	HIVEP zinc finger 2 [Source:HGNC Symbol;Acc:HGNC:4921]	protein_coding	0.1	0.467717	0.08	4.74	0.580359	1	0.469071	0.953559
FMO1	ENSG00000010932	flavin containing dimethylaniline monoxygenase 1 [Source:HGNC Symbol;Acc:HGNC:3769]	protein_coding	0.03	0.799	-0.04	0.3	0.919812	1	0.804176	0.978253
ELOA	ENSG00000011007	elongin A [Source:HGNC Symbol;Acc:HGNC:11620]	protein_coding	-0.12	0.355603	-0.08	5.56	0.487934	1	0.356348	0.953559
LYPLA2	ENSG00000011009	lysophospholipase 2 [Source:HGNC Symbol;Acc:HGNC:6738]	protein_coding	-0.02	0.860088	-0.07	5.51	0.697689	1	0.866111	0.988812
CLCN6	ENSG00000011021	chloride voltage-gated channel 6 [Source:HGNC Symbol;Acc:HGNC:2024]	protein_coding	0.18	0.179586	0.15	5.62	0.319259	1	0.180607	0.953559
MRC2	ENSG00000011028	mannose receptor C type 2 [Source:HGNC Symbol;Acc:HGNC:16875]	protein_coding	-0.1	0.455716	-0.22	6.15	0.532272	1	0.456981	0.953559
NME1-NME2	ENSG00000011052	NME1-NME2 readthrough [Source:HGNC Symbol;Acc:HGNC:33531]	protein_coding			0	-2.46	1	1	1	1
SLC6A7	ENSG00000011083	solute carrier family 6 member 7 [Source:HGNC Symbol;Acc:HGNC:11054]	protein_coding	-0.09	0.513383	-0.37	-1.97	0.591821	1	0.515946	0.953559
TSPAN9	ENSG00000011105	tetraspanin 9 [Source:HGNC Symbol;Acc:HGNC:21640]	protein_coding	-0.1	0.443886	-0.15	5.89	0.485066	1	0.445068	0.953559
BTBD7	ENSG00000011114	BTB domain containing 7 [Source:HGNC Symbol;Acc:HGNC:18269]	protein_coding	0.14	0.270288	0.12	5.24	0.344132	1	0.270956	0.953559
APBA3	ENSG00000011132	amyloid beta precursor protein binding family A member 3 [Source:HGNC Symbol;Acc:HGNC:580]	protein_coding	0.03	0.844726	0.02	3.97	0.906146	1	0.850535	0.986219
MKS1	ENSG00000011143	MKS transition zone complex subunit 1 [Source:HGNC Symbol;Acc:HGNC:7121]	protein_coding	-0.01	0.922001	-0.04	4.46	0.767608	1	0.928876	0.995581
ABHD5	ENSG00000011198	abhydrolase domain containing 5, lysophosphatidic acid acyltransferase [Source:HGNC Symbol;Acc:HGNC:21396]	protein_coding	0.08	0.543175	0.13	4.4	0.397718	1	0.545193	0.953559
ANOS1	ENSG00000011201	anosmin 1 [Source:HGNC Symbol;Acc:HGNC:6211]	protein_coding	-0.07	0.596556	-0.2	3.41	0.602081	1	0.59914	0.953559
AKAP8L	ENSG00000011243	A-kinase anchoring protein 8 like [Source:HGNC Symbol;Acc:HGNC:29857]	protein_coding	-0.2	0.122768	-0.38	5.65	0.168533	1	0.124234	0.953559
MBTD1	ENSG00000011258	mbt domain containing 1 [Source:HGNC Symbol;Acc:HGNC:19866]	protein_coding	0.18	0.166924	0.24	5.21	0.213171	1	0.168031	0.953559
UTP18	ENSG00000011260	UTP18 small subunit processome component [Source:HGNC Symbol;Acc:HGNC:24274]	protein_coding	-0.02	0.860088	0.01	4.86	0.954218	1	0.866111	0.988812
RNF216	ENSG00000011275	ring finger protein 216 [Source:HGNC Symbol;Acc:HGNC:21698]	protein_coding	-0.02	0.875503	-0.08	5.64	0.666756	1	0.881739	0.991936
TTC19	ENSG00000011295	tetratricopeptide repeat domain 19 [Source:HGNC Symbol;Acc:HGNC:26006]	protein_coding	-0.01	0.953154	-0.01	6.21	0.966189	1	0.96045	0.998731
PTBP1	ENSG00000011304	polypyrimidine tract binding protein 1 [Source:HGNC Symbol;Acc:HGNC:9583]	protein_coding	0.1	0.432228	0.06	7.37	0.578138	1	0.433335	0.953559
DPF1	ENSG00000011332	double PHD fingers 1 [Source:HGNC Symbol;Acc:HGNC:20225]	protein_coding	0.16	0.21389	0.16	-0.93	0.731876	1	0.214725	0.953559
SYT7	ENSG00000011347	synaptotagmin 7 [Source:HGNC Symbol;Acc:HGNC:11514]	protein_coding	-0.07	0.582995	-0.19	7.64	0.736961	1	0.585428	0.953559
LARS2	ENSG00000011376	leucyl-tRNA synthetase 2, mitochondrial [Source:HGNC Symbol;Acc:HGNC:17095]	protein_coding	-0.08	0.530201	-0.09	4.35	0.661506	1	0.532093	0.953559
PIK3C2A	ENSG00000011405	phosphatidylinositol-4-phosphate 3-kinase catalytic subunit type 2 alpha [Source:HGNC Symbol;Acc:HGNC:8971]	protein_coding	0.13	0.325497	0.19	6.14	0.420073	1	0.326173	0.953559
PLAUR	ENSG00000011422	plasminogen activator, urokinase receptor [Source:HGNC Symbol;Acc:HGNC:9053]	protein_coding	0.13	0.325497	0.25	3.06	0.499499	1	0.326173	0.953559
ANLN	ENSG00000011426	anillin actin binding protein [Source:HGNC Symbol;Acc:HGNC:14082]	protein_coding	0.13	0.315825	0.28	1.08	0.395961	1	0.316488	0.953559
WIZ	ENSG00000011451	WIZ zinc finger [Source:HGNC Symbol;Acc:HGNC:30917]	protein_coding	0.12	0.376593	0.09	5.8	0.596864	1	0.377412	0.953559
RABGAP1	ENSG00000011454	RAB GTPase activating protein 1 [Source:HGNC Symbol;Acc:HGNC:17155]	protein_coding	0.03	0.814177	0.07	6.71	0.595103	1	0.819563	0.978558
DCN	ENSG00000011465	decorin [Source:HGNC Symbol;Acc:HGNC:2705]	protein_coding	0.03	0.799003	-0.15	9.2	0.720795	1	0.804179	0.978253
QPCTL	ENSG00000011478	glutaminyl-peptide cyclotransferase like [Source:HGNC Symbol;Acc:HGNC:25952]	protein_coding	0.02	0.875503	-0.05	3.74	0.764456	1	0.881739	0.991936
PPP5C	ENSG00000011485	protein phosphatase 5 catalytic subunit [Source:HGNC Symbol;Acc:HGNC:9322]	protein_coding	0.07	0.569575	0.06	5.56	0.685281	1	0.571864	0.953559
CEP68	ENSG00000011523	centrosomal protein 68 [Source:HGNC Symbol;Acc:HGNC:29076]	protein_coding	-0.04	0.783902	0.16	5.24	0.382074	1	0.78887	0.974243
MAP4K3	ENSG00000011566	mitogen-activated protein kinase kinase kinase kinase 3 [Source:HGNC Symbol;Acc:HGNC:6865]	protein_coding	0.24	0.0616556	0.31	5.6	0.163437	1	0.0636521	0.953559
ZBTB32	ENSG00000011590	zinc finger and BTB domain containing 32 [Source:HGNC Symbol;Acc:HGNC:16763]	protein_coding	0.18	0.172958	0.35	-0.03	0.424762	1	0.174025	0.953559
TYROBP	ENSG00000011600	transmembrane immune signaling adaptor TYROBP [Source:HGNC Symbol;Acc:HGNC:12449]	protein_coding	0.05	0.695131	0.25	4.33	0.406718	1	0.698912	0.953559
TMEM159	ENSG00000011638	transmembrane protein 159 [Source:HGNC Symbol;Acc:HGNC:30136]	protein_coding	0.02	0.906465	0.08	4.97	0.59959	1	0.913127	0.995581
GABRA3	ENSG00000011677	gamma-aminobutyric acid type A receptor subunit alpha3 [Source:HGNC Symbol;Acc:HGNC:4077]	protein_coding	-0.06	0.671838	-0.73	-1.09	0.297717	1	0.675534	0.953559
BRCA1	ENSG00000012048	BRCA1 DNA repair associated [Source:HGNC Symbol;Acc:HGNC:1100]	protein_coding	-0.13	0.325497	-0.11	2.35	0.53379	1	0.326173	0.953559
ERCC1	ENSG00000012061	ERCC excision repair 1, endonuclease non-catalytic subunit [Source:HGNC Symbol;Acc:HGNC:3433]	protein_coding	-0.05	0.709683	-0.05	6.01	0.731665	1	0.713653	0.953559
CD22	ENSG00000012124	CD22 molecule [Source:HGNC Symbol;Acc:HGNC:1643]	protein_coding	0.25	0.0561588	0.57	2.74	0.262336	1	0.0581879	0.953559
SEMA3B	ENSG00000012171	semaphorin 3B [Source:HGNC Symbol;Acc:HGNC:10724]	protein_coding	-0.14	0.279026	-0.47	5.43	0.243248	1	0.279684	0.953559
MBTPS2	ENSG00000012174	membrane bound transcription factor peptidase, site 2 [Source:HGNC Symbol;Acc:HGNC:15455]	protein_coding	0	1	0.06	4.49	0.796554	1	1	1
PRICKLE3	ENSG00000012211	prickle planar cell polarity protein 3 [Source:HGNC Symbol;Acc:HGNC:6645]	protein_coding	0.06	0.652145	0.04	3.06	0.832506	1	0.655383	0.953559
LTF	ENSG00000012223	lactotransferrin [Source:HGNC Symbol;Acc:HGNC:6720]	protein_coding	-0.1	0.432228	0.59	8.45	0.442945	1	0.433335	0.953559
EXTL3	ENSG00000012232	exostosin like glycosyltransferase 3 [Source:HGNC Symbol;Acc:HGNC:3518]	protein_coding	0.05	0.709683	0.03	5.17	0.88088	1	0.713653	0.953559
NR1H4	ENSG00000012504	nuclear receptor subfamily 1 group H member 4 [Source:HGNC Symbol;Acc:HGNC:7967]	protein_coding	0.06	0.66022	1	-0.83	0.145115	1	0.66387	0.953559
ELOVL5	ENSG00000012660	ELOVL fatty acid elongase 5 [Source:HGNC Symbol;Acc:HGNC:21308]	protein_coding	-0.05	0.695131	-0.13	7.61	0.721258	1	0.698912	0.953559
ALOX5	ENSG00000012779	arachidonate 5-lipoxygenase [Source:HGNC Symbol;Acc:HGNC:435]	protein_coding	0.15	0.24518	0.21	4.39	0.354771	1	0.245898	0.953559
KDM5D	ENSG00000012817	lysine demethylase 5D [Source:HGNC Symbol;Acc:HGNC:11115]	protein_coding	0.03	0.814177	-0.02	6.57	0.872734	1	0.819563	0.978558
CALCOCO1	ENSG00000012822	calcium binding and coiled-coil domain 1 [Source:HGNC Symbol;Acc:HGNC:29306]	protein_coding	-0.15	0.253366	-0.24	7.2	0.237117	1	0.254064	0.953559
UBR7	ENSG00000012963	ubiquitin protein ligase E3 component n-recognin 7 [Source:HGNC Symbol;Acc:HGNC:20344]	protein_coding	0.02	0.860088	0.02	5.25	0.887509	1	0.866111	0.988812
MAP4K5	ENSG00000012983	mitogen-activated protein kinase kinase kinase kinase 5 [Source:HGNC Symbol;Acc:HGNC:6867]	protein_coding	0.12	0.376593	0.14	5.92	0.459302	1	0.377412	0.953559
EHD3	ENSG00000013016	EH domain containing 3 [Source:HGNC Symbol;Acc:HGNC:3244]	protein_coding	-0.04	0.76888	-0.04	4.13	0.871375	1	0.773643	0.973182
PSMC4	ENSG00000013275	proteasome 26S subunit, ATPase 4 [Source:HGNC Symbol;Acc:HGNC:9551]	protein_coding	0	0.984377	-0.06	6.17	0.692247	1	0.992087	1
MAN2B2	ENSG00000013288	mannosidase alpha class 2B member 2 [Source:HGNC Symbol;Acc:HGNC:29623]	protein_coding	-0.09	0.504722	-0.14	6.23	0.392862	1	0.50638	0.953559
SLC7A14	ENSG00000013293	solute carrier family 7 member 14 [Source:HGNC Symbol;Acc:HGNC:29326]	protein_coding	-0.12	0.365201	-0.69	-0.7	0.194228	1	0.365986	0.953559
CLDN11	ENSG00000013297	claudin 11 [Source:HGNC Symbol;Acc:HGNC:8514]	protein_coding	0.1	0.455716	0.32	3.85	0.251604	1	0.456981	0.953559
SLC25A39	ENSG00000013306	solute carrier family 25 member 39 [Source:HGNC Symbol;Acc:HGNC:24279]	protein_coding	0.04	0.739093	-0.05	6.92	0.784163	1	0.743453	0.963506
MVP	ENSG00000013364	major vault protein [Source:HGNC Symbol;Acc:HGNC:7531]	protein_coding	-0.04	0.783902	-0.12	5.83	0.697709	1	0.78887	0.974243
NUB1	ENSG00000013374	negative regulator of ubiquitin like proteins 1 [Source:HGNC Symbol;Acc:HGNC:17623]	protein_coding	0.02	0.906465	0.01	6.07	0.903354	1	0.913127	0.995581
PGM3	ENSG00000013375	phosphoglucomutase 3 [Source:HGNC Symbol;Acc:HGNC:8907]	protein_coding	0.02	0.875503	0	6.91	0.996012	1	0.881739	0.991936
RWDD2A	ENSG00000013392	RWD domain containing 2A [Source:HGNC Symbol;Acc:HGNC:21385]	protein_coding	0.05	0.695131	0.1	5.61	0.700738	1	0.698912	0.953559
CLK1	ENSG00000013441	CDC like kinase 1 [Source:HGNC Symbol;Acc:HGNC:2068]	protein_coding	0.2	0.117942	0.16	8.07	0.284575	1	0.119452	0.953559
POLR3B	ENSG00000013503	RNA polymerase III subunit B [Source:HGNC Symbol;Acc:HGNC:30348]	protein_coding	-0.07	0.610256	-0.05	3.67	0.763369	1	0.612995	0.953559
ANGEL1	ENSG00000013523	angel homolog 1 [Source:HGNC Symbol;Acc:HGNC:19961]	protein_coding	0.13	0.306352	0.07	4.74	0.629999	1	0.307007	0.953559
RNF14	ENSG00000013561	ring finger protein 14 [Source:HGNC Symbol;Acc:HGNC:10058]	protein_coding	0.06	0.638055	0.06	5.85	0.725086	1	0.641121	0.953559
DNASE1L1	ENSG00000013563	deoxyribonuclease 1 like 1 [Source:HGNC Symbol;Acc:HGNC:2957]	protein_coding	0.02	0.890963	-0.01	3.15	0.976568	1	0.897413	0.993601
DDX11	ENSG00000013573	DEAD/H-box helicase 11 [Source:HGNC Symbol;Acc:HGNC:2736]	protein_coding	-0.12	0.355603	-0.26	4.47	0.387119	1	0.356348	0.953559
HEBP1	ENSG00000013583	heme binding protein 1 [Source:HGNC Symbol;Acc:HGNC:17176]	protein_coding	0.21	0.108727	0.1	5.39	0.468702	1	0.110322	0.953559
GPRC5A	ENSG00000013588	G protein-coupled receptor class C group 5 member A [Source:HGNC Symbol;Acc:HGNC:9836]	protein_coding	-0.03	0.844726	0.39	5.04	0.464818	1	0.850535	0.986219
MAMLD1	ENSG00000013619	mastermind like domain containing 1 [Source:HGNC Symbol;Acc:HGNC:2568]	protein_coding	0.15	0.261735	0.48	4.08	0.0924834	1	0.262416	0.953559
CD6	ENSG00000013725	CD6 molecule [Source:HGNC Symbol;Acc:HGNC:1691]	protein_coding	0.08	0.543175	0.35	2.43	0.335546	1	0.545193	0.953559
TACC3	ENSG00000013810	transforming acidic coiled-coil containing protein 3 [Source:HGNC Symbol;Acc:HGNC:11524]	protein_coding	-0.05	0.680688	-0.11	3.04	0.711803	1	0.684283	0.953559
UFL1	ENSG00000014123	UFM1 specific ligase 1 [Source:HGNC Symbol;Acc:HGNC:23039]	protein_coding	0.14	0.297058	0.19	5.67	0.409892	1	0.297709	0.953559
POLA2	ENSG00000014138	DNA polymerase alpha 2, accessory subunit [Source:HGNC Symbol;Acc:HGNC:30073]	protein_coding	0.17	0.199861	0.22	2.28	0.293428	1	0.200762	0.953559
ZC3H3	ENSG00000014164	zinc finger CCCH-type containing 3 [Source:HGNC Symbol;Acc:HGNC:28972]	protein_coding	0.02	0.890963	-0.01	4.29	0.974616	1	0.897413	0.993601
CAPN1	ENSG00000014216	calpain 1 [Source:HGNC Symbol;Acc:HGNC:1476]	protein_coding	-0.05	0.709683	-0.09	6.92	0.631248	1	0.713653	0.953559
ACP3	ENSG00000014257	acid phosphatase 3 [Source:HGNC Symbol;Acc:HGNC:125]	protein_coding	-0.15	0.253366	-0.77	12.07	0.327657	1	0.254064	0.953559
MDH1	ENSG00000014641	malate dehydrogenase 1 [Source:HGNC Symbol;Acc:HGNC:6970]	protein_coding	0.12	0.345384	0.02	7.06	0.906255	1	0.3461	0.953559
SLC30A9	ENSG00000014824	solute carrier family 30 member 9 [Source:HGNC Symbol;Acc:HGNC:1329]	protein_coding	0.07	0.596556	0.15	6.47	0.510771	1	0.59914	0.953559
MTMR11	ENSG00000014914	myotubularin related protein 11 [Source:HGNC Symbol;Acc:HGNC:24307]	protein_coding	0.13	0.325497	0.43	4.91	0.167742	1	0.326173	0.953559
COX15	ENSG00000014919	cytochrome c oxidase assembly homolog COX15 [Source:HGNC Symbol;Acc:HGNC:2263]	protein_coding	0.13	0.315832	0.07	5.42	0.546761	1	0.316495	0.953559
CCDC88C	ENSG00000015133	coiled-coil domain containing 88C [Source:HGNC Symbol;Acc:HGNC:19967]	protein_coding	-0.08	0.530201	-0.15	5.28	0.560569	1	0.532093	0.953559
YAF2	ENSG00000015153	YY1 associated factor 2 [Source:HGNC Symbol;Acc:HGNC:17363]	protein_coding	0.14	0.28795	0.14	4.29	0.4458	1	0.288602	0.953559
ZMYND11	ENSG00000015171	zinc finger MYND-type containing 11 [Source:HGNC Symbol;Acc:HGNC:16966]	protein_coding	0.12	0.345384	0.23	7.02	0.161447	1	0.3461	0.953559
WAS	ENSG00000015285	WASP actin nucleation promoting factor [Source:HGNC Symbol;Acc:HGNC:12731]	protein_coding	0.15	0.253366	0.49	3.1	0.0914223	1	0.254064	0.953559
DPEP1	ENSG00000015413	dipeptidase 1 [Source:HGNC Symbol;Acc:HGNC:3002]	protein_coding	0.06	0.672984	-0.38	-0.9	0.583874	1	0.676667	0.953559
BID	ENSG00000015475	BH3 interacting domain death agonist [Source:HGNC Symbol;Acc:HGNC:1050]	protein_coding	0.1	0.455716	0.07	4.12	0.636609	1	0.456981	0.953559
MATR3	ENSG00000015479	matrin 3 [Source:HGNC Symbol;Acc:HGNC:6912]	protein_coding	0.17	0.192904	0.29	2.8	0.443801	1	0.193844	0.953559
NPC1L1	ENSG00000015520	NPC1 like intracellular cholesterol transporter 1 [Source:HGNC Symbol;Acc:HGNC:7898]	protein_coding	0.05	0.709667	-0.12	0.5	0.796292	1	0.713638	0.953559
XYLT2	ENSG00000015532	xylosyltransferase 2 [Source:HGNC Symbol;Acc:HGNC:15517]	protein_coding	-0.14	0.270288	-0.24	5.25	0.285453	1	0.270956	0.953559
RGPD5	ENSG00000015568	RANBP2 like and GRIP domain containing 5 [Source:HGNC Symbol;Acc:HGNC:32418]	protein_coding	-0.06	0.658579	-0.24	-2.45	0.506278	1	0.687322	0.953559
STMN4	ENSG00000015592	stathmin 4 [Source:HGNC Symbol;Acc:HGNC:16078]	protein_coding	-0.05	0.706485	-0.47	-1.06	0.454006	1	0.710498	0.953559
NUDCD3	ENSG00000015676	NudC domain containing 3 [Source:HGNC Symbol;Acc:HGNC:22208]	protein_coding	-0.17	0.206968	-0.19	6.58	0.242721	1	0.207833	0.953559
ISL1	ENSG00000016082	ISL LIM homeobox 1 [Source:HGNC Symbol;Acc:HGNC:6132]	protein_coding	0.03	0.844726	-0.09	4.58	0.763834	1	0.850535	0.986219
CHDH	ENSG00000016391	choline dehydrogenase [Source:HGNC Symbol;Acc:HGNC:24288]	protein_coding	-0.07	0.596556	-0.28	4.87	0.583816	1	0.59914	0.953559
IL20RA	ENSG00000016402	interleukin 20 receptor subunit alpha [Source:HGNC Symbol;Acc:HGNC:6003]	protein_coding	0.09	0.492223	0.12	4.75	0.515277	1	0.493773	0.953559
CLCA1	ENSG00000016490	chloride channel accessory 1 [Source:HGNC Symbol;Acc:HGNC:2015]	protein_coding	0.12	0.359363	0.21	-2.32	0.740114	1	0.364266	0.953559
CLCA4	ENSG00000016602	chloride channel accessory 4 [Source:HGNC Symbol;Acc:HGNC:2018]	protein_coding	-0.02	0.890714	-0.48	2.05	0.59541	1	0.897178	0.993601
GLT8D1	ENSG00000016864	glycosyltransferase 8 domain containing 1 [Source:HGNC Symbol;Acc:HGNC:24870]	protein_coding	0.04	0.753942	0.04	6.11	0.753608	1	0.758502	0.968513
ATP2C1	ENSG00000017260	ATPase secretory pathway Ca2+ transporting 1 [Source:HGNC Symbol;Acc:HGNC:13211]	protein_coding	0.04	0.76888	0.09	7.93	0.785753	1	0.773643	0.973182
IGF1	ENSG00000017427	insulin like growth factor 1 [Source:HGNC Symbol;Acc:HGNC:5464]	protein_coding	-0.1	0.443886	-0.56	3.69	0.123689	1	0.445068	0.953559
SLC38A5	ENSG00000017483	solute carrier family 38 member 5 [Source:HGNC Symbol;Acc:HGNC:18070]	protein_coding	0.09	0.517383	0.06	2.63	0.880022	1	0.519154	0.953559
RALBP1	ENSG00000017797	ralA binding protein 1 [Source:HGNC Symbol;Acc:HGNC:9841]	protein_coding	-0.05	0.680688	-0.02	6.17	0.938734	1	0.684283	0.953559
RUFY3	ENSG00000018189	RUN and FYVE domain containing 3 [Source:HGNC Symbol;Acc:HGNC:30285]	protein_coding	0.23	0.0807865	0.12	6.55	0.356661	1	0.0826352	0.953559
CNTN1	ENSG00000018236	contactin 1 [Source:HGNC Symbol;Acc:HGNC:2171]	protein_coding	0.11	0.420745	0.6	5.63	0.0844954	1	0.421782	0.953559
SLC11A1	ENSG00000018280	solute carrier family 11 member 1 [Source:HGNC Symbol;Acc:HGNC:10907]	protein_coding	0.11	0.398311	0.35	2.13	0.20651	1	0.399226	0.953559
WWTR1	ENSG00000018408	WW domain containing transcription regulator 1 [Source:HGNC Symbol;Acc:HGNC:24042]	protein_coding	0.07	0.569575	0.12	6.53	0.598396	1	0.571864	0.953559
AGPS	ENSG00000018510	alkylglycerone phosphate synthase [Source:HGNC Symbol;Acc:HGNC:327]	protein_coding	0.09	0.504722	0.23	4.64	0.279622	1	0.50638	0.953559
ZNF806	ENSG00000018607	zinc finger protein 806 [Source:HGNC Symbol;Acc:HGNC:33228]	transcribed_unprocessed_pseudogene	0.04	0.7525	-0.16	-2.34	0.890522	1	0.761644	0.971435
CXorf56	ENSG00000018610	chromosome X open reading frame 56 [Source:HGNC Symbol;Acc:HGNC:26239]	protein_coding	0.26	0.0441392	0.17	4.25	0.301742	1	0.0462115	0.953559
ATP1A2	ENSG00000018625	ATPase Na+/K+ transporting subunit alpha 2 [Source:HGNC Symbol;Acc:HGNC:800]	protein_coding	-0.07	0.582995	0.04	6.48	0.927214	1	0.585428	0.953559
TTC27	ENSG00000018699	tetratricopeptide repeat domain 27 [Source:HGNC Symbol;Acc:HGNC:25986]	protein_coding	0	0.984377	-0.01	4.26	0.937422	1	0.992087	1
ZNF582	ENSG00000018869	zinc finger protein 582 [Source:HGNC Symbol;Acc:HGNC:26421]	protein_coding	-0.02	0.860088	-0.05	2.3	0.773535	1	0.866111	0.988812
VSIG2	ENSG00000019102	V-set and immunoglobulin domain containing 2 [Source:HGNC Symbol;Acc:HGNC:17149]	protein_coding	0.04	0.739093	0.14	5.63	0.811545	1	0.743453	0.963506
PHLDB1	ENSG00000019144	pleckstrin homology like domain family B member 1 [Source:HGNC Symbol;Acc:HGNC:23697]	protein_coding	-0.02	0.860088	0	5.82	0.990163	1	0.866111	0.988812
MARCO	ENSG00000019169	macrophage receptor with collagenous structure [Source:HGNC Symbol;Acc:HGNC:6895]	protein_coding	0.07	0.596377	-0.18	-0.08	0.756269	1	0.598962	0.953559
CYP24A1	ENSG00000019186	cytochrome P450 family 24 subfamily A member 1 [Source:HGNC Symbol;Acc:HGNC:2602]	protein_coding	-0.08	0.535729	0.1	1.81	0.889102	1	0.537689	0.953559
PRDM11	ENSG00000019485	PR/SET domain 11 [Source:HGNC Symbol;Acc:HGNC:13996]	protein_coding	-0.04	0.76888	-0.02	4.56	0.931379	1	0.773643	0.973182
SYT13	ENSG00000019505	synaptotagmin 13 [Source:HGNC Symbol;Acc:HGNC:14962]	protein_coding	-0.12	0.376219	-0.63	2.59	0.389856	1	0.377041	0.953559
SNAI2	ENSG00000019549	snail family transcriptional repressor 2 [Source:HGNC Symbol;Acc:HGNC:11094]	protein_coding	-0.14	0.270288	-0.42	4.91	0.175609	1	0.270956	0.953559
CD74	ENSG00000019582	CD74 molecule [Source:HGNC Symbol;Acc:HGNC:1697]	protein_coding	0.1	0.467717	0.39	9.76	0.134427	1	0.469071	0.953559
HGF	ENSG00000019991	hepatocyte growth factor [Source:HGNC Symbol;Acc:HGNC:4893]	protein_coding	0.16	0.229354	0.34	3.93	0.352339	1	0.230123	0.953559
ZRANB1	ENSG00000019995	zinc finger RANBP2-type containing 1 [Source:HGNC Symbol;Acc:HGNC:18224]	protein_coding	0.09	0.517383	0.07	3.99	0.732149	1	0.519154	0.953559
NCDN	ENSG00000020129	neurochondrin [Source:HGNC Symbol;Acc:HGNC:17597]	protein_coding	0.05	0.724338	0.02	5.14	0.897566	1	0.728502	0.959452
ADGRA2	ENSG00000020181	adhesion G protein-coupled receptor A2 [Source:HGNC Symbol;Acc:HGNC:17849]	protein_coding	-0.04	0.739093	-0.06	6.4	0.881273	1	0.743453	0.963506
CCT8L1P	ENSG00000020219	chaperonin containing TCP1 subunit 8 like 1, pseudogene [Source:HGNC Symbol;Acc:HGNC:32153]	processed_pseudogene	0.05	0.698932	-0.13	-2.14	0.864305	1	0.704482	0.953559
ZFP64	ENSG00000020256	ZFP64 zinc finger protein [Source:HGNC Symbol;Acc:HGNC:15940]	protein_coding	0.18	0.179586	0.11	3.98	0.36781	1	0.180607	0.953559
MNAT1	ENSG00000020426	MNAT1 component of CDK activating kinase [Source:HGNC Symbol;Acc:HGNC:7181]	protein_coding	0.08	0.556301	0.09	3.96	0.515466	1	0.558451	0.953559
SAMD4A	ENSG00000020577	sterile alpha motif domain containing 4A [Source:HGNC Symbol;Acc:HGNC:23023]	protein_coding	-0.09	0.479887	-0.09	5.29	0.724264	1	0.481335	0.953559
RUNX3	ENSG00000020633	RUNX family transcription factor 3 [Source:HGNC Symbol;Acc:HGNC:10473]	protein_coding	0.04	0.753942	0.39	2.73	0.222819	1	0.758502	0.968513
MRE11	ENSG00000020922	MRE11 homolog, double strand break repair nuclease [Source:HGNC Symbol;Acc:HGNC:7230]	protein_coding	0.39	0.00192227	0.32	5.29	0.0167964	0.769825	0.00265527	0.712986
PLEKHB1	ENSG00000021300	pleckstrin homology domain containing B1 [Source:HGNC Symbol;Acc:HGNC:19079]	protein_coding	0.05	0.709683	-0.04	4.59	0.861764	1	0.713653	0.953559
SERPINB1	ENSG00000021355	serpin family B member 1 [Source:HGNC Symbol;Acc:HGNC:3311]	protein_coding	-0.01	0.922001	0	5.28	0.989044	1	0.928876	0.995581
CYP3A43	ENSG00000021461	cytochrome P450 family 3 subfamily A member 43 [Source:HGNC Symbol;Acc:HGNC:17450]	protein_coding	-0.04	0.738897	-0.17	-0.05	0.718678	1	0.74326	0.963506
SLC7A9	ENSG00000021488	solute carrier family 7 member 9 [Source:HGNC Symbol;Acc:HGNC:11067]	protein_coding	-0.07	0.596556	-0.19	0.55	0.560938	1	0.59914	0.953559
SPAST	ENSG00000021574	spastin [Source:HGNC Symbol;Acc:HGNC:11233]	protein_coding	0.05	0.709683	0.08	4.28	0.805039	1	0.713653	0.953559
NRXN3	ENSG00000021645	neurexin 3 [Source:HGNC Symbol;Acc:HGNC:8010]	protein_coding	-0.02	0.860088	0.34	4.06	0.31473	1	0.866111	0.988812
OSBPL5	ENSG00000021762	oxysterol binding protein like 5 [Source:HGNC Symbol;Acc:HGNC:16392]	protein_coding	-0.05	0.724338	-0.08	5.11	0.759954	1	0.728502	0.959452
AQR	ENSG00000021776	aquarius intron-binding spliceosomal factor [Source:HGNC Symbol;Acc:HGNC:29513]	protein_coding	0.13	0.315832	0.11	5.72	0.313067	1	0.316495	0.953559
CPS1	ENSG00000021826	carbamoyl-phosphate synthase 1 [Source:HGNC Symbol;Acc:HGNC:2323]	protein_coding	0	1	-0.11	1.39	0.769975	1	1	1
C8B	ENSG00000021852	complement C8 beta chain [Source:HGNC Symbol;Acc:HGNC:1353]	protein_coding			0	-2.46	1	1	1	1
FHL1	ENSG00000022267	four and a half LIM domains 1 [Source:HGNC Symbol;Acc:HGNC:3702]	protein_coding	0.08	0.556301	0.19	9.6	0.688168	1	0.558451	0.953559
RTF2	ENSG00000022277	replication termination factor 2 [Source:HGNC Symbol;Acc:HGNC:15890]	protein_coding	-0.12	0.345384	-0.13	6.08	0.320399	1	0.3461	0.953559
GABRA1	ENSG00000022355	gamma-aminobutyric acid type A receptor subunit alpha1 [Source:HGNC Symbol;Acc:HGNC:4075]	protein_coding	0.13	0.310885	0.77	-1.04	0.334687	1	0.312292	0.953559
NLRP2	ENSG00000022556	NLR family pyrin domain containing 2 [Source:HGNC Symbol;Acc:HGNC:22948]	protein_coding	-0.09	0.492217	-0.21	3.83	0.760089	1	0.493767	0.953559
SLC45A4	ENSG00000022567	solute carrier family 45 member 4 [Source:HGNC Symbol;Acc:HGNC:29196]	protein_coding	-0.21	0.113263	-0.3	4.71	0.130861	1	0.114815	0.953559
RNF10	ENSG00000022840	ring finger protein 10 [Source:HGNC Symbol;Acc:HGNC:10055]	protein_coding	-0.11	0.398311	-0.05	7.3	0.689556	1	0.399226	0.953559
ZNF839	ENSG00000022976	zinc finger protein 839 [Source:HGNC Symbol;Acc:HGNC:20345]	protein_coding	-0.06	0.652145	-0.09	3.48	0.733863	1	0.655383	0.953559
ZDHHC6	ENSG00000023041	zinc finger DHHC-type palmitoyltransferase 6 [Source:HGNC Symbol;Acc:HGNC:19160]	protein_coding	0.18	0.160843	0.13	5.91	0.285895	1	0.161995	0.953559
GRAMD1B	ENSG00000023171	GRAM domain containing 1B [Source:HGNC Symbol;Acc:HGNC:29214]	protein_coding	0	1	-0.14	2.11	0.624458	1	1	1
RNH1	ENSG00000023191	ribonuclease/angiogenin inhibitor 1 [Source:HGNC Symbol;Acc:HGNC:10074]	protein_coding	-0.13	0.335348	-0.21	6.81	0.266089	1	0.336041	0.953559
NDUFS1	ENSG00000023228	NADH:ubiquinone oxidoreductase core subunit S1 [Source:HGNC Symbol;Acc:HGNC:7707]	protein_coding	0.03	0.844726	0.01	6.38	0.973903	1	0.850535	0.986219
RB1CC1	ENSG00000023287	RB1 inducible coiled-coil 1 [Source:HGNC Symbol;Acc:HGNC:15574]	protein_coding	0.19	0.154928	0.22	5.85	0.282185	1	0.156124	0.953559
ERP44	ENSG00000023318	endoplasmic reticulum protein 44 [Source:HGNC Symbol;Acc:HGNC:18311]	protein_coding	0.08	0.556301	0.09	6.37	0.602978	1	0.558451	0.953559
ALAS1	ENSG00000023330	5'-aminolevulinate synthase 1 [Source:HGNC Symbol;Acc:HGNC:396]	protein_coding	-0.04	0.783902	0.01	5.35	0.945228	1	0.78887	0.974243
BIRC3	ENSG00000023445	baculoviral IAP repeat containing 3 [Source:HGNC Symbol;Acc:HGNC:591]	protein_coding	0.04	0.753942	0.25	4.88	0.300205	1	0.758502	0.968513
AKAP11	ENSG00000023516	A-kinase anchoring protein 11 [Source:HGNC Symbol;Acc:HGNC:369]	protein_coding	0.06	0.62409	0.08	5.65	0.750859	1	0.626991	0.953559
GLRX2	ENSG00000023572	glutaredoxin 2 [Source:HGNC Symbol;Acc:HGNC:16065]	protein_coding	0.05	0.680688	0.09	5.56	0.708817	1	0.684283	0.953559
SNAPC1	ENSG00000023608	small nuclear RNA activating complex polypeptide 1 [Source:HGNC Symbol;Acc:HGNC:11134]	protein_coding	-0.05	0.709683	-0.1	3.29	0.652481	1	0.713653	0.953559
DERA	ENSG00000023697	deoxyribose-phosphate aldolase [Source:HGNC Symbol;Acc:HGNC:24269]	protein_coding	0.09	0.517383	0.09	4.32	0.597397	1	0.519154	0.953559
STRAP	ENSG00000023734	serine/threonine kinase receptor associated protein [Source:HGNC Symbol;Acc:HGNC:30796]	protein_coding	0.06	0.652145	0.07	6.29	0.663379	1	0.655383	0.953559
ABCC2	ENSG00000023839	ATP binding cassette subfamily C member 2 [Source:HGNC Symbol;Acc:HGNC:53]	protein_coding	-0.05	0.680688	-0.15	0.97	0.590593	1	0.684283	0.953559
DEF6	ENSG00000023892	DEF6 guanine nucleotide exchange factor [Source:HGNC Symbol;Acc:HGNC:2760]	protein_coding	-0.17	0.206968	-0.36	4.95	0.299569	1	0.207833	0.953559
PLEKHO1	ENSG00000023902	pleckstrin homology domain containing O1 [Source:HGNC Symbol;Acc:HGNC:24310]	protein_coding	0.04	0.739093	-0.1	6.53	0.807325	1	0.743453	0.963506
GCLM	ENSG00000023909	glutamate-cysteine ligase modifier subunit [Source:HGNC Symbol;Acc:HGNC:4312]	protein_coding	0.11	0.409439	0.24	3.7	0.352172	1	0.410412	0.953559
UBR2	ENSG00000024048	ubiquitin protein ligase E3 component n-recognin 2 [Source:HGNC Symbol;Acc:HGNC:21289]	protein_coding	0.14	0.279026	0.1	6.09	0.394857	1	0.279684	0.953559
EHD2	ENSG00000024422	EH domain containing 2 [Source:HGNC Symbol;Acc:HGNC:3243]	protein_coding	0.03	0.799003	0.09	7.06	0.820931	1	0.804179	0.978253
DEPDC1	ENSG00000024526	DEP domain containing 1 [Source:HGNC Symbol;Acc:HGNC:22949]	protein_coding	0.15	0.261708	-0.17	2.53	0.832424	1	0.262389	0.953559
CCDC28A	ENSG00000024862	coiled-coil domain containing 28A [Source:HGNC Symbol;Acc:HGNC:21098]	protein_coding	-0.05	0.709683	-0.03	5.05	0.864363	1	0.713653	0.953559
RRAGD	ENSG00000025039	Ras related GTP binding D [Source:HGNC Symbol;Acc:HGNC:19903]	protein_coding	-0.05	0.709683	0.01	4.7	0.949729	1	0.713653	0.953559
HSF2	ENSG00000025156	heat shock transcription factor 2 [Source:HGNC Symbol;Acc:HGNC:5225]	protein_coding	0.14	0.297058	0.09	4.57	0.618926	1	0.297709	0.953559
PHF20	ENSG00000025293	PHD finger protein 20 [Source:HGNC Symbol;Acc:HGNC:16098]	protein_coding	-0.01	0.953154	0.06	5.47	0.610948	1	0.96045	0.998731
HSD17B6	ENSG00000025423	hydroxysteroid 17-beta dehydrogenase 6 [Source:HGNC Symbol;Acc:HGNC:23316]	protein_coding	0.07	0.596556	-0.16	6.02	0.631277	1	0.59914	0.953559
NR1H3	ENSG00000025434	nuclear receptor subfamily 1 group H member 3 [Source:HGNC Symbol;Acc:HGNC:7966]	protein_coding	-0.08	0.543175	-0.34	4.68	0.148201	1	0.545193	0.953559
TYMP	ENSG00000025708	thymidine phosphorylase [Source:HGNC Symbol;Acc:HGNC:3148]	protein_coding	0.06	0.652145	0.1	4.11	0.778008	1	0.655383	0.953559
NCAPH2	ENSG00000025770	non-SMC condensin II complex subunit H2 [Source:HGNC Symbol;Acc:HGNC:25071]	protein_coding	-0.2	0.127742	-0.33	4.85	0.156314	1	0.129164	0.953559
TOMM34	ENSG00000025772	translocase of outer mitochondrial membrane 34 [Source:HGNC Symbol;Acc:HGNC:15746]	protein_coding	0	0.984377	0.08	4.94	0.478775	1	0.992087	1
SEC63	ENSG00000025796	SEC63 homolog, protein translocation regulator [Source:HGNC Symbol;Acc:HGNC:21082]	protein_coding	-0.01	0.953154	0.11	6.93	0.531447	1	0.96045	0.998731
KPNA6	ENSG00000025800	karyopherin subunit alpha 6 [Source:HGNC Symbol;Acc:HGNC:6399]	protein_coding	0.13	0.315832	0.08	6.05	0.599163	1	0.316495	0.953559
VIM	ENSG00000026025	vimentin [Source:HGNC Symbol;Acc:HGNC:12692]	protein_coding	0.11	0.420745	0.25	8.65	0.400085	1	0.421782	0.953559
RTEL1-TNFRSF6B	ENSG00000026036	RTEL1-TNFRSF6B readthrough (NMD candidate) [Source:HGNC Symbol;Acc:HGNC:44095]	protein_coding	-0.02	0.890963	0.02	1.89	0.955727	1	0.897413	0.993601
FAS	ENSG00000026103	Fas cell surface death receptor [Source:HGNC Symbol;Acc:HGNC:11920]	protein_coding	0.11	0.420745	0.2	4.54	0.378874	1	0.421782	0.953559
RNASET2	ENSG00000026297	ribonuclease T2 [Source:HGNC Symbol;Acc:HGNC:21686]	protein_coding	-0.14	0.28795	-0.24	6.01	0.270268	1	0.288602	0.953559
CD44	ENSG00000026508	CD44 molecule (Indian blood group) [Source:HGNC Symbol;Acc:HGNC:1681]	protein_coding	0.24	0.067578	0.26	7.88	0.0862668	1	0.0695334	0.953559
KCNG1	ENSG00000026559	potassium voltage-gated channel modifier subfamily G member 1 [Source:HGNC Symbol;Acc:HGNC:6248]	protein_coding	-0.13	0.325497	-0.44	3.5	0.232991	1	0.326173	0.953559
AGPAT4	ENSG00000026652	1-acylglycerol-3-phosphate O-acyltransferase 4 [Source:HGNC Symbol;Acc:HGNC:20885]	protein_coding	0.05	0.724338	0.09	4.06	0.762711	1	0.728502	0.959452
SLAMF7	ENSG00000026751	SLAM family member 7 [Source:HGNC Symbol;Acc:HGNC:21394]	protein_coding	0.17	0.186172	0.7	2.79	0.0533274	0.971143	0.187151	0.953559
BTN3A1	ENSG00000026950	butyrophilin subfamily 3 member A1 [Source:HGNC Symbol;Acc:HGNC:1138]	protein_coding	0.13	0.306352	0.13	5.88	0.446064	1	0.307007	0.953559
MIPEP	ENSG00000027001	mitochondrial intermediate peptidase [Source:HGNC Symbol;Acc:HGNC:7104]	protein_coding	0.02	0.906465	0.47	5.87	0.360778	1	0.913127	0.995581
PRKCH	ENSG00000027075	protein kinase C eta [Source:HGNC Symbol;Acc:HGNC:9403]	protein_coding	-0.04	0.76888	0.06	4.91	0.776986	1	0.773643	0.973182
INSRR	ENSG00000027644	insulin receptor related receptor [Source:HGNC Symbol;Acc:HGNC:6093]	protein_coding	-0.09	0.479826	-1.23	1.29	0.0896796	1	0.481275	0.953559
IFNGR1	ENSG00000027697	interferon gamma receptor 1 [Source:HGNC Symbol;Acc:HGNC:5439]	protein_coding	0.04	0.76888	0.1	6.53	0.600632	1	0.773643	0.973182
B4GALT7	ENSG00000027847	beta-1,4-galactosyltransferase 7 [Source:HGNC Symbol;Acc:HGNC:930]	protein_coding	-0.03	0.799003	-0.12	4.86	0.493868	1	0.804179	0.978253
SH2D2A	ENSG00000027869	SH2 domain containing 2A [Source:HGNC Symbol;Acc:HGNC:10821]	protein_coding	0.16	0.229354	0.59	1.57	0.101359	1	0.230123	0.953559
VRK2	ENSG00000028116	VRK serine/threonine kinase 2 [Source:HGNC Symbol;Acc:HGNC:12719]	protein_coding	0.17	0.199861	0.2	3.33	0.208944	1	0.200762	0.953559
TNFRSF1B	ENSG00000028137	TNF receptor superfamily member 1B [Source:HGNC Symbol;Acc:HGNC:11917]	protein_coding	0.02	0.906465	0.08	4.2	0.762561	1	0.913127	0.995581
VEZT	ENSG00000028203	vezatin, adherens junctions transmembrane protein [Source:HGNC Symbol;Acc:HGNC:18258]	protein_coding	0.09	0.504722	0.07	6.08	0.59082	1	0.50638	0.953559
POU2F2	ENSG00000028277	POU class 2 homeobox 2 [Source:HGNC Symbol;Acc:HGNC:9213]	protein_coding	-0.08	0.556301	-0.11	3.97	0.666189	1	0.558451	0.953559
BRD9	ENSG00000028310	bromodomain containing 9 [Source:HGNC Symbol;Acc:HGNC:25818]	protein_coding	-0.2	0.117942	-0.31	5.01	0.146901	1	0.119452	0.953559
SNX1	ENSG00000028528	sorting nexin 1 [Source:HGNC Symbol;Acc:HGNC:11172]	protein_coding	-0.12	0.376593	-0.05	7.38	0.652042	1	0.377412	0.953559
TBPL1	ENSG00000028839	TATA-box binding protein like 1 [Source:HGNC Symbol;Acc:HGNC:11589]	protein_coding	-0.01	0.953154	0	4.51	0.985275	1	0.96045	0.998731
ARNTL2	ENSG00000029153	aryl hydrocarbon receptor nuclear translocator like 2 [Source:HGNC Symbol;Acc:HGNC:18984]	protein_coding	0.16	0.214251	0.44	1.66	0.177118	1	0.215082	0.953559
BCLAF1	ENSG00000029363	BCL2 associated transcription factor 1 [Source:HGNC Symbol;Acc:HGNC:16863]	protein_coding	0.15	0.253366	0.19	7.18	0.357785	1	0.254064	0.953559
SLC39A9	ENSG00000029364	solute carrier family 39 member 9 [Source:HGNC Symbol;Acc:HGNC:20182]	protein_coding	-0.04	0.739093	-0.03	6.38	0.880399	1	0.743453	0.963506
ANK1	ENSG00000029534	ankyrin 1 [Source:HGNC Symbol;Acc:HGNC:492]	protein_coding	-0.23	0.0707056	-1.65	1.98	0.0180409	0.787259	0.0726374	0.953559
IBSP	ENSG00000029559	integrin binding sialoprotein [Source:HGNC Symbol;Acc:HGNC:5341]	protein_coding	0.14	0.289921	0.32	-2.38	0.721162	1	0.294762	0.953559
TFB1M	ENSG00000029639	transcription factor B1, mitochondrial [Source:HGNC Symbol;Acc:HGNC:17037]	protein_coding	0.2	0.132867	0.15	3.15	0.37988	1	0.134245	0.953559
RABEP1	ENSG00000029725	rabaptin, RAB GTPase binding effector protein 1 [Source:HGNC Symbol;Acc:HGNC:17677]	protein_coding	0.02	0.860088	0.08	5.82	0.630252	1	0.866111	0.988812
HMGB3	ENSG00000029993	high mobility group box 3 [Source:HGNC Symbol;Acc:HGNC:5004]	protein_coding	-0.07	0.596556	-0.1	4.21	0.633073	1	0.59914	0.953559
NUP160	ENSG00000030066	nucleoporin 160 [Source:HGNC Symbol;Acc:HGNC:18017]	protein_coding	0.18	0.179586	0.15	5.4	0.324539	1	0.180607	0.953559
BAK1	ENSG00000030110	BCL2 antagonist/killer 1 [Source:HGNC Symbol;Acc:HGNC:949]	protein_coding	0.12	0.355603	0.11	2.75	0.51384	1	0.356348	0.953559
MUSK	ENSG00000030304	muscle associated receptor tyrosine kinase [Source:HGNC Symbol;Acc:HGNC:7525]	protein_coding	0.07	0.604461	-0.57	-1.23	0.419667	1	0.607246	0.953559
IKZF2	ENSG00000030419	IKAROS family zinc finger 2 [Source:HGNC Symbol;Acc:HGNC:13177]	protein_coding	0.14	0.28795	0.34	4.16	0.42857	1	0.288602	0.953559
GRN	ENSG00000030582	granulin precursor [Source:HGNC Symbol;Acc:HGNC:4601]	protein_coding	0.02	0.906465	0.02	7.45	0.899166	1	0.913127	0.995581
FAM13B	ENSG00000031003	family with sequence similarity 13 member B [Source:HGNC Symbol;Acc:HGNC:1335]	protein_coding	0.04	0.739093	0.18	6.06	0.38823	1	0.743453	0.963506
ARHGAP31	ENSG00000031081	Rho GTPase activating protein 31 [Source:HGNC Symbol;Acc:HGNC:29216]	protein_coding	-0.1	0.432228	-0.24	3.82	0.32185	1	0.433335	0.953559
CENPQ	ENSG00000031691	centromere protein Q [Source:HGNC Symbol;Acc:HGNC:21347]	protein_coding	0.07	0.610256	-0.03	2.35	0.905242	1	0.612995	0.953559
SARS1	ENSG00000031698	seryl-tRNA synthetase 1 [Source:HGNC Symbol;Acc:HGNC:10537]	protein_coding	-0.14	0.279026	-0.14	6.87	0.361462	1	0.279684	0.953559
RANBP3	ENSG00000031823	RAN binding protein 3 [Source:HGNC Symbol;Acc:HGNC:9850]	protein_coding	-0.03	0.799003	-0.05	6.16	0.752673	1	0.804179	0.978253
ARID4A	ENSG00000032219	AT-rich interaction domain 4A [Source:HGNC Symbol;Acc:HGNC:9885]	protein_coding	0.08	0.543175	0.07	4.77	0.695363	1	0.545193	0.953559
EIPR1	ENSG00000032389	EARP complex and GARP complex interacting protein 1 [Source:HGNC Symbol;Acc:HGNC:12383]	protein_coding	-0.09	0.517383	-0.1	3.82	0.477457	1	0.519154	0.953559
PNPLA6	ENSG00000032444	patatin like phospholipase domain containing 6 [Source:HGNC Symbol;Acc:HGNC:16268]	protein_coding	-0.14	0.28795	-0.33	5.25	0.197177	1	0.288602	0.953559
IFT88	ENSG00000032742	intraflagellar transport 88 [Source:HGNC Symbol;Acc:HGNC:20606]	protein_coding	-0.02	0.860088	-0.04	4.52	0.786631	1	0.866111	0.988812
ALG1	ENSG00000033011	ALG1 chitobiosyldiphosphodolichol beta-mannosyltransferase [Source:HGNC Symbol;Acc:HGNC:18294]	protein_coding	0.06	0.638055	0.09	3.43	0.60269	1	0.641121	0.953559
ZCCHC8	ENSG00000033030	zinc finger CCHC-type containing 8 [Source:HGNC Symbol;Acc:HGNC:25265]	protein_coding	0.16	0.229354	0.12	5.26	0.323033	1	0.230123	0.953559
ABCF2	ENSG00000033050	ATP binding cassette subfamily F member 2 [Source:HGNC Symbol;Acc:HGNC:71]	protein_coding	0.05	0.695131	-0.04	3.93	0.822933	1	0.698912	0.953559
CHPF2	ENSG00000033100	chondroitin polymerizing factor 2 [Source:HGNC Symbol;Acc:HGNC:29270]	protein_coding	-0.1	0.467717	-0.15	5.28	0.465248	1	0.469071	0.953559
LRRC7	ENSG00000033122	leucine rich repeat containing 7 [Source:HGNC Symbol;Acc:HGNC:18531]	protein_coding	0.03	0.844726	-0.2	2.48	0.654396	1	0.850535	0.986219
FUT8	ENSG00000033170	fucosyltransferase 8 [Source:HGNC Symbol;Acc:HGNC:4019]	protein_coding	0.04	0.76888	-0.04	4.11	0.827725	1	0.773643	0.973182
UBA6	ENSG00000033178	ubiquitin like modifier activating enzyme 6 [Source:HGNC Symbol;Acc:HGNC:25581]	protein_coding	0.19	0.154928	0.2	5.77	0.353405	1	0.156124	0.953559
GAB2	ENSG00000033327	GRB2 associated binding protein 2 [Source:HGNC Symbol;Acc:HGNC:14458]	protein_coding	-0.03	0.844726	-0.1	4.02	0.723182	1	0.850535	0.986219
ATP6V0A1	ENSG00000033627	ATPase H+ transporting V0 subunit a1 [Source:HGNC Symbol;Acc:HGNC:865]	protein_coding	0.05	0.695131	0.05	6.52	0.72835	1	0.698912	0.953559
PIAS1	ENSG00000033800	protein inhibitor of activated STAT 1 [Source:HGNC Symbol;Acc:HGNC:2752]	protein_coding	0.02	0.860088	0.02	5.86	0.884342	1	0.866111	0.988812
SLC4A7	ENSG00000033867	solute carrier family 4 member 7 [Source:HGNC Symbol;Acc:HGNC:11033]	protein_coding	0.18	0.160843	0.31	5.26	0.223398	1	0.161995	0.953559
APBA2	ENSG00000034053	amyloid beta precursor protein binding family A member 2 [Source:HGNC Symbol;Acc:HGNC:579]	protein_coding	0.06	0.638055	0.22	2.89	0.541603	1	0.641121	0.953559
MAP2K3	ENSG00000034152	mitogen-activated protein kinase kinase 3 [Source:HGNC Symbol;Acc:HGNC:6843]	protein_coding	0.09	0.517383	0.06	5.18	0.738224	1	0.519154	0.953559
EFCAB1	ENSG00000034239	EF-hand calcium binding domain 1 [Source:HGNC Symbol;Acc:HGNC:25678]	protein_coding	-0.18	0.173171	-0.43	3.04	0.215311	1	0.174234	0.953559
TMSB10	ENSG00000034510	thymosin beta 10 [Source:HGNC Symbol;Acc:HGNC:11879]	protein_coding	0.08	0.556301	0.12	8.51	0.663793	1	0.558451	0.953559
ASTE1	ENSG00000034533	asteroid homolog 1 [Source:HGNC Symbol;Acc:HGNC:25021]	protein_coding	0.13	0.325497	0.09	3.44	0.568736	1	0.326173	0.953559
RNF19A	ENSG00000034677	ring finger protein 19A, RBR E3 ubiquitin protein ligase [Source:HGNC Symbol;Acc:HGNC:13432]	protein_coding	0.15	0.253366	0.29	5.81	0.165142	1	0.254064	0.953559
PEX3	ENSG00000034693	peroxisomal biogenesis factor 3 [Source:HGNC Symbol;Acc:HGNC:8858]	protein_coding	0.1	0.443886	0.18	4.13	0.456961	1	0.445068	0.953559
GABARAPL2	ENSG00000034713	GABA type A receptor associated protein like 2 [Source:HGNC Symbol;Acc:HGNC:13291]	protein_coding	0.03	0.844726	-0.03	6.68	0.885635	1	0.850535	0.986219
MYOC	ENSG00000034971	myocilin [Source:HGNC Symbol;Acc:HGNC:7610]	protein_coding	0.21	0.113263	0.89	2.79	0.119346	1	0.114815	0.953559
SH3YL1	ENSG00000035115	SH3 and SYLF domain containing 1 [Source:HGNC Symbol;Acc:HGNC:29546]	protein_coding	0.02	0.890963	0.08	5.86	0.722313	1	0.897413	0.993601
FAM136A	ENSG00000035141	family with sequence similarity 136 member A [Source:HGNC Symbol;Acc:HGNC:25911]	protein_coding	-0.06	0.666357	-0.13	5.71	0.346589	1	0.669772	0.953559
VCL	ENSG00000035403	vinculin [Source:HGNC Symbol;Acc:HGNC:12665]	protein_coding	0.05	0.724338	0.25	8.72	0.43985	1	0.728502	0.959452
DEPDC1B	ENSG00000035499	DEP domain containing 1B [Source:HGNC Symbol;Acc:HGNC:24902]	protein_coding	0.08	0.556246	0.43	-0.3	0.277352	1	0.558396	0.953559
DAPK2	ENSG00000035664	death associated protein kinase 2 [Source:HGNC Symbol;Acc:HGNC:2675]	protein_coding	-0.07	0.596556	-0.13	4.43	0.756044	1	0.59914	0.953559
NSMAF	ENSG00000035681	neutral sphingomyelinase activation associated factor [Source:HGNC Symbol;Acc:HGNC:8017]	protein_coding	0.18	0.166924	0.11	5.64	0.345562	1	0.168031	0.953559
ADSS2	ENSG00000035687	adenylosuccinate synthase 2 [Source:HGNC Symbol;Acc:HGNC:292]	protein_coding	0.09	0.492223	0.2	5.32	0.326173	1	0.493773	0.953559
STAP1	ENSG00000035720	signal transducing adaptor family member 1 [Source:HGNC Symbol;Acc:HGNC:24133]	protein_coding	0.17	0.199855	0.57	2.37	0.408044	1	0.200756	0.953559
TIMP2	ENSG00000035862	TIMP metallopeptidase inhibitor 2 [Source:HGNC Symbol;Acc:HGNC:11821]	protein_coding	0.1	0.455716	0.24	8.62	0.399613	1	0.456981	0.953559
RFC1	ENSG00000035928	replication factor C subunit 1 [Source:HGNC Symbol;Acc:HGNC:9969]	protein_coding	0.01	0.968759	0.01	5.76	0.946686	1	0.976264	0.998791
TBC1D23	ENSG00000036054	TBC1 domain family member 23 [Source:HGNC Symbol;Acc:HGNC:25622]	protein_coding	0.13	0.306352	0.16	4.91	0.481625	1	0.307007	0.953559
CUL3	ENSG00000036257	cullin 3 [Source:HGNC Symbol;Acc:HGNC:2553]	protein_coding	0.03	0.814177	0.06	5.49	0.705345	1	0.819563	0.978558
MYOM2	ENSG00000036448	myomesin 2 [Source:HGNC Symbol;Acc:HGNC:7614]	protein_coding	-0.1	0.432228	-2.3	4.77	0.0224043	0.862807	0.433335	0.953559
OTC	ENSG00000036473	ornithine carbamoyltransferase [Source:HGNC Symbol;Acc:HGNC:8512]	protein_coding	-0.02	0.870486	-0.73	-1.87	0.399674	1	0.879683	0.991936
CYP46A1	ENSG00000036530	cytochrome P450 family 46 subfamily A member 1 [Source:HGNC Symbol;Acc:HGNC:2641]	protein_coding	-0.03	0.814177	-0.09	2.31	0.741869	1	0.819563	0.978558
ZZZ3	ENSG00000036549	zinc finger ZZ-type containing 3 [Source:HGNC Symbol;Acc:HGNC:24523]	protein_coding	0.21	0.113263	0.15	5.57	0.272429	1	0.114815	0.953559
SLC18A1	ENSG00000036565	solute carrier family 18 member A1 [Source:HGNC Symbol;Acc:HGNC:10934]	protein_coding	-0.15	0.240061	-0.49	-0.64	0.366515	1	0.240804	0.953559
USP2	ENSG00000036672	ubiquitin specific peptidase 2 [Source:HGNC Symbol;Acc:HGNC:12618]	protein_coding	-0.1	0.455716	-0.13	2.86	0.803588	1	0.456981	0.953559
CASR	ENSG00000036828	calcium sensing receptor [Source:HGNC Symbol;Acc:HGNC:1514]	protein_coding	0.11	0.413749	0.08	-1.81	0.910352	1	0.415286	0.953559
TUBG2	ENSG00000037042	tubulin gamma 2 [Source:HGNC Symbol;Acc:HGNC:12419]	protein_coding	0.04	0.739093	0	5.45	0.99976	1	0.743453	0.963506
RPL26L1	ENSG00000037241	ribosomal protein L26 like 1 [Source:HGNC Symbol;Acc:HGNC:17050]	protein_coding	-0.14	0.297058	-0.18	3.04	0.334429	1	0.297709	0.953559
FLT4	ENSG00000037280	fms related receptor tyrosine kinase 4 [Source:HGNC Symbol;Acc:HGNC:3767]	protein_coding	-0.03	0.799003	0.53	3.05	0.165787	1	0.804179	0.978253
NSUN2	ENSG00000037474	NOP2/Sun RNA methyltransferase 2 [Source:HGNC Symbol;Acc:HGNC:25994]	protein_coding	0	0.984377	0.06	5.87	0.681353	1	0.992087	1
FBXO42	ENSG00000037637	F-box protein 42 [Source:HGNC Symbol;Acc:HGNC:29249]	protein_coding	0.01	0.937566	0.01	5.84	0.956507	1	0.944652	0.995581
MFAP3	ENSG00000037749	microfibril associated protein 3 [Source:HGNC Symbol;Acc:HGNC:7034]	protein_coding	0.07	0.569575	0.19	2.98	0.514275	1	0.571864	0.953559
MRI1	ENSG00000037757	methylthioribose-1-phosphate isomerase 1 [Source:HGNC Symbol;Acc:HGNC:28469]	protein_coding	0.07	0.610256	0.06	4.47	0.709472	1	0.612995	0.953559
METTL1	ENSG00000037897	methyltransferase like 1 [Source:HGNC Symbol;Acc:HGNC:7030]	protein_coding	-0.12	0.376593	-0.21	3.73	0.277248	1	0.377412	0.953559
HOXC8	ENSG00000037965	homeobox C8 [Source:HGNC Symbol;Acc:HGNC:5129]	protein_coding	-0.21	0.109073	-1.65	-0.79	0.0352259	0.971143	0.11069	0.953559
AGA	ENSG00000038002	aspartylglucosaminidase [Source:HGNC Symbol;Acc:HGNC:318]	protein_coding	0.11	0.398311	0.14	4.47	0.526375	1	0.399226	0.953559
PI4K2B	ENSG00000038210	phosphatidylinositol 4-kinase type 2 beta [Source:HGNC Symbol;Acc:HGNC:18215]	protein_coding	0.08	0.556301	0.31	4.81	0.296574	1	0.558451	0.953559
BOD1L1	ENSG00000038219	biorientation of chromosomes in cell division 1 like 1 [Source:HGNC Symbol;Acc:HGNC:31792]	protein_coding	-0.08	0.556301	-0.05	5.52	0.722357	1	0.558451	0.953559
MAT2B	ENSG00000038274	methionine adenosyltransferase 2B [Source:HGNC Symbol;Acc:HGNC:6905]	protein_coding	0.16	0.221713	0.17	5.98	0.37736	1	0.222512	0.953559
TLL1	ENSG00000038295	tolloid like 1 [Source:HGNC Symbol;Acc:HGNC:11843]	protein_coding	0.23	0.0807865	0.21	1.9	0.450039	1	0.0826352	0.953559
EDC4	ENSG00000038358	enhancer of mRNA decapping 4 [Source:HGNC Symbol;Acc:HGNC:17157]	protein_coding	-0.1	0.467717	-0.23	5.05	0.55912	1	0.469071	0.953559
TRIO	ENSG00000038382	trio Rho guanine nucleotide exchange factor [Source:HGNC Symbol;Acc:HGNC:12303]	protein_coding	0.04	0.753942	0.02	6.19	0.902384	1	0.758502	0.968513
VCAN	ENSG00000038427	versican [Source:HGNC Symbol;Acc:HGNC:2464]	protein_coding	0.17	0.199861	-0.13	5.01	0.801515	1	0.200762	0.953559
CLEC16A	ENSG00000038532	C-type lectin domain containing 16A [Source:HGNC Symbol;Acc:HGNC:29013]	protein_coding	-0.13	0.335348	-0.14	4.82	0.376733	1	0.336041	0.953559
MSR1	ENSG00000038945	macrophage scavenger receptor 1 [Source:HGNC Symbol;Acc:HGNC:7376]	protein_coding	0.06	0.652145	0.48	2.9	0.121239	1	0.655383	0.953559
CDH1	ENSG00000039068	cadherin 1 [Source:HGNC Symbol;Acc:HGNC:1748]	protein_coding	0.01	0.968759	-0.02	8.06	0.965964	1	0.976264	0.998791
MTREX	ENSG00000039123	Mtr4 exosome RNA helicase [Source:HGNC Symbol;Acc:HGNC:18734]	protein_coding	0.16	0.214251	0.21	5.72	0.208293	1	0.215082	0.953559
DNAH5	ENSG00000039139	dynein axonemal heavy chain 5 [Source:HGNC Symbol;Acc:HGNC:2950]	protein_coding	-0.05	0.724338	-0.5	4.56	0.431968	1	0.728502	0.959452
ZFYVE16	ENSG00000039319	zinc finger FYVE-type containing 16 [Source:HGNC Symbol;Acc:HGNC:20756]	protein_coding	0.1	0.455716	0.21	5.01	0.366248	1	0.456981	0.953559
RIPOR1	ENSG00000039523	RHO family interacting cell polarization regulator 1 [Source:HGNC Symbol;Acc:HGNC:25836]	protein_coding	0.1	0.455716	0.13	5.87	0.548009	1	0.456981	0.953559
C6	ENSG00000039537	complement C6 [Source:HGNC Symbol;Acc:HGNC:1339]	protein_coding	0.14	0.297058	0.21	0.81	0.637168	1	0.297709	0.953559
RAI14	ENSG00000039560	retinoic acid induced 14 [Source:HGNC Symbol;Acc:HGNC:14873]	protein_coding	0.03	0.799003	0.09	5.16	0.6704	1	0.804179	0.978253
SOX30	ENSG00000039600	SRY-box transcription factor 30 [Source:HGNC Symbol;Acc:HGNC:30635]	protein_coding	0.09	0.516093	0.14	-0.81	0.778151	1	0.517872	0.953559
PNKP	ENSG00000039650	polynucleotide kinase 3'-phosphatase [Source:HGNC Symbol;Acc:HGNC:9154]	protein_coding	-0.15	0.261735	-0.3	5.39	0.241124	1	0.262416	0.953559
BEST2	ENSG00000039987	bestrophin 2 [Source:HGNC Symbol;Acc:HGNC:17107]	protein_coding	0.07	0.603656	-0.31	-2.27	0.819757	1	0.609313	0.953559
PHLPP2	ENSG00000040199	PH domain and leucine rich repeat protein phosphatase 2 [Source:HGNC Symbol;Acc:HGNC:29149]	protein_coding	0.12	0.345384	0.16	4.05	0.355366	1	0.3461	0.953559
SPDL1	ENSG00000040275	spindle apparatus coiled-coil protein 1 [Source:HGNC Symbol;Acc:HGNC:26010]	protein_coding	0.19	0.143581	0.19	2.85	0.330819	1	0.144868	0.953559
STAU2	ENSG00000040341	staufen double-stranded RNA binding protein 2 [Source:HGNC Symbol;Acc:HGNC:11371]	protein_coding	0.14	0.28795	0.15	4.88	0.25987	1	0.288602	0.953559
SLC66A1	ENSG00000040487	solute carrier family 66 member 1 [Source:HGNC Symbol;Acc:HGNC:26001]	protein_coding	-0.11	0.420745	-0.15	3.77	0.390491	1	0.421782	0.953559
CTNS	ENSG00000040531	cystinosin, lysosomal cystine transporter [Source:HGNC Symbol;Acc:HGNC:2518]	protein_coding	-0.09	0.504722	-0.16	4.47	0.268184	1	0.50638	0.953559
RTN4R	ENSG00000040608	reticulon 4 receptor [Source:HGNC Symbol;Acc:HGNC:18601]	protein_coding	0.04	0.76888	0.3	0.68	0.380382	1	0.773643	0.973182
PHF23	ENSG00000040633	PHD finger protein 23 [Source:HGNC Symbol;Acc:HGNC:28428]	protein_coding	-0.23	0.0707056	-0.29	5.19	0.0782304	0.971143	0.0726374	0.953559
CDH10	ENSG00000040731	cadherin 10 [Source:HGNC Symbol;Acc:HGNC:1749]	protein_coding	0.1	0.467717	0.11	2.78	0.773468	1	0.469071	0.953559
INPP4A	ENSG00000040933	inositol polyphosphate-4-phosphatase type I A [Source:HGNC Symbol;Acc:HGNC:6074]	protein_coding	0.09	0.504722	0.14	4.92	0.366327	1	0.50638	0.953559
RAB27B	ENSG00000041353	RAB27B, member RAS oncogene family [Source:HGNC Symbol;Acc:HGNC:9767]	protein_coding	0.02	0.906465	0.1	6.1	0.866598	1	0.913127	0.995581
PSMA4	ENSG00000041357	proteasome 20S subunit alpha 4 [Source:HGNC Symbol;Acc:HGNC:9533]	protein_coding	-0.09	0.517383	-0.03	7.12	0.856547	1	0.519154	0.953559
MYO16	ENSG00000041515	myosin XVI [Source:HGNC Symbol;Acc:HGNC:29822]	protein_coding	-0.1	0.438029	-0.16	0.97	0.701757	1	0.439173	0.953559
LSG1	ENSG00000041802	large 60S subunit nuclear export GTPase 1 [Source:HGNC Symbol;Acc:HGNC:25652]	protein_coding	0.2	0.122768	0.2	5.39	0.148545	1	0.124234	0.953559
PARP3	ENSG00000041880	poly(ADP-ribose) polymerase family member 3 [Source:HGNC Symbol;Acc:HGNC:273]	protein_coding	0.01	0.937566	0.02	4.84	0.912627	1	0.944652	0.995581
TNC	ENSG00000041982	tenascin C [Source:HGNC Symbol;Acc:HGNC:5318]	protein_coding	0	1	-0.03	6.76	0.922018	1	1	1
THAP3	ENSG00000041988	THAP domain containing 3 [Source:HGNC Symbol;Acc:HGNC:20855]	protein_coding	0.09	0.517383	-0.01	4.06	0.974478	1	0.519154	0.953559
RIPOR3	ENSG00000042062	RIPOR family member 3 [Source:HGNC Symbol;Acc:HGNC:16168]	protein_coding	0.07	0.596556	0.25	2.69	0.481804	1	0.59914	0.953559
TDP1	ENSG00000042088	tyrosyl-DNA phosphodiesterase 1 [Source:HGNC Symbol;Acc:HGNC:18884]	protein_coding	0.18	0.173171	0.12	3.97	0.330022	1	0.174234	0.953559
AIFM2	ENSG00000042286	apoptosis inducing factor mitochondria associated 2 [Source:HGNC Symbol;Acc:HGNC:21411]	protein_coding	-0.11	0.387362	-0.19	3.84	0.421895	1	0.388226	0.953559
C2orf83	ENSG00000042304	chromosome 2 open reading frame 83 [Source:HGNC Symbol;Acc:HGNC:25344]	transcribed_unprocessed_pseudogene	-0.06	0.658579	-0.29	-2.44	0.506278	1	0.687322	0.953559
SPATA7	ENSG00000042317	spermatogenesis associated 7 [Source:HGNC Symbol;Acc:HGNC:20423]	protein_coding	0.02	0.906465	-0.01	3.98	0.964615	1	0.913127	0.995581
MED17	ENSG00000042429	mediator complex subunit 17 [Source:HGNC Symbol;Acc:HGNC:2375]	protein_coding	0.14	0.297058	0.14	3.34	0.464367	1	0.297709	0.953559
RETSAT	ENSG00000042445	retinol saturase [Source:HGNC Symbol;Acc:HGNC:25991]	protein_coding	-0.21	0.108727	-0.26	5.89	0.18875	1	0.110322	0.953559
CAPG	ENSG00000042493	capping actin protein, gelsolin like [Source:HGNC Symbol;Acc:HGNC:1474]	protein_coding	0.03	0.844726	0.02	5.28	0.929051	1	0.850535	0.986219
AP2S1	ENSG00000042753	adaptor related protein complex 2 subunit sigma 1 [Source:HGNC Symbol;Acc:HGNC:565]	protein_coding	-0.06	0.652145	-0.16	5.99	0.38005	1	0.655383	0.953559
USH2A	ENSG00000042781	usherin [Source:HGNC Symbol;Acc:HGNC:12601]	protein_coding	-0.04	0.739023	-0.07	-0.25	0.870101	1	0.743384	0.963506
ZPBP	ENSG00000042813	zona pellucida binding protein [Source:HGNC Symbol;Acc:HGNC:15662]	protein_coding	0.13	0.330718	0.28	-2.1	0.668021	1	0.332351	0.953559
TG	ENSG00000042832	thyroglobulin [Source:HGNC Symbol;Acc:HGNC:11764]	protein_coding	-0.14	0.270288	-0.53	1.72	0.251438	1	0.270956	0.953559
ADAM28	ENSG00000042980	ADAM metallopeptidase domain 28 [Source:HGNC Symbol;Acc:HGNC:206]	protein_coding	0.17	0.206968	0.53	3.82	0.0941429	1	0.207833	0.953559
BARX2	ENSG00000043039	BARX homeobox 2 [Source:HGNC Symbol;Acc:HGNC:956]	protein_coding	0.01	0.960954	0.41	3.01	0.449577	1	0.968355	0.998791
DCUN1D1	ENSG00000043093	defective in cullin neddylation 1 domain containing 1 [Source:HGNC Symbol;Acc:HGNC:18184]	protein_coding	0.19	0.149174	0.17	4.86	0.410348	1	0.150415	0.953559
JADE2	ENSG00000043143	jade family PHD finger 2 [Source:HGNC Symbol;Acc:HGNC:22984]	protein_coding	-0.03	0.844726	-0.05	5.42	0.779719	1	0.850535	0.986219
ZIC2	ENSG00000043355	Zic family member 2 [Source:HGNC Symbol;Acc:HGNC:12873]	protein_coding	-0.03	0.830156	0.14	-0.5	0.880228	1	0.8365	0.984569
LCP2	ENSG00000043462	lymphocyte cytosolic protein 2 [Source:HGNC Symbol;Acc:HGNC:6529]	protein_coding	0.12	0.345384	0.27	4.18	0.289408	1	0.3461	0.953559
TRIT1	ENSG00000043514	tRNA isopentenyltransferase 1 [Source:HGNC Symbol;Acc:HGNC:20286]	protein_coding	0.02	0.860088	-0.03	5.33	0.849387	1	0.866111	0.988812
ADRB1	ENSG00000043591	adrenoceptor beta 1 [Source:HGNC Symbol;Acc:HGNC:285]	protein_coding	-0.02	0.890963	0.02	4.64	0.969353	1	0.897413	0.993601
GUCA2B	ENSG00000044012	guanylate cyclase activator 2B [Source:HGNC Symbol;Acc:HGNC:4683]	protein_coding			0	-2.46	1	1	1	1
CUL7	ENSG00000044090	cullin 7 [Source:HGNC Symbol;Acc:HGNC:21024]	protein_coding	-0.17	0.206968	-0.27	5.37	0.270554	1	0.207833	0.953559
CTNNA1	ENSG00000044115	catenin alpha 1 [Source:HGNC Symbol;Acc:HGNC:2509]	protein_coding	-0.1	0.467717	-0.06	8	0.652288	1	0.469071	0.953559
PHKA2	ENSG00000044446	phosphorylase kinase regulatory subunit alpha 2 [Source:HGNC Symbol;Acc:HGNC:8926]	protein_coding	-0.09	0.504722	-0.14	5.5	0.520313	1	0.50638	0.953559
CNTLN	ENSG00000044459	centlein [Source:HGNC Symbol;Acc:HGNC:23432]	protein_coding	0.09	0.504722	0.12	3.67	0.536254	1	0.50638	0.953559
EPHA3	ENSG00000044524	EPH receptor A3 [Source:HGNC Symbol;Acc:HGNC:3387]	protein_coding	0.17	0.206968	0.32	5.84	0.336234	1	0.207833	0.953559
HSPA5	ENSG00000044574	heat shock protein family A (Hsp70) member 5 [Source:HGNC Symbol;Acc:HGNC:5238]	protein_coding	-0.13	0.315832	-0.2	8.67	0.283026	1	0.316495	0.953559
DSG2	ENSG00000046604	desmoglein 2 [Source:HGNC Symbol;Acc:HGNC:3049]	protein_coding	0.02	0.860088	0.09	6.05	0.86007	1	0.866111	0.988812
GEMIN8	ENSG00000046647	gem nuclear organelle associated protein 8 [Source:HGNC Symbol;Acc:HGNC:26044]	protein_coding	0.05	0.709683	-0.01	4.3	0.971633	1	0.713653	0.953559
OFD1	ENSG00000046651	OFD1 centriole and centriolar satellite protein [Source:HGNC Symbol;Acc:HGNC:2567]	protein_coding	-0.1	0.467717	-0.11	6.09	0.47576	1	0.469071	0.953559
GPM6B	ENSG00000046653	glycoprotein M6B [Source:HGNC Symbol;Acc:HGNC:4461]	protein_coding	0.03	0.844726	0.02	5.24	0.937497	1	0.850535	0.986219
MAGEC2	ENSG00000046774	MAGE family member C2 [Source:HGNC Symbol;Acc:HGNC:13574]	protein_coding			0	-2.46	1	1	1	1
PREX2	ENSG00000046889	phosphatidylinositol-3,4,5-trisphosphate dependent Rac exchange factor 2 [Source:HGNC Symbol;Acc:HGNC:22950]	protein_coding	0.04	0.739093	0.21	3.9	0.460542	1	0.743453	0.963506
WDR37	ENSG00000047056	WD repeat domain 37 [Source:HGNC Symbol;Acc:HGNC:31406]	protein_coding	0.05	0.695131	0.11	4.9	0.52831	1	0.698912	0.953559
YTHDC2	ENSG00000047188	YTH domain containing 2 [Source:HGNC Symbol;Acc:HGNC:24721]	protein_coding	0.2	0.127742	0.19	5.9	0.225632	1	0.129164	0.953559
CTPS2	ENSG00000047230	CTP synthase 2 [Source:HGNC Symbol;Acc:HGNC:2520]	protein_coding	-0.04	0.753942	-0.01	5.35	0.926529	1	0.758502	0.968513
ATP6V1H	ENSG00000047249	ATPase H+ transporting V1 subunit H [Source:HGNC Symbol;Acc:HGNC:18303]	protein_coding	0.09	0.504722	0.07	5.56	0.581765	1	0.50638	0.953559
POLR2B	ENSG00000047315	RNA polymerase II subunit B [Source:HGNC Symbol;Acc:HGNC:9188]	protein_coding	0.06	0.638055	0.09	6.33	0.581933	1	0.641121	0.953559
FAM214A	ENSG00000047346	family with sequence similarity 214 member A [Source:HGNC Symbol;Acc:HGNC:25609]	protein_coding	0.05	0.695131	0.08	5.77	0.652841	1	0.698912	0.953559
ARAP2	ENSG00000047365	ArfGAP with RhoGAP domain, ankyrin repeat and PH domain 2 [Source:HGNC Symbol;Acc:HGNC:16924]	protein_coding	-0.02	0.890963	-0.06	3.57	0.858838	1	0.897413	0.993601
TPR	ENSG00000047410	translocated promoter region, nuclear basket protein [Source:HGNC Symbol;Acc:HGNC:12017]	protein_coding	-0.22	0.088116	-0.19	6.54	0.217735	1	0.0899	0.953559
CP	ENSG00000047457	ceruloplasmin [Source:HGNC Symbol;Acc:HGNC:2295]	protein_coding	0.01	0.937566	1.15	3.55	0.0225972	0.8678	0.944652	0.995581
KATNIP	ENSG00000047578	katanin interacting protein [Source:HGNC Symbol;Acc:HGNC:29068]	protein_coding	-0.17	0.19293	-0.28	5.26	0.251777	1	0.193869	0.953559
DTNBP1	ENSG00000047579	dystrobrevin binding protein 1 [Source:HGNC Symbol;Acc:HGNC:17328]	protein_coding	0.01	0.968759	-0.11	4.15	0.562328	1	0.976264	0.998791
XK	ENSG00000047597	X-linked Kx blood group [Source:HGNC Symbol;Acc:HGNC:12811]	protein_coding	0.07	0.582995	0.21	2.07	0.489395	1	0.585428	0.953559
ANO2	ENSG00000047617	anoctamin 2 [Source:HGNC Symbol;Acc:HGNC:1183]	protein_coding	-0.02	0.875503	-0.1	0.93	0.774459	1	0.881739	0.991936
C12orf4	ENSG00000047621	chromosome 12 open reading frame 4 [Source:HGNC Symbol;Acc:HGNC:1184]	protein_coding	0.06	0.638055	0.09	4.77	0.588356	1	0.641121	0.953559
SCML1	ENSG00000047634	Scm polycomb group protein like 1 [Source:HGNC Symbol;Acc:HGNC:10580]	protein_coding	0.12	0.376593	0.12	5.17	0.620765	1	0.377412	0.953559
WWC3	ENSG00000047644	WWC family member 3 [Source:HGNC Symbol;Acc:HGNC:29237]	protein_coding	-0.17	0.19293	-0.24	5.94	0.175701	1	0.193869	0.953559
ARHGAP6	ENSG00000047648	Rho GTPase activating protein 6 [Source:HGNC Symbol;Acc:HGNC:676]	protein_coding	0.1	0.443886	0.22	6.86	0.307466	1	0.445068	0.953559
FAM184B	ENSG00000047662	family with sequence similarity 184 member B [Source:HGNC Symbol;Acc:HGNC:29235]	protein_coding	0.02	0.906463	0.01	-0.05	0.969033	1	0.913126	0.995581
MAP4	ENSG00000047849	microtubule associated protein 4 [Source:HGNC Symbol;Acc:HGNC:6862]	protein_coding	-0.08	0.543175	-0.11	7.79	0.673444	1	0.545193	0.953559
GOPC	ENSG00000047932	golgi associated PDZ and coiled-coil motif containing [Source:HGNC Symbol;Acc:HGNC:17643]	protein_coding	0.21	0.113263	0.23	5.7	0.202664	1	0.114815	0.953559
ROS1	ENSG00000047936	ROS proto-oncogene 1, receptor tyrosine kinase [Source:HGNC Symbol;Acc:HGNC:10261]	protein_coding	-0.06	0.633537	-0.93	-1.21	0.319206	1	0.637297	0.953559
USP28	ENSG00000048028	ubiquitin specific peptidase 28 [Source:HGNC Symbol;Acc:HGNC:12625]	protein_coding	0.2	0.132867	0.22	5.27	0.155019	1	0.134245	0.953559
HDAC9	ENSG00000048052	histone deacetylase 9 [Source:HGNC Symbol;Acc:HGNC:14065]	protein_coding	0.12	0.345384	0.14	4.61	0.604259	1	0.3461	0.953559
TSPAN17	ENSG00000048140	tetraspanin 17 [Source:HGNC Symbol;Acc:HGNC:13594]	protein_coding	-0.13	0.335348	-0.17	4.73	0.367991	1	0.336041	0.953559
NOP16	ENSG00000048162	NOP16 nucleolar protein [Source:HGNC Symbol;Acc:HGNC:26934]	protein_coding	0.02	0.906465	-0.13	3.63	0.464693	1	0.913127	0.995581
CC2D2A	ENSG00000048342	coiled-coil and C2 domain containing 2A [Source:HGNC Symbol;Acc:HGNC:29253]	protein_coding	0.02	0.890963	0.06	4.74	0.777159	1	0.897413	0.993601
RRM2B	ENSG00000048392	ribonucleotide reductase regulatory TP53 inducible subunit M2B [Source:HGNC Symbol;Acc:HGNC:17296]	protein_coding	0.09	0.517383	0.09	5.12	0.706493	1	0.519154	0.953559
ZNF800	ENSG00000048405	zinc finger protein 800 [Source:HGNC Symbol;Acc:HGNC:27267]	protein_coding	0.15	0.253366	0.18	4.47	0.379776	1	0.254064	0.953559
TNFRSF17	ENSG00000048462	TNF receptor superfamily member 17 [Source:HGNC Symbol;Acc:HGNC:11913]	protein_coding	0.06	0.622702	0.31	-0.62	0.59612	1	0.625614	0.953559
SNX29	ENSG00000048471	sorting nexin 29 [Source:HGNC Symbol;Acc:HGNC:30542]	protein_coding	-0.01	0.922001	-0.01	4.28	0.968126	1	0.928876	0.995581
LMO3	ENSG00000048540	LIM domain only 3 [Source:HGNC Symbol;Acc:HGNC:6643]	protein_coding	0.16	0.229354	0.65	5.19	0.153169	1	0.230123	0.953559
MRPS10	ENSG00000048544	mitochondrial ribosomal protein S10 [Source:HGNC Symbol;Acc:HGNC:14502]	protein_coding	0.13	0.315832	0.14	4.85	0.331576	1	0.316495	0.953559
GUCA1A	ENSG00000048545	guanylate cyclase activator 1A [Source:HGNC Symbol;Acc:HGNC:4678]	protein_coding	-0.01	0.930628	-0.62	-2.28	0.332441	1	0.941422	0.995581
RSF1	ENSG00000048649	remodeling and spacing factor 1 [Source:HGNC Symbol;Acc:HGNC:18118]	protein_coding	0.01	0.922001	0.05	5.62	0.721347	1	0.928876	0.995581
VPS13D	ENSG00000048707	vacuolar protein sorting 13 homolog D [Source:HGNC Symbol;Acc:HGNC:23595]	protein_coding	-0.03	0.799003	-0.05	6.62	0.752989	1	0.804179	0.978253
CELF2	ENSG00000048740	CUGBP Elav-like family member 2 [Source:HGNC Symbol;Acc:HGNC:2550]	protein_coding	0.1	0.432228	0.25	5.85	0.305538	1	0.433335	0.953559
FAM120A	ENSG00000048828	family with sequence similarity 120A [Source:HGNC Symbol;Acc:HGNC:13247]	protein_coding	0.13	0.335348	0.16	7.14	0.340501	1	0.336041	0.953559
R3HDM1	ENSG00000048991	R3H domain containing 1 [Source:HGNC Symbol;Acc:HGNC:9757]	protein_coding	0.16	0.221713	0.11	4.99	0.423642	1	0.222512	0.953559
COL9A2	ENSG00000049089	collagen type IX alpha 2 chain [Source:HGNC Symbol;Acc:HGNC:2218]	protein_coding	-0.06	0.638055	-0.91	6.21	0.200199	1	0.641121	0.953559
KITLG	ENSG00000049130	KIT ligand [Source:HGNC Symbol;Acc:HGNC:6343]	protein_coding	0.1	0.455716	0.21	4.88	0.466703	1	0.456981	0.953559
ERCC8	ENSG00000049167	ERCC excision repair 8, CSA ubiquitin ligase complex subunit [Source:HGNC Symbol;Acc:HGNC:3439]	protein_coding	0.17	0.19293	0.12	3.45	0.548917	1	0.193869	0.953559
ADAMTS6	ENSG00000049192	ADAM metallopeptidase with thrombospondin type 1 motif 6 [Source:HGNC Symbol;Acc:HGNC:222]	protein_coding	0.09	0.479887	0.05	1.62	0.881659	1	0.481335	0.953559
H6PD	ENSG00000049239	hexose-6-phosphate dehydrogenase/glucose 1-dehydrogenase [Source:HGNC Symbol;Acc:HGNC:4795]	protein_coding	0.03	0.799003	0	6.65	0.999798	1	0.804179	0.978253
VAMP3	ENSG00000049245	vesicle associated membrane protein 3 [Source:HGNC Symbol;Acc:HGNC:12644]	protein_coding	0.06	0.638055	0.08	6.66	0.672494	1	0.641121	0.953559
PER3	ENSG00000049246	period circadian regulator 3 [Source:HGNC Symbol;Acc:HGNC:8847]	protein_coding	0.12	0.366007	0.36	5.46	0.145192	1	0.366786	0.953559
UTS2	ENSG00000049247	urotensin 2 [Source:HGNC Symbol;Acc:HGNC:12636]	protein_coding	0.11	0.398267	-0.23	-1.34	0.741432	1	0.399454	0.953559
TNFRSF9	ENSG00000049249	TNF receptor superfamily member 9 [Source:HGNC Symbol;Acc:HGNC:11924]	protein_coding	0.25	0.0586246	0.44	-0.76	0.45547	1	0.0606556	0.953559
EPN3	ENSG00000049283	epsin 3 [Source:HGNC Symbol;Acc:HGNC:18235]	protein_coding	-0.04	0.753942	-0.1	5.04	0.83535	1	0.758502	0.968513
LTBP1	ENSG00000049323	latent transforming growth factor beta binding protein 1 [Source:HGNC Symbol;Acc:HGNC:6714]	protein_coding	0.07	0.582995	0.33	6.99	0.244466	1	0.585428	0.953559
RCN1	ENSG00000049449	reticulocalbin 1 [Source:HGNC Symbol;Acc:HGNC:9934]	protein_coding	-0.06	0.666357	-0.16	6.35	0.358935	1	0.669772	0.953559
ELN	ENSG00000049540	elastin [Source:HGNC Symbol;Acc:HGNC:3327]	protein_coding	0.01	0.937566	0.47	6.46	0.184317	1	0.944652	0.995581
RFC2	ENSG00000049541	replication factor C subunit 2 [Source:HGNC Symbol;Acc:HGNC:9970]	protein_coding	0.02	0.890963	0.01	4.04	0.929287	1	0.897413	0.993601
ARID1B	ENSG00000049618	AT-rich interaction domain 1B [Source:HGNC Symbol;Acc:HGNC:18040]	protein_coding	0.07	0.610256	0.04	6.34	0.745955	1	0.612995	0.953559
CLPTM1L	ENSG00000049656	CLPTM1 like [Source:HGNC Symbol;Acc:HGNC:24308]	protein_coding	-0.16	0.229354	-0.2	6.1	0.228442	1	0.230123	0.953559
NEDD4L	ENSG00000049759	NEDD4 like E3 ubiquitin protein ligase [Source:HGNC Symbol;Acc:HGNC:7728]	protein_coding	-0.1	0.432228	-0.38	8.12	0.356969	1	0.433335	0.953559
FOXP3	ENSG00000049768	forkhead box P3 [Source:HGNC Symbol;Acc:HGNC:6106]	protein_coding	0.1	0.443886	0.1	0.83	0.774611	1	0.445068	0.953559
PPP1R3F	ENSG00000049769	protein phosphatase 1 regulatory subunit 3F [Source:HGNC Symbol;Acc:HGNC:14944]	protein_coding	-0.06	0.638055	-0.28	2.66	0.331526	1	0.641121	0.953559
HEXB	ENSG00000049860	hexosaminidase subunit beta [Source:HGNC Symbol;Acc:HGNC:4879]	protein_coding	-0.02	0.906465	-0.04	6.86	0.850868	1	0.913127	0.995581
PTCD2	ENSG00000049883	pentatricopeptide repeat domain 2 [Source:HGNC Symbol;Acc:HGNC:25734]	protein_coding	0.14	0.28795	0.11	4.1	0.469988	1	0.288602	0.953559
NEXMIF	ENSG00000050030	neurite extension and migration factor [Source:HGNC Symbol;Acc:HGNC:29433]	protein_coding	0.05	0.724338	0.13	2.82	0.628017	1	0.728502	0.959452
JKAMP	ENSG00000050130	JNK1/MAPK8 associated membrane protein [Source:HGNC Symbol;Acc:HGNC:20184]	protein_coding	0.09	0.479887	0.19	5.52	0.364345	1	0.481335	0.953559
DKK3	ENSG00000050165	dickkopf WNT signaling pathway inhibitor 3 [Source:HGNC Symbol;Acc:HGNC:2893]	protein_coding	0.02	0.906465	0.16	6.96	0.495498	1	0.913127	0.995581
ARHGEF5	ENSG00000050327	Rho guanine nucleotide exchange factor 5 [Source:HGNC Symbol;Acc:HGNC:13209]	protein_coding	-0.09	0.479887	-0.2	3.7	0.402074	1	0.481335	0.953559
NFE2L3	ENSG00000050344	nuclear factor, erythroid 2 like 3 [Source:HGNC Symbol;Acc:HGNC:7783]	protein_coding	0.09	0.479887	0.11	2.66	0.667445	1	0.481335	0.953559
MCUR1	ENSG00000050393	mitochondrial calcium uniporter regulator 1 [Source:HGNC Symbol;Acc:HGNC:21097]	protein_coding	0.06	0.62409	0.07	4.83	0.679252	1	0.626991	0.953559
LIMA1	ENSG00000050405	LIM domain and actin binding 1 [Source:HGNC Symbol;Acc:HGNC:24636]	protein_coding	0.2	0.132867	0.2	7.13	0.218799	1	0.134245	0.953559
LETMD1	ENSG00000050426	LETM1 domain containing 1 [Source:HGNC Symbol;Acc:HGNC:24241]	protein_coding	0.08	0.530201	0.09	6.53	0.408468	1	0.532093	0.953559
SLC4A8	ENSG00000050438	solute carrier family 4 member 8 [Source:HGNC Symbol;Acc:HGNC:11034]	protein_coding	0.33	0.00930003	0.52	1.86	0.0854375	1	0.010808	0.752733
LAMC3	ENSG00000050555	laminin subunit gamma 3 [Source:HGNC Symbol;Acc:HGNC:6494]	protein_coding	-0.08	0.530201	-0.31	3.19	0.431204	1	0.532093	0.953559
PTGER3	ENSG00000050628	prostaglandin E receptor 3 [Source:HGNC Symbol;Acc:HGNC:9595]	protein_coding	0.03	0.844726	-0.26	3.22	0.46691	1	0.850535	0.986219
TNIP3	ENSG00000050730	TNFAIP3 interacting protein 3 [Source:HGNC Symbol;Acc:HGNC:19315]	protein_coding	0.16	0.216703	0	-1.36	0.999067	1	0.217593	0.953559
MAPK9	ENSG00000050748	mitogen-activated protein kinase 9 [Source:HGNC Symbol;Acc:HGNC:6886]	protein_coding	0.23	0.0807865	0.19	5.79	0.111403	1	0.0826352	0.953559
COL23A1	ENSG00000050767	collagen type XXIII alpha 1 chain [Source:HGNC Symbol;Acc:HGNC:22990]	protein_coding	-0.13	0.325497	-0.49	3.5	0.292635	1	0.326173	0.953559
BCAR1	ENSG00000050820	BCAR1 scaffold protein, Cas family member [Source:HGNC Symbol;Acc:HGNC:971]	protein_coding	-0.1	0.455716	-0.18	5.25	0.483098	1	0.456981	0.953559
FAM160A2	ENSG00000051009	family with sequence similarity 160 member A2 [Source:HGNC Symbol;Acc:HGNC:25378]	protein_coding	0.1	0.455716	0.08	6.32	0.522613	1	0.456981	0.953559
HERPUD1	ENSG00000051108	homocysteine inducible ER protein with ubiquitin like domain 1 [Source:HGNC Symbol;Acc:HGNC:13744]	protein_coding	-0.05	0.680688	-0.09	8.46	0.753363	1	0.684283	0.953559
HOMER3	ENSG00000051128	homer scaffold protein 3 [Source:HGNC Symbol;Acc:HGNC:17514]	protein_coding	-0.17	0.206968	-0.51	2.74	0.12878	1	0.207833	0.953559
RAD51	ENSG00000051180	RAD51 recombinase [Source:HGNC Symbol;Acc:HGNC:9817]	protein_coding	0.25	0.0535634	0.36	0.62	0.173987	1	0.0556055	0.953559
POLQ	ENSG00000051341	DNA polymerase theta [Source:HGNC Symbol;Acc:HGNC:9186]	protein_coding	0.22	0.0919252	0.43	0.04	0.254433	1	0.0936749	0.953559
PIK3CB	ENSG00000051382	phosphatidylinositol-4,5-bisphosphate 3-kinase catalytic subunit beta [Source:HGNC Symbol;Acc:HGNC:8976]	protein_coding	-0.04	0.753942	0.01	5.5	0.942757	1	0.758502	0.968513
CYBA	ENSG00000051523	cytochrome b-245 alpha chain [Source:HGNC Symbol;Acc:HGNC:2577]	protein_coding	0.06	0.62409	0.27	4.98	0.316891	1	0.626991	0.953559
THOC3	ENSG00000051596	THO complex 3 [Source:HGNC Symbol;Acc:HGNC:19072]	protein_coding	-0.12	0.355603	-0.2	2	0.348521	1	0.356348	0.953559
HEBP2	ENSG00000051620	heme binding protein 2 [Source:HGNC Symbol;Acc:HGNC:15716]	protein_coding	-0.06	0.62409	-0.17	7.35	0.468456	1	0.626991	0.953559
MPHOSPH9	ENSG00000051825	M-phase phosphoprotein 9 [Source:HGNC Symbol;Acc:HGNC:7215]	protein_coding	-0.04	0.76888	-0.01	3.66	0.954079	1	0.773643	0.973182
PLEKHA5	ENSG00000052126	pleckstrin homology domain containing A5 [Source:HGNC Symbol;Acc:HGNC:30036]	protein_coding	0.12	0.345384	0.11	5.6	0.526927	1	0.3461	0.953559
PRSS8	ENSG00000052344	serine protease 8 [Source:HGNC Symbol;Acc:HGNC:9491]	protein_coding	-0.05	0.716994	-0.29	5.89	0.608646	1	0.72106	0.959452
SIKE1	ENSG00000052723	suppressor of IKBKE 1 [Source:HGNC Symbol;Acc:HGNC:26119]	protein_coding	0.15	0.253366	0.11	4.85	0.469737	1	0.254064	0.953559
RRP12	ENSG00000052749	ribosomal RNA processing 12 homolog [Source:HGNC Symbol;Acc:HGNC:29100]	protein_coding	-0.25	0.0588553	-0.49	4.34	0.0689532	0.971143	0.0608692	0.953559
FNIP2	ENSG00000052795	folliculin interacting protein 2 [Source:HGNC Symbol;Acc:HGNC:29280]	protein_coding	0.03	0.799003	-0.14	5.24	0.619365	1	0.804179	0.978253
MSMO1	ENSG00000052802	methylsterol monooxygenase 1 [Source:HGNC Symbol;Acc:HGNC:10545]	protein_coding	0.02	0.875503	-0.24	5.56	0.560661	1	0.881739	0.991936
TTC17	ENSG00000052841	tetratricopeptide repeat domain 17 [Source:HGNC Symbol;Acc:HGNC:25596]	protein_coding	0.11	0.420745	0.06	7.02	0.617152	1	0.421782	0.953559
ALX4	ENSG00000052850	ALX homeobox 4 [Source:HGNC Symbol;Acc:HGNC:450]	protein_coding	0.16	0.221039	-1.49	-0.08	0.120256	1	0.221876	0.953559
FSTL4	ENSG00000053108	follistatin like 4 [Source:HGNC Symbol;Acc:HGNC:21389]	protein_coding	0.03	0.798992	0.05	1.24	0.925384	1	0.804168	0.978253
FOXN3	ENSG00000053254	forkhead box N3 [Source:HGNC Symbol;Acc:HGNC:1928]	protein_coding	0.04	0.739093	0	6.1	0.992793	1	0.743453	0.963506
METTL24	ENSG00000053328	methyltransferase like 24 [Source:HGNC Symbol;Acc:HGNC:21566]	protein_coding	0.05	0.680688	0.08	0.94	0.828246	1	0.684283	0.953559
AKR7A2	ENSG00000053371	aldo-keto reductase family 7 member A2 [Source:HGNC Symbol;Acc:HGNC:389]	protein_coding	-0.13	0.325497	-0.18	5.44	0.222652	1	0.326173	0.953559
MRTO4	ENSG00000053372	MRT4 homolog, ribosome maturation factor [Source:HGNC Symbol;Acc:HGNC:18477]	protein_coding	-0.07	0.569575	-0.16	4.89	0.317048	1	0.571864	0.953559
NNAT	ENSG00000053438	neuronatin [Source:HGNC Symbol;Acc:HGNC:7860]	protein_coding	0.02	0.906465	-0.62	2.12	0.251451	1	0.913127	0.995581
USE1	ENSG00000053501	unconventional SNARE in the ER 1 [Source:HGNC Symbol;Acc:HGNC:30882]	protein_coding	-0.08	0.543175	-0.27	4.34	0.164465	1	0.545193	0.953559
MCF2L2	ENSG00000053524	MCF.2 cell line derived transforming sequence-like 2 [Source:HGNC Symbol;Acc:HGNC:30319]	protein_coding	0.25	0.0535634	0.45	1.3	0.141259	1	0.0556055	0.953559
NRIP2	ENSG00000053702	nuclear receptor interacting protein 2 [Source:HGNC Symbol;Acc:HGNC:23078]	protein_coding	-0.05	0.709683	-0.08	3.08	0.743597	1	0.713653	0.953559
LAMA3	ENSG00000053747	laminin subunit alpha 3 [Source:HGNC Symbol;Acc:HGNC:6483]	protein_coding	-0.07	0.569575	-0.15	5.67	0.558352	1	0.571864	0.953559
AP5M1	ENSG00000053770	adaptor related protein complex 5 subunit mu 1 [Source:HGNC Symbol;Acc:HGNC:20192]	protein_coding	0.08	0.530201	0.11	5.27	0.544404	1	0.532093	0.953559
ANAPC4	ENSG00000053900	anaphase promoting complex subunit 4 [Source:HGNC Symbol;Acc:HGNC:19990]	protein_coding	0.21	0.108727	0.09	5.91	0.538731	1	0.110322	0.953559
KCNQ1	ENSG00000053918	potassium voltage-gated channel subfamily Q member 1 [Source:HGNC Symbol;Acc:HGNC:6294]	protein_coding	0.06	0.638055	-0.17	3.78	0.684065	1	0.641121	0.953559
TRAPPC3	ENSG00000054116	trafficking protein particle complex 3 [Source:HGNC Symbol;Acc:HGNC:19942]	protein_coding	-0.06	0.62409	-0.1	6.06	0.420949	1	0.626991	0.953559
THRAP3	ENSG00000054118	thyroid hormone receptor associated protein 3 [Source:HGNC Symbol;Acc:HGNC:22964]	protein_coding	-0.17	0.186172	-0.15	7.42	0.367515	1	0.187151	0.953559
PHPT1	ENSG00000054148	phosphohistidine phosphatase 1 [Source:HGNC Symbol;Acc:HGNC:30033]	protein_coding	-0.03	0.799003	-0.15	6.28	0.41951	1	0.804179	0.978253
ENTPD2	ENSG00000054179	ectonucleoside triphosphate diphosphohydrolase 2 [Source:HGNC Symbol;Acc:HGNC:3364]	protein_coding	0.06	0.666357	0.11	3.91	0.725495	1	0.669772	0.953559
LY75	ENSG00000054219	lymphocyte antigen 75 [Source:HGNC Symbol;Acc:HGNC:6729]	protein_coding	0.13	0.306352	0.29	2.01	0.423454	1	0.307007	0.953559
ARID4B	ENSG00000054267	AT-rich interaction domain 4B [Source:HGNC Symbol;Acc:HGNC:15550]	protein_coding	0.05	0.680688	0.09	5.63	0.619909	1	0.684283	0.953559
OPN3	ENSG00000054277	opsin 3 [Source:HGNC Symbol;Acc:HGNC:14007]	protein_coding	0.14	0.287814	0.33	-0.05	0.369234	1	0.288468	0.953559
SDCCAG8	ENSG00000054282	SHH signaling and ciliogenesis regulator SDCCAG8 [Source:HGNC Symbol;Acc:HGNC:10671]	protein_coding	-0.06	0.666357	-0.04	4.45	0.757786	1	0.669772	0.953559
PTPRN	ENSG00000054356	protein tyrosine phosphatase receptor type N [Source:HGNC Symbol;Acc:HGNC:9676]	protein_coding	0.07	0.594682	-0.35	-0.79	0.554042	1	0.59728	0.953559
HHAT	ENSG00000054392	hedgehog acyltransferase [Source:HGNC Symbol;Acc:HGNC:18270]	protein_coding	-0.07	0.582995	-0.14	3.68	0.504867	1	0.585428	0.953559
KIF1B	ENSG00000054523	kinesin family member 1B [Source:HGNC Symbol;Acc:HGNC:16636]	protein_coding	-0.01	0.922001	0.06	5.96	0.685791	1	0.928876	0.995581
FOXC1	ENSG00000054598	forkhead box C1 [Source:HGNC Symbol;Acc:HGNC:3800]	protein_coding	0.04	0.753942	0.03	4.82	0.911725	1	0.758502	0.968513
TBC1D22A	ENSG00000054611	TBC1 domain family member 22A [Source:HGNC Symbol;Acc:HGNC:1309]	protein_coding	-0.07	0.582995	-0.07	4.38	0.706127	1	0.585428	0.953559
SYNE2	ENSG00000054654	spectrin repeat containing nuclear envelope protein 2 [Source:HGNC Symbol;Acc:HGNC:17084]	protein_coding	-0.19	0.138146	-0.23	6.11	0.312347	1	0.139478	0.953559
PLEKHH1	ENSG00000054690	pleckstrin homology, MyTH4 and FERM domain containing H1 [Source:HGNC Symbol;Acc:HGNC:17733]	protein_coding	0.01	0.953154	0.02	7.13	0.972518	1	0.96045	0.998731
ATP9A	ENSG00000054793	ATPase phospholipid transporting 9A (putative) [Source:HGNC Symbol;Acc:HGNC:13540]	protein_coding	0.12	0.355603	0.07	6.75	0.583945	1	0.356348	0.953559
SPO11	ENSG00000054796	SPO11 initiator of meiotic double stranded breaks [Source:HGNC Symbol;Acc:HGNC:11250]	protein_coding	-0.06	0.658579	-0.43	-2.44	0.347243	1	0.687322	0.953559
CBLN4	ENSG00000054803	cerebellin 4 precursor [Source:HGNC Symbol;Acc:HGNC:16231]	protein_coding	-0.01	0.952785	-0.15	-0.69	0.817954	1	0.960139	0.998731
CHRDL2	ENSG00000054938	chordin like 2 [Source:HGNC Symbol;Acc:HGNC:24168]	protein_coding	-0.04	0.753942	0.58	4.55	0.386804	1	0.758502	0.968513
FAM168A	ENSG00000054965	family with sequence similarity 168 member A [Source:HGNC Symbol;Acc:HGNC:28999]	protein_coding	0	1	0.05	6	0.677908	1	1	1
RELT	ENSG00000054967	RELT TNF receptor [Source:HGNC Symbol;Acc:HGNC:13764]	protein_coding	0.14	0.270288	0.25	1.04	0.452801	1	0.270956	0.953559
GALC	ENSG00000054983	galactosylceramidase [Source:HGNC Symbol;Acc:HGNC:4115]	protein_coding	0.09	0.479887	0.21	5.26	0.327038	1	0.481335	0.953559
NOP58	ENSG00000055044	NOP58 ribonucleoprotein [Source:HGNC Symbol;Acc:HGNC:29926]	protein_coding	0.07	0.582995	0.1	5.45	0.505768	1	0.585428	0.953559
SZRD1	ENSG00000055070	SUZ RNA binding domain containing 1 [Source:HGNC Symbol;Acc:HGNC:30232]	protein_coding	-0.1	0.467717	-0.1	6.17	0.504422	1	0.469071	0.953559
KCNH2	ENSG00000055118	potassium voltage-gated channel subfamily H member 2 [Source:HGNC Symbol;Acc:HGNC:6251]	protein_coding	0.06	0.62409	0.24	5.22	0.484592	1	0.626991	0.953559
CUL1	ENSG00000055130	cullin 1 [Source:HGNC Symbol;Acc:HGNC:2551]	protein_coding	0	0.984377	0	6.18	0.993108	1	0.992087	1
FAM114A2	ENSG00000055147	family with sequence similarity 114 member A2 [Source:HGNC Symbol;Acc:HGNC:1333]	protein_coding	0.09	0.504722	0.13	4.5	0.463117	1	0.50638	0.953559
CYFIP2	ENSG00000055163	cytoplasmic FMR1 interacting protein 2 [Source:HGNC Symbol;Acc:HGNC:13760]	protein_coding	0.05	0.709683	0.11	4.84	0.500952	1	0.713653	0.953559
TAB2	ENSG00000055208	TGF-beta activated kinase 1 (MAP3K7) binding protein 2 [Source:HGNC Symbol;Acc:HGNC:17075]	protein_coding	0.16	0.221713	0.13	6.62	0.405473	1	0.222512	0.953559
GINM1	ENSG00000055211	glycoprotein integral membrane 1 [Source:HGNC Symbol;Acc:HGNC:21074]	protein_coding	0.13	0.335348	0.16	5.57	0.345601	1	0.336041	0.953559
EIF2AK2	ENSG00000055332	eukaryotic translation initiation factor 2 alpha kinase 2 [Source:HGNC Symbol;Acc:HGNC:9437]	protein_coding	0.3	0.0200621	0.35	6.3	0.0381436	0.971143	0.0219641	0.752733
USP36	ENSG00000055483	ubiquitin specific peptidase 36 [Source:HGNC Symbol;Acc:HGNC:20062]	protein_coding	-0.22	0.0919715	-0.23	5.87	0.152876	1	0.0937205	0.953559
KMT2C	ENSG00000055609	lysine methyltransferase 2C [Source:HGNC Symbol;Acc:HGNC:13726]	protein_coding	0.05	0.709683	0.05	6.39	0.769936	1	0.713653	0.953559
MCOLN3	ENSG00000055732	mucolipin 3 [Source:HGNC Symbol;Acc:HGNC:13358]	protein_coding	-0.07	0.596556	-0.32	1.69	0.473692	1	0.59914	0.953559
CCDC85A	ENSG00000055813	coiled-coil domain containing 85A [Source:HGNC Symbol;Acc:HGNC:29400]	protein_coding	-0.15	0.260627	-0.96	-0.39	0.0962039	1	0.26132	0.953559
PUM2	ENSG00000055917	pumilio RNA binding family member 2 [Source:HGNC Symbol;Acc:HGNC:14958]	protein_coding	0.13	0.306352	0.11	7.27	0.451129	1	0.307007	0.953559
MRPL43	ENSG00000055950	mitochondrial ribosomal protein L43 [Source:HGNC Symbol;Acc:HGNC:14517]	protein_coding	0.04	0.753942	-0.05	5.67	0.730685	1	0.758502	0.968513
ITIH4	ENSG00000055955	inter-alpha-trypsin inhibitor heavy chain 4 [Source:HGNC Symbol;Acc:HGNC:6169]	protein_coding	0.05	0.724335	0.04	0.16	0.915302	1	0.728498	0.959452
ITIH1	ENSG00000055957	inter-alpha-trypsin inhibitor heavy chain 1 [Source:HGNC Symbol;Acc:HGNC:6166]	protein_coding	0.09	0.481486	-0.16	-1.76	0.812621	1	0.483288	0.953559
HPF1	ENSG00000056050	histone PARylation factor 1 [Source:HGNC Symbol;Acc:HGNC:26051]	protein_coding	0.05	0.709683	-0.04	4.34	0.835673	1	0.713653	0.953559
ZFR	ENSG00000056097	zinc finger RNA binding protein [Source:HGNC Symbol;Acc:HGNC:17277]	protein_coding	0.12	0.355603	0.16	6.33	0.409916	1	0.356348	0.953559
ZNF280C	ENSG00000056277	zinc finger protein 280C [Source:HGNC Symbol;Acc:HGNC:25955]	protein_coding	0.2	0.122768	0.31	2.56	0.158653	1	0.124234	0.953559
NPFFR2	ENSG00000056291	neuropeptide FF receptor 2 [Source:HGNC Symbol;Acc:HGNC:4525]	protein_coding	0.05	0.720137	-1.1	-1.08	0.258389	1	0.725307	0.959452
PHF21B	ENSG00000056487	PHD finger protein 21B [Source:HGNC Symbol;Acc:HGNC:25161]	protein_coding	-0.06	0.638055	-0.18	3.96	0.654211	1	0.641121	0.953559
TRAF1	ENSG00000056558	TNF receptor associated factor 1 [Source:HGNC Symbol;Acc:HGNC:12031]	protein_coding	-0.05	0.680688	-0.11	4.78	0.675426	1	0.684283	0.953559
RC3H2	ENSG00000056586	ring finger and CCCH-type domains 2 [Source:HGNC Symbol;Acc:HGNC:21461]	protein_coding	0.11	0.387362	0.12	5.52	0.440735	1	0.388226	0.953559
IL17RB	ENSG00000056736	interleukin 17 receptor B [Source:HGNC Symbol;Acc:HGNC:18015]	protein_coding	0.07	0.582995	0.04	3.51	0.904506	1	0.585428	0.953559
TRAF3IP2	ENSG00000056972	TRAF3 interacting protein 2 [Source:HGNC Symbol;Acc:HGNC:1343]	protein_coding	-0.03	0.82942	0.01	5.05	0.957219	1	0.835017	0.983404
GYG2	ENSG00000056998	glycogenin 2 [Source:HGNC Symbol;Acc:HGNC:4700]	protein_coding	-0.12	0.366007	-0.25	3.81	0.267133	1	0.366786	0.953559
DCBLD2	ENSG00000057019	discoidin, CUB and LCCL domain containing 2 [Source:HGNC Symbol;Acc:HGNC:24627]	protein_coding	0.18	0.179586	0.17	5.62	0.34186	1	0.180607	0.953559
SERPINB3	ENSG00000057149	serpin family B member 3 [Source:HGNC Symbol;Acc:HGNC:10569]	protein_coding	-0.03	0.796734	-0.7	0.64	0.441483	1	0.801967	0.978253
SOAT1	ENSG00000057252	sterol O-acyltransferase 1 [Source:HGNC Symbol;Acc:HGNC:11177]	protein_coding	-0.03	0.82942	-0.07	6.53	0.837879	1	0.835017	0.983404
PKP2	ENSG00000057294	plakophilin 2 [Source:HGNC Symbol;Acc:HGNC:9024]	protein_coding	-0.07	0.569575	-0.17	4.47	0.559498	1	0.571864	0.953559
MSH4	ENSG00000057468	mutS homolog 4 [Source:HGNC Symbol;Acc:HGNC:7327]	protein_coding	0.06	0.637492	0.25	-0.45	0.601937	1	0.640564	0.953559
F7	ENSG00000057593	coagulation factor VII [Source:HGNC Symbol;Acc:HGNC:3544]	protein_coding	0.17	0.186048	0.31	0.14	0.511731	1	0.187029	0.953559
GDI2	ENSG00000057608	GDP dissociation inhibitor 2 [Source:HGNC Symbol;Acc:HGNC:4227]	protein_coding	-0.07	0.596556	-0.13	7.53	0.363652	1	0.59914	0.953559
PRDM1	ENSG00000057657	PR/SET domain 1 [Source:HGNC Symbol;Acc:HGNC:9346]	protein_coding	-0.05	0.680688	-0.07	3.5	0.850391	1	0.684283	0.953559
ATG5	ENSG00000057663	autophagy related 5 [Source:HGNC Symbol;Acc:HGNC:589]	protein_coding	0	0.984377	0.03	5.39	0.870578	1	0.992087	1
TMCC3	ENSG00000057704	transmembrane and coiled-coil domain family 3 [Source:HGNC Symbol;Acc:HGNC:29199]	protein_coding	-0.11	0.420745	0.02	4.84	0.937744	1	0.421782	0.953559
PITHD1	ENSG00000057757	PITH domain containing 1 [Source:HGNC Symbol;Acc:HGNC:25022]	protein_coding	-0.12	0.345384	-0.1	6.09	0.41672	1	0.3461	0.953559
MTA3	ENSG00000057935	metastasis associated 1 family member 3 [Source:HGNC Symbol;Acc:HGNC:23784]	protein_coding	0.14	0.297058	0.06	5.66	0.553719	1	0.297709	0.953559
USP13	ENSG00000058056	ubiquitin specific peptidase 13 [Source:HGNC Symbol;Acc:HGNC:12611]	protein_coding	0.01	0.953154	-0.02	4.73	0.914278	1	0.96045	0.998731
ATP11B	ENSG00000058063	ATPase phospholipid transporting 11B (putative) [Source:HGNC Symbol;Acc:HGNC:13553]	protein_coding	0.07	0.596556	0.18	6.25	0.441907	1	0.59914	0.953559
LAMC2	ENSG00000058085	laminin subunit gamma 2 [Source:HGNC Symbol;Acc:HGNC:6493]	protein_coding	-0.15	0.237176	-0.46	4.19	0.131408	1	0.237918	0.953559
CDK14	ENSG00000058091	cyclin dependent kinase 14 [Source:HGNC Symbol;Acc:HGNC:8883]	protein_coding	0.03	0.844726	-0.02	5	0.909487	1	0.850535	0.986219
SEC61A1	ENSG00000058262	SEC61 translocon subunit alpha 1 [Source:HGNC Symbol;Acc:HGNC:18276]	protein_coding	-0.1	0.432228	-0.2	8.02	0.312008	1	0.433335	0.953559
PPP1R12A	ENSG00000058272	protein phosphatase 1 regulatory subunit 12A [Source:HGNC Symbol;Acc:HGNC:7618]	protein_coding	0.09	0.517383	0.31	7.3	0.203217	1	0.519154	0.953559
RASGRF1	ENSG00000058335	Ras protein specific guanine nucleotide releasing factor 1 [Source:HGNC Symbol;Acc:HGNC:9875]	protein_coding	0.08	0.556246	-0.14	0.68	0.797631	1	0.558396	0.953559
CAMK2B	ENSG00000058404	calcium/calmodulin dependent protein kinase II beta [Source:HGNC Symbol;Acc:HGNC:1461]	protein_coding	-0.16	0.214251	-0.69	4.05	0.25998	1	0.215082	0.953559
CROCC	ENSG00000058453	ciliary rootlet coiled-coil, rootletin [Source:HGNC Symbol;Acc:HGNC:21299]	protein_coding	-0.18	0.160843	-0.53	4.62	0.163017	1	0.161995	0.953559
POLR3E	ENSG00000058600	RNA polymerase III subunit E [Source:HGNC Symbol;Acc:HGNC:30347]	protein_coding	-0.13	0.325497	-0.19	5.61	0.338522	1	0.326173	0.953559
ATP2B4	ENSG00000058668	ATPase plasma membrane Ca2+ transporting 4 [Source:HGNC Symbol;Acc:HGNC:817]	protein_coding	0.04	0.739093	0.18	7.84	0.596182	1	0.743453	0.963506
ZC3H11A	ENSG00000058673	zinc finger CCCH-type containing 11A [Source:HGNC Symbol;Acc:HGNC:29093]	protein_coding	0.08	0.529719	0.01	-0.71	0.985583	1	0.531613	0.953559
RIOK2	ENSG00000058729	RIO kinase 2 [Source:HGNC Symbol;Acc:HGNC:18999]	protein_coding	0.16	0.229354	0.15	4.45	0.301163	1	0.230123	0.953559
YIPF1	ENSG00000058799	Yip1 domain family member 1 [Source:HGNC Symbol;Acc:HGNC:25231]	protein_coding	-0.12	0.366007	-0.3	6.19	0.250992	1	0.366786	0.953559
NDC1	ENSG00000058804	NDC1 transmembrane nucleoporin [Source:HGNC Symbol;Acc:HGNC:25525]	protein_coding	0.09	0.517383	0.11	4.24	0.564179	1	0.519154	0.953559
DGKG	ENSG00000058866	diacylglycerol kinase gamma [Source:HGNC Symbol;Acc:HGNC:2853]	protein_coding	0.01	0.937566	0.21	2.42	0.623656	1	0.944652	0.995581
FLYWCH1	ENSG00000059122	FLYWCH-type zinc finger 1 [Source:HGNC Symbol;Acc:HGNC:25404]	protein_coding	-0.09	0.492223	-0.27	5.81	0.307446	1	0.493773	0.953559
UNKL	ENSG00000059145	unk like zinc finger [Source:HGNC Symbol;Acc:HGNC:14184]	protein_coding	-0.07	0.610256	-0.12	4.4	0.651422	1	0.612995	0.953559
TBXAS1	ENSG00000059377	thromboxane A synthase 1 [Source:HGNC Symbol;Acc:HGNC:11609]	protein_coding	-0.01	0.953154	-0.12	3.71	0.689681	1	0.96045	0.998731
PARP12	ENSG00000059378	poly(ADP-ribose) polymerase family member 12 [Source:HGNC Symbol;Acc:HGNC:21919]	protein_coding	0.34	0.00769525	0.4	5.29	0.00332877	0.604706	0.00909789	0.752733
ALDH18A1	ENSG00000059573	aldehyde dehydrogenase 18 family member A1 [Source:HGNC Symbol;Acc:HGNC:9722]	protein_coding	-0.01	0.953154	0.02	6.03	0.911652	1	0.96045	0.998731
TARBP1	ENSG00000059588	TAR (HIV-1) RNA binding protein 1 [Source:HGNC Symbol;Acc:HGNC:11568]	protein_coding	0.09	0.479887	0.11	6.64	0.575876	1	0.481335	0.953559
GATB	ENSG00000059691	glutamyl-tRNA amidotransferase subunit B [Source:HGNC Symbol;Acc:HGNC:8849]	protein_coding	-0.07	0.582995	-0.12	3.91	0.45484	1	0.585428	0.953559
MXD1	ENSG00000059728	MAX dimerization protein 1 [Source:HGNC Symbol;Acc:HGNC:6761]	protein_coding	0.09	0.517383	0.13	4.31	0.467985	1	0.519154	0.953559
CDK17	ENSG00000059758	cyclin dependent kinase 17 [Source:HGNC Symbol;Acc:HGNC:8750]	protein_coding	0.28	0.0325922	0.44	5.16	0.0408625	0.971143	0.0346463	0.838033
DNAJC25	ENSG00000059769	DnaJ heat shock protein family (Hsp40) member C25 [Source:HGNC Symbol;Acc:HGNC:34187]	protein_coding	-0.04	0.753942	0.13	4.21	0.497594	1	0.758502	0.968513
SLC2A3	ENSG00000059804	solute carrier family 2 member 3 [Source:HGNC Symbol;Acc:HGNC:11007]	protein_coding	-0.11	0.387362	0.07	5.76	0.882849	1	0.388226	0.953559
PSD	ENSG00000059915	pleckstrin and Sec7 domain containing [Source:HGNC Symbol;Acc:HGNC:9507]	protein_coding	-0.14	0.270288	-1.9	3.79	0.0195483	0.832027	0.270956	0.953559
CTDP1	ENSG00000060069	CTD phosphatase subunit 1 [Source:HGNC Symbol;Acc:HGNC:2498]	protein_coding	-0.11	0.387362	-0.19	3.79	0.500884	1	0.388226	0.953559
YBX3	ENSG00000060138	Y-box binding protein 3 [Source:HGNC Symbol;Acc:HGNC:2428]	protein_coding	-0.02	0.860088	-0.09	7.88	0.688115	1	0.866111	0.988812
STYK1	ENSG00000060140	serine/threonine/tyrosine kinase 1 [Source:HGNC Symbol;Acc:HGNC:18889]	protein_coding	-0.04	0.761397	0.03	4.23	0.955273	1	0.766058	0.973182
WNK1	ENSG00000060237	WNK lysine deficient protein kinase 1 [Source:HGNC Symbol;Acc:HGNC:14540]	protein_coding	0	0.984377	0.06	7.31	0.679134	1	0.992087	1
RPS17P5	ENSG00000060303	ribosomal protein S17 pseudogene 5 [Source:HGNC Symbol;Acc:HGNC:21352]	processed_pseudogene	-0.21	0.101009	-1.23	-2.1	0.0878575	1	0.103005	0.953559
CCAR1	ENSG00000060339	cell division cycle and apoptosis regulator 1 [Source:HGNC Symbol;Acc:HGNC:24236]	protein_coding	0.06	0.638055	-0.08	6.61	0.717701	1	0.641121	0.953559
OGFR	ENSG00000060491	opioid growth factor receptor [Source:HGNC Symbol;Acc:HGNC:15768]	protein_coding	-0.12	0.345384	-0.27	5.13	0.469591	1	0.3461	0.953559
GNA15	ENSG00000060558	G protein subunit alpha 15 [Source:HGNC Symbol;Acc:HGNC:4383]	protein_coding	0.05	0.695131	0.04	3.04	0.896969	1	0.698912	0.953559
CREB3L3	ENSG00000060566	cAMP responsive element binding protein 3 like 3 [Source:HGNC Symbol;Acc:HGNC:18855]	protein_coding	0.24	0.0660553	1.63	-2.38	0.00319388	0.604706	0.0700101	0.953559
PIGV	ENSG00000060642	phosphatidylinositol glycan anchor biosynthesis class V [Source:HGNC Symbol;Acc:HGNC:26031]	protein_coding	-0.1	0.455716	-0.05	4.66	0.689266	1	0.456981	0.953559
PTPRU	ENSG00000060656	protein tyrosine phosphatase receptor type U [Source:HGNC Symbol;Acc:HGNC:9683]	protein_coding	0.01	0.922001	-0.1	4.98	0.694615	1	0.928876	0.995581
SNRNP40	ENSG00000060688	small nuclear ribonucleoprotein U5 subunit 40 [Source:HGNC Symbol;Acc:HGNC:30857]	protein_coding	0.05	0.680688	-0.04	5.15	0.802616	1	0.684283	0.953559
RIMBP2	ENSG00000060709	RIMS binding protein 2 [Source:HGNC Symbol;Acc:HGNC:30339]	protein_coding	-0.05	0.680688	-0.29	2.31	0.377229	1	0.684283	0.953559
COL11A1	ENSG00000060718	collagen type XI alpha 1 chain [Source:HGNC Symbol;Acc:HGNC:2186]	protein_coding	-0.05	0.680604	-0.39	0.06	0.492033	1	0.6842	0.953559
QSER1	ENSG00000060749	glutamine and serine rich 1 [Source:HGNC Symbol;Acc:HGNC:26154]	protein_coding	0.03	0.799003	0.04	4.61	0.867446	1	0.804179	0.978253
MPC1	ENSG00000060762	mitochondrial pyruvate carrier 1 [Source:HGNC Symbol;Acc:HGNC:21606]	protein_coding	0.11	0.398311	0.05	5.36	0.769949	1	0.399226	0.953559
ACAA1	ENSG00000060971	acetyl-CoA acyltransferase 1 [Source:HGNC Symbol;Acc:HGNC:82]	protein_coding	-0.09	0.479887	-0.17	5.89	0.528254	1	0.481335	0.953559
BCAT1	ENSG00000060982	branched chain amino acid transaminase 1 [Source:HGNC Symbol;Acc:HGNC:976]	protein_coding	0.33	0.0105248	0.89	2.5	0.00528051	0.661837	0.0121013	0.752733
HDAC7	ENSG00000061273	histone deacetylase 7 [Source:HGNC Symbol;Acc:HGNC:14067]	protein_coding	-0.11	0.409439	-0.2	6.48	0.388249	1	0.410412	0.953559
LZTS1	ENSG00000061337	leucine zipper tumor suppressor 1 [Source:HGNC Symbol;Acc:HGNC:13861]	protein_coding	-0.18	0.179586	-0.38	2.26	0.178811	1	0.180607	0.953559
PRDM6	ENSG00000061455	PR/SET domain 6 [Source:HGNC Symbol;Acc:HGNC:9350]	protein_coding	0.05	0.695131	0	3.95	0.997781	1	0.698912	0.953559
WNT8A	ENSG00000061492	Wnt family member 8A [Source:HGNC Symbol;Acc:HGNC:12788]	protein_coding	-0.06	0.67229	-0.98	-2.2	0.172852	1	0.678312	0.953559
SPAG4	ENSG00000061656	sperm associated antigen 4 [Source:HGNC Symbol;Acc:HGNC:11214]	protein_coding	0.06	0.638055	0.18	1.98	0.532079	1	0.641121	0.953559
NCKAP1	ENSG00000061676	NCK associated protein 1 [Source:HGNC Symbol;Acc:HGNC:7666]	protein_coding	0.03	0.799003	0.12	7.27	0.540564	1	0.804179	0.978253
MRPS35	ENSG00000061794	mitochondrial ribosomal protein S35 [Source:HGNC Symbol;Acc:HGNC:16635]	protein_coding	-0.06	0.62409	-0.08	5.68	0.676293	1	0.626991	0.953559
GUCY1B1	ENSG00000061918	guanylate cyclase 1 soluble subunit beta 1 [Source:HGNC Symbol;Acc:HGNC:4687]	protein_coding	0.32	0.0133987	0.43	4.78	0.0943314	1	0.0151057	0.752733
SFSWAP	ENSG00000061936	splicing factor SWAP [Source:HGNC Symbol;Acc:HGNC:10790]	protein_coding	-0.06	0.638055	-0.05	5.97	0.758583	1	0.641121	0.953559
TNK2	ENSG00000061938	tyrosine kinase non receptor 2 [Source:HGNC Symbol;Acc:HGNC:19297]	protein_coding	-0.06	0.638055	-0.17	6.44	0.554653	1	0.641121	0.953559
MON2	ENSG00000061987	MON2 homolog, regulator of endosome-to-Golgi trafficking [Source:HGNC Symbol;Acc:HGNC:29177]	protein_coding	0.2	0.122768	0.18	6.45	0.369811	1	0.124234	0.953559
CDH3	ENSG00000062038	cadherin 3 [Source:HGNC Symbol;Acc:HGNC:1762]	protein_coding	-0.01	0.968759	0.01	5.19	0.98037	1	0.976264	0.998791
ARSF	ENSG00000062096	arylsulfatase F [Source:HGNC Symbol;Acc:HGNC:721]	protein_coding	-0.1	0.428263	-0.84	-1.77	0.219718	1	0.429702	0.953559
GPBP1	ENSG00000062194	GC-rich promoter binding protein 1 [Source:HGNC Symbol;Acc:HGNC:29520]	protein_coding	0.07	0.610256	0	6.91	0.9957	1	0.612995	0.953559
DGAT2	ENSG00000062282	diacylglycerol O-acyltransferase 2 [Source:HGNC Symbol;Acc:HGNC:16940]	protein_coding	-0.1	0.455716	-0.21	1.85	0.480108	1	0.456981	0.953559
ZNF112	ENSG00000062370	zinc finger protein 112 [Source:HGNC Symbol;Acc:HGNC:12892]	protein_coding	-0.1	0.443886	-0.1	3.13	0.693295	1	0.445068	0.953559
CS	ENSG00000062485	citrate synthase [Source:HGNC Symbol;Acc:HGNC:2422]	protein_coding	0.14	0.28795	0.07	7.03	0.58604	1	0.288602	0.953559
LTK	ENSG00000062524	leukocyte receptor tyrosine kinase [Source:HGNC Symbol;Acc:HGNC:6721]	protein_coding	-0.02	0.85238	-0.29	0.53	0.602097	1	0.858296	0.988812
MRPS24	ENSG00000062582	mitochondrial ribosomal protein S24 [Source:HGNC Symbol;Acc:HGNC:14510]	protein_coding	-0.04	0.76819	-0.42	-1.02	0.400086	1	0.772967	0.973182
ELMO2	ENSG00000062598	engulfment and cell motility 2 [Source:HGNC Symbol;Acc:HGNC:17233]	protein_coding	0.01	0.937566	0.02	5.95	0.902149	1	0.944652	0.995581
WAPL	ENSG00000062650	WAPL cohesin release factor [Source:HGNC Symbol;Acc:HGNC:23293]	protein_coding	0.12	0.355603	0.12	5.52	0.433138	1	0.356348	0.953559
VMP1	ENSG00000062716	vacuole membrane protein 1 [Source:HGNC Symbol;Acc:HGNC:29559]	protein_coding	-0.06	0.62409	0.02	8.71	0.926702	1	0.626991	0.953559
APPBP2	ENSG00000062725	amyloid beta precursor protein binding protein 2 [Source:HGNC Symbol;Acc:HGNC:622]	protein_coding	0.12	0.366007	0.15	5.94	0.410922	1	0.366786	0.953559
POLD1	ENSG00000062822	DNA polymerase delta 1, catalytic subunit [Source:HGNC Symbol;Acc:HGNC:9175]	protein_coding	-0.13	0.325497	-0.27	2.76	0.352427	1	0.326173	0.953559
SEZ6	ENSG00000063015	seizure related 6 homolog [Source:HGNC Symbol;Acc:HGNC:15955]	protein_coding	-0.18	0.175844	-0.68	-0.62	0.178735	1	0.176893	0.953559
EIF4B	ENSG00000063046	eukaryotic translation initiation factor 4B [Source:HGNC Symbol;Acc:HGNC:3285]	protein_coding	-0.08	0.556301	-0.11	7.75	0.384405	1	0.558451	0.953559
SLC6A16	ENSG00000063127	solute carrier family 6 member 16 [Source:HGNC Symbol;Acc:HGNC:13622]	protein_coding	0.07	0.582995	0.22	3.39	0.451014	1	0.585428	0.953559
BICRA	ENSG00000063169	BRD4 interacting chromatin remodeling complex associated protein [Source:HGNC Symbol;Acc:HGNC:4332]	protein_coding	0.12	0.345384	0.15	4.81	0.422315	1	0.3461	0.953559
SPHK2	ENSG00000063176	sphingosine kinase 2 [Source:HGNC Symbol;Acc:HGNC:18859]	protein_coding	-0.07	0.569575	-0.19	3.88	0.395184	1	0.571864	0.953559
RPL18	ENSG00000063177	ribosomal protein L18 [Source:HGNC Symbol;Acc:HGNC:10310]	protein_coding	-0.01	0.968759	-0.13	9.64	0.53529	1	0.976264	0.998791
CA11	ENSG00000063180	carbonic anhydrase 11 [Source:HGNC Symbol;Acc:HGNC:1370]	protein_coding	-0.17	0.19293	-0.44	3.35	0.140705	1	0.193869	0.953559
ISOC2	ENSG00000063241	isochorismatase domain containing 2 [Source:HGNC Symbol;Acc:HGNC:26278]	protein_coding	0.06	0.62409	0	5.07	0.981721	1	0.626991	0.953559
U2AF2	ENSG00000063244	U2 small nuclear RNA auxiliary factor 2 [Source:HGNC Symbol;Acc:HGNC:23156]	protein_coding	-0.07	0.569575	-0.08	6.66	0.619737	1	0.571864	0.953559
EPN1	ENSG00000063245	epsin 1 [Source:HGNC Symbol;Acc:HGNC:21604]	protein_coding	0.02	0.906465	-0.05	6.83	0.805467	1	0.913127	0.995581
MED29	ENSG00000063322	mediator complex subunit 29 [Source:HGNC Symbol;Acc:HGNC:23074]	protein_coding	-0.03	0.844726	-0.01	6.01	0.943372	1	0.850535	0.986219
AHRR	ENSG00000063438	aryl-hydrocarbon receptor repressor [Source:HGNC Symbol;Acc:HGNC:346]	protein_coding	-0.01	0.950268	-0.56	-1.39	0.46526	1	0.958013	0.998731
GSC2	ENSG00000063515	goosecoid homeobox 2 [Source:HGNC Symbol;Acc:HGNC:4613]	protein_coding	0.1	0.466904	0.28	-2.42	0.582924	1	0.478333	0.953559
ZNF275	ENSG00000063587	zinc finger protein 275 [Source:HGNC Symbol;Acc:HGNC:13069]	protein_coding	0.12	0.355603	0.08	5.43	0.506234	1	0.356348	0.953559
MTMR1	ENSG00000063601	myotubularin related protein 1 [Source:HGNC Symbol;Acc:HGNC:7449]	protein_coding	0.26	0.048665	0.23	5.45	0.0770164	0.971143	0.0507266	0.953559
GPC1	ENSG00000063660	glypican 1 [Source:HGNC Symbol;Acc:HGNC:4449]	protein_coding	-0.15	0.261735	-0.48	6.87	0.110361	1	0.262416	0.953559
ADCK1	ENSG00000063761	aarF domain containing kinase 1 [Source:HGNC Symbol;Acc:HGNC:19038]	protein_coding	-0.26	0.0463569	-0.3	4.08	0.100612	1	0.0484248	0.953559
HAGH	ENSG00000063854	hydroxyacylglutathione hydrolase [Source:HGNC Symbol;Acc:HGNC:4805]	protein_coding	-0.12	0.345384	-0.15	5.24	0.383305	1	0.3461	0.953559
RNF4	ENSG00000063978	ring finger protein 4 [Source:HGNC Symbol;Acc:HGNC:10067]	protein_coding	0.2	0.132867	0.07	5.74	0.467984	1	0.134245	0.953559
CASP8	ENSG00000064012	caspase 8 [Source:HGNC Symbol;Acc:HGNC:1509]	protein_coding	0.25	0.0588553	0.3	4.28	0.0923514	1	0.0608692	0.953559
LIMCH1	ENSG00000064042	LIM and calponin homology domains 1 [Source:HGNC Symbol;Acc:HGNC:29191]	protein_coding	0.09	0.517383	0.1	7.21	0.641752	1	0.519154	0.953559
INTS13	ENSG00000064102	integrator complex subunit 13 [Source:HGNC Symbol;Acc:HGNC:20174]	protein_coding	0.14	0.270288	0.07	4.2	0.60155	1	0.270956	0.953559
TM7SF3	ENSG00000064115	transmembrane 7 superfamily member 3 [Source:HGNC Symbol;Acc:HGNC:23049]	protein_coding	0	0.984377	-0.03	5.63	0.870024	1	0.992087	1
DLX3	ENSG00000064195	distal-less homeobox 3 [Source:HGNC Symbol;Acc:HGNC:2916]	protein_coding	0.04	0.783873	0.02	0.17	0.965248	1	0.788842	0.974243
SPA17	ENSG00000064199	sperm autoantigenic protein 17 [Source:HGNC Symbol;Acc:HGNC:11210]	protein_coding	0.05	0.709683	0.15	1.84	0.565342	1	0.713653	0.953559
TSPAN32	ENSG00000064201	tetraspanin 32 [Source:HGNC Symbol;Acc:HGNC:13410]	protein_coding	0.15	0.253366	0.18	1.02	0.558293	1	0.254064	0.953559
CCN5	ENSG00000064205	cellular communication network factor 5 [Source:HGNC Symbol;Acc:HGNC:12770]	protein_coding	0.02	0.875503	0.24	4.82	0.73355	1	0.881739	0.991936
DMRT3	ENSG00000064218	doublesex and mab-3 related transcription factor 3 [Source:HGNC Symbol;Acc:HGNC:13909]	protein_coding	0.1	0.459682	-0.28	-2.24	0.800931	1	0.465775	0.953559
ST3GAL6	ENSG00000064225	ST3 beta-galactoside alpha-2,3-sialyltransferase 6 [Source:HGNC Symbol;Acc:HGNC:18080]	protein_coding	-0.01	0.922001	-0.09	3.38	0.723501	1	0.928876	0.995581
ATP2C2	ENSG00000064270	ATPase secretory pathway Ca2+ transporting 2 [Source:HGNC Symbol;Acc:HGNC:29103]	protein_coding	-0.02	0.860088	-0.08	4.98	0.863252	1	0.866111	0.988812
NGFR	ENSG00000064300	nerve growth factor receptor [Source:HGNC Symbol;Acc:HGNC:7809]	protein_coding	-0.27	0.0343198	-0.84	4.28	0.0237322	0.897168	0.0363819	0.854081
CDON	ENSG00000064309	cell adhesion associated, oncogene regulated [Source:HGNC Symbol;Acc:HGNC:17104]	protein_coding	0.06	0.652145	0.01	2.47	0.971151	1	0.655383	0.953559
TAF2	ENSG00000064313	TATA-box binding protein associated factor 2 [Source:HGNC Symbol;Acc:HGNC:11536]	protein_coding	0.15	0.261735	0.17	4.76	0.352547	1	0.262416	0.953559
HIPK2	ENSG00000064393	homeodomain interacting protein kinase 2 [Source:HGNC Symbol;Acc:HGNC:14402]	protein_coding	-0.07	0.610256	-0.21	6.5	0.46898	1	0.612995	0.953559
TNPO3	ENSG00000064419	transportin 3 [Source:HGNC Symbol;Acc:HGNC:17103]	protein_coding	-0.08	0.543175	-0.05	5.69	0.667086	1	0.545193	0.953559
BORCS8-MEF2B	ENSG00000064489	BORCS8-MEF2B readthrough [Source:HGNC Symbol;Acc:HGNC:39979]	protein_coding	0.08	0.51912	0.26	-1.69	0.669224	1	0.521186	0.953559
RFXANK	ENSG00000064490	regulatory factor X associated ankyrin containing protein [Source:HGNC Symbol;Acc:HGNC:9987]	protein_coding	0.01	0.922001	-0.03	4.5	0.824503	1	0.928876	0.995581
TMEM161A	ENSG00000064545	transmembrane protein 161A [Source:HGNC Symbol;Acc:HGNC:26020]	protein_coding	0.03	0.82942	-0.02	4.83	0.930728	1	0.835017	0.983404
LPAR2	ENSG00000064547	lysophosphatidic acid receptor 2 [Source:HGNC Symbol;Acc:HGNC:3168]	protein_coding	-0.03	0.844726	-0.14	4.52	0.66183	1	0.850535	0.986219
CTSA	ENSG00000064601	cathepsin A [Source:HGNC Symbol;Acc:HGNC:9251]	protein_coding	0.13	0.325497	0.23	6	0.219526	1	0.326173	0.953559
SUGP2	ENSG00000064607	SURP and G-patch domain containing 2 [Source:HGNC Symbol;Acc:HGNC:18641]	protein_coding	-0.1	0.467717	-0.06	7.64	0.691044	1	0.469071	0.953559
SLC12A2	ENSG00000064651	solute carrier family 12 member 2 [Source:HGNC Symbol;Acc:HGNC:10911]	protein_coding	0.13	0.325497	0.29	6.52	0.463796	1	0.326173	0.953559
SNX24	ENSG00000064652	sorting nexin 24 [Source:HGNC Symbol;Acc:HGNC:21533]	protein_coding	0.07	0.610256	0.07	3.28	0.71433	1	0.612995	0.953559
EYA2	ENSG00000064655	EYA transcriptional coactivator and phosphatase 2 [Source:HGNC Symbol;Acc:HGNC:3520]	protein_coding	0	1	0.08	5.49	0.724084	1	1	1
CNN2	ENSG00000064666	calponin 2 [Source:HGNC Symbol;Acc:HGNC:2156]	protein_coding	0.06	0.62409	0.09	6.53	0.714814	1	0.626991	0.953559
ABCA7	ENSG00000064687	ATP binding cassette subfamily A member 7 [Source:HGNC Symbol;Acc:HGNC:37]	protein_coding	-0.09	0.517383	-0.25	3.91	0.497702	1	0.519154	0.953559
SNCAIP	ENSG00000064692	synuclein alpha interacting protein [Source:HGNC Symbol;Acc:HGNC:11139]	protein_coding	-0.06	0.652145	0.2	3.67	0.55247	1	0.655383	0.953559
DDX20	ENSG00000064703	DEAD-box helicase 20 [Source:HGNC Symbol;Acc:HGNC:2743]	protein_coding	0.17	0.206968	0.15	4.41	0.282246	1	0.207833	0.953559
BTBD1	ENSG00000064726	BTB domain containing 1 [Source:HGNC Symbol;Acc:HGNC:1120]	protein_coding	0.07	0.582995	0.11	5.98	0.501564	1	0.585428	0.953559
FAR2	ENSG00000064763	fatty acyl-CoA reductase 2 [Source:HGNC Symbol;Acc:HGNC:25531]	protein_coding	0	1	-0.08	1.96	0.752092	1	1	1
BCAS1	ENSG00000064787	brain enriched myelin associated protein 1 [Source:HGNC Symbol;Acc:HGNC:974]	protein_coding	0.01	0.937566	0.08	6.33	0.868021	1	0.944652	0.995581
POU1F1	ENSG00000064835	POU class 1 homeobox 1 [Source:HGNC Symbol;Acc:HGNC:9210]	protein_coding	0.05	0.726827	0.26	-1.69	0.666804	1	0.731388	0.962245
CHI3L2	ENSG00000064886	chitinase 3 like 2 [Source:HGNC Symbol;Acc:HGNC:1933]	protein_coding	0.01	0.937566	1.59	3.04	0.00282907	0.604706	0.944652	0.995581
SBNO2	ENSG00000064932	strawberry notch homolog 2 [Source:HGNC Symbol;Acc:HGNC:29158]	protein_coding	0.02	0.875503	-0.11	5.21	0.70963	1	0.881739	0.991936
PMS1	ENSG00000064933	PMS1 homolog 1, mismatch repair system component [Source:HGNC Symbol;Acc:HGNC:9121]	protein_coding	0.08	0.543175	0.08	5.01	0.627616	1	0.545193	0.953559
HMG20B	ENSG00000064961	high mobility group 20B [Source:HGNC Symbol;Acc:HGNC:5002]	protein_coding	0.01	0.953154	-0.1	7.3	0.688762	1	0.96045	0.998731
CALCRL	ENSG00000064989	calcitonin receptor like receptor [Source:HGNC Symbol;Acc:HGNC:16709]	protein_coding	0.01	0.937566	-0.12	3.65	0.717633	1	0.944652	0.995581
TAF11	ENSG00000064995	TATA-box binding protein associated factor 11 [Source:HGNC Symbol;Acc:HGNC:11544]	protein_coding	0.13	0.306352	0.11	5.19	0.355561	1	0.307007	0.953559
ANKS1A	ENSG00000064999	ankyrin repeat and sterile alpha motif domain containing 1A [Source:HGNC Symbol;Acc:HGNC:20961]	protein_coding	-0.01	0.953154	0.06	5.69	0.766607	1	0.96045	0.998731
AP3D1	ENSG00000065000	adaptor related protein complex 3 subunit delta 1 [Source:HGNC Symbol;Acc:HGNC:568]	protein_coding	-0.19	0.138146	-0.31	6.77	0.15434	1	0.139478	0.953559
ZNF76	ENSG00000065029	zinc finger protein 76 [Source:HGNC Symbol;Acc:HGNC:13149]	protein_coding	-0.04	0.739093	-0.03	5.92	0.850011	1	0.743453	0.963506
SLC9A3R2	ENSG00000065054	SLC9A3 regulator 2 [Source:HGNC Symbol;Acc:HGNC:11076]	protein_coding	-0.2	0.132867	-0.42	6.34	0.110658	1	0.134245	0.953559
NTHL1	ENSG00000065057	nth like DNA glycosylase 1 [Source:HGNC Symbol;Acc:HGNC:8028]	protein_coding	0	1	-0.22	3.61	0.421028	1	1	1
UHRF1BP1	ENSG00000065060	UHRF1 binding protein 1 [Source:HGNC Symbol;Acc:HGNC:21216]	protein_coding	0.19	0.143581	0.18	4.66	0.254473	1	0.144868	0.953559
GNAI3	ENSG00000065135	G protein subunit alpha i3 [Source:HGNC Symbol;Acc:HGNC:4387]	protein_coding	0.15	0.261735	0.17	6.11	0.314428	1	0.262416	0.953559
IPO5	ENSG00000065150	importin 5 [Source:HGNC Symbol;Acc:HGNC:6402]	protein_coding	0.1	0.432228	0.06	6.92	0.648685	1	0.433335	0.953559
OAT	ENSG00000065154	ornithine aminotransferase [Source:HGNC Symbol;Acc:HGNC:8091]	protein_coding	0.07	0.610256	0.04	6.54	0.851735	1	0.612995	0.953559
WDR3	ENSG00000065183	WD repeat domain 3 [Source:HGNC Symbol;Acc:HGNC:12755]	protein_coding	-0.06	0.666357	0.03	4.54	0.858243	1	0.669772	0.953559
PKN2	ENSG00000065243	protein kinase N2 [Source:HGNC Symbol;Acc:HGNC:9406]	protein_coding	0.12	0.345384	0.15	6.02	0.592752	1	0.3461	0.953559
WDR18	ENSG00000065268	WD repeat domain 18 [Source:HGNC Symbol;Acc:HGNC:17956]	protein_coding	0.06	0.652145	0.02	4.61	0.924439	1	0.655383	0.953559
TRAM2	ENSG00000065308	translocation associated membrane protein 2 [Source:HGNC Symbol;Acc:HGNC:16855]	protein_coding	0.07	0.569575	0.1	5.08	0.657833	1	0.571864	0.953559
NTN1	ENSG00000065320	netrin 1 [Source:HGNC Symbol;Acc:HGNC:8029]	protein_coding	-0.27	0.0343198	-0.86	3.33	0.0330175	0.971143	0.0363819	0.854081
GLP2R	ENSG00000065325	glucagon like peptide 2 receptor [Source:HGNC Symbol;Acc:HGNC:4325]	protein_coding	0.11	0.40422	-2.83	0.42	0.040314	0.971143	0.405511	0.953559
MCM10	ENSG00000065328	minichromosome maintenance 10 replication initiation factor [Source:HGNC Symbol;Acc:HGNC:18043]	protein_coding	0.2	0.126552	0.56	-0.82	0.238572	1	0.127992	0.953559
DGKA	ENSG00000065357	diacylglycerol kinase alpha [Source:HGNC Symbol;Acc:HGNC:2849]	protein_coding	0.03	0.814177	0.03	5.9	0.893236	1	0.819563	0.978558
ERBB3	ENSG00000065361	erb-b2 receptor tyrosine kinase 3 [Source:HGNC Symbol;Acc:HGNC:3431]	protein_coding	-0.05	0.709683	-0.16	7.52	0.657568	1	0.713653	0.953559
ROPN1	ENSG00000065371	rhophilin associated tail protein 1 [Source:HGNC Symbol;Acc:HGNC:17692]	protein_coding	-0.01	0.925081	-0.28	-2.37	0.702378	1	0.939261	0.995581
ANKRD44	ENSG00000065413	ankyrin repeat domain 44 [Source:HGNC Symbol;Acc:HGNC:25259]	protein_coding	0.12	0.366007	0.2	4.24	0.425046	1	0.366786	0.953559
KARS1	ENSG00000065427	lysyl-tRNA synthetase 1 [Source:HGNC Symbol;Acc:HGNC:6215]	protein_coding	-0.01	0.953154	-0.05	6.78	0.701081	1	0.96045	0.998731
ADAT1	ENSG00000065457	adenosine deaminase tRNA specific 1 [Source:HGNC Symbol;Acc:HGNC:228]	protein_coding	0.12	0.376593	0.13	3.9	0.399811	1	0.377412	0.953559
PDIA5	ENSG00000065485	protein disulfide isomerase family A member 5 [Source:HGNC Symbol;Acc:HGNC:24811]	protein_coding	-0.09	0.517383	-0.26	5.9	0.4446	1	0.519154	0.953559
TBC1D22B	ENSG00000065491	TBC1 domain family member 22B [Source:HGNC Symbol;Acc:HGNC:21602]	protein_coding	-0.06	0.62409	-0.06	4.42	0.65157	1	0.626991	0.953559
NDUFB4	ENSG00000065518	NADH:ubiquinone oxidoreductase subunit B4 [Source:HGNC Symbol;Acc:HGNC:7699]	protein_coding	0.13	0.325497	-0.03	6.48	0.858301	1	0.326173	0.953559
SPEN	ENSG00000065526	spen family transcriptional repressor [Source:HGNC Symbol;Acc:HGNC:17575]	protein_coding	-0.05	0.724338	-0.01	6.19	0.970169	1	0.728502	0.959452
MYLK	ENSG00000065534	myosin light chain kinase [Source:HGNC Symbol;Acc:HGNC:7590]	protein_coding	0.02	0.906465	0.32	10.4	0.367911	1	0.913127	0.995581
ZC3H15	ENSG00000065548	zinc finger CCCH-type containing 15 [Source:HGNC Symbol;Acc:HGNC:29528]	protein_coding	0.07	0.569575	0.08	5.83	0.624952	1	0.571864	0.953559
MAP2K4	ENSG00000065559	mitogen-activated protein kinase kinase 4 [Source:HGNC Symbol;Acc:HGNC:6844]	protein_coding	0.09	0.479887	0.16	5.54	0.275541	1	0.481335	0.953559
PACC1	ENSG00000065600	proton activated chloride channel 1 [Source:HGNC Symbol;Acc:HGNC:25593]	protein_coding	0.05	0.695131	0.15	2.65	0.561797	1	0.698912	0.953559
SNAP91	ENSG00000065609	synaptosome associated protein 91 [Source:HGNC Symbol;Acc:HGNC:14986]	protein_coding	-0.14	0.270288	-0.9	2.95	0.0514388	0.971143	0.270956	0.953559
SLK	ENSG00000065613	STE20 like kinase [Source:HGNC Symbol;Acc:HGNC:11088]	protein_coding	0.01	0.922001	0.03	6.2	0.839643	1	0.928876	0.995581
CYB5R4	ENSG00000065615	cytochrome b5 reductase 4 [Source:HGNC Symbol;Acc:HGNC:20147]	protein_coding	0.04	0.739093	0.01	3.8	0.950339	1	0.743453	0.963506
COL17A1	ENSG00000065618	collagen type XVII alpha 1 chain [Source:HGNC Symbol;Acc:HGNC:2194]	protein_coding	-0.27	0.0361228	-1.31	4.91	0.0401103	0.971143	0.0381911	0.878432
GSTO2	ENSG00000065621	glutathione S-transferase omega 2 [Source:HGNC Symbol;Acc:HGNC:23064]	protein_coding	-0.07	0.610256	-0.13	5.46	0.628955	1	0.612995	0.953559
SEC61A2	ENSG00000065665	SEC61 translocon subunit alpha 2 [Source:HGNC Symbol;Acc:HGNC:17702]	protein_coding	0.14	0.279026	0.1	4.01	0.527518	1	0.279684	0.953559
PRKCQ	ENSG00000065675	protein kinase C theta [Source:HGNC Symbol;Acc:HGNC:9410]	protein_coding	-0.06	0.62409	-0.46	1.63	0.332109	1	0.626991	0.953559
TLE2	ENSG00000065717	TLE family member 2, transcriptional corepressor [Source:HGNC Symbol;Acc:HGNC:11838]	protein_coding	-0.07	0.596556	-0.17	6.18	0.481104	1	0.59914	0.953559
ASB1	ENSG00000065802	ankyrin repeat and SOCS box containing 1 [Source:HGNC Symbol;Acc:HGNC:16011]	protein_coding	-0.1	0.455716	-0.19	5.28	0.314171	1	0.456981	0.953559
FAM107B	ENSG00000065809	family with sequence similarity 107 member B [Source:HGNC Symbol;Acc:HGNC:23726]	protein_coding	0.08	0.543175	0.08	5.98	0.779746	1	0.545193	0.953559
ME1	ENSG00000065833	malic enzyme 1 [Source:HGNC Symbol;Acc:HGNC:6983]	protein_coding	0.01	0.922001	0.15	4.2	0.672616	1	0.928876	0.995581
TBC1D1	ENSG00000065882	TBC1 domain family member 1 [Source:HGNC Symbol;Acc:HGNC:11578]	protein_coding	-0.05	0.695131	0.01	6.18	0.960415	1	0.698912	0.953559
CDK13	ENSG00000065883	cyclin dependent kinase 13 [Source:HGNC Symbol;Acc:HGNC:1733]	protein_coding	0.16	0.229354	0.08	6.23	0.505379	1	0.230123	0.953559
MTHFD2	ENSG00000065911	methylenetetrahydrofolate dehydrogenase (NADP+ dependent) 2, methenyltetrahydrofolate cyclohydrolase [Source:HGNC Symbol;Acc:HGNC:7434]	protein_coding	-0.02	0.875503	-0.04	4.87	0.839345	1	0.881739	0.991936
SLC9A7	ENSG00000065923	solute carrier family 9 member A7 [Source:HGNC Symbol;Acc:HGNC:17123]	protein_coding	-0.04	0.76888	-0.04	5.39	0.902078	1	0.773643	0.973182
FOXJ2	ENSG00000065970	forkhead box J2 [Source:HGNC Symbol;Acc:HGNC:24818]	protein_coding	0.07	0.569575	0.16	5.63	0.282535	1	0.571864	0.953559
YBX1	ENSG00000065978	Y-box binding protein 1 [Source:HGNC Symbol;Acc:HGNC:8014]	protein_coding	0.01	0.953154	-0.01	7.85	0.946227	1	0.96045	0.998731
PDE4A	ENSG00000065989	phosphodiesterase 4A [Source:HGNC Symbol;Acc:HGNC:8780]	protein_coding	-0.01	0.953154	0.01	4.11	0.983163	1	0.96045	0.998731
PPP2R5A	ENSG00000066027	protein phosphatase 2 regulatory subunit B'alpha [Source:HGNC Symbol;Acc:HGNC:9309]	protein_coding	0.11	0.409439	0.21	6.04	0.284773	1	0.410412	0.953559
CTNNA2	ENSG00000066032	catenin alpha 2 [Source:HGNC Symbol;Acc:HGNC:2510]	protein_coding	-0.02	0.890782	-0.37	-0.33	0.544216	1	0.897243	0.993601
ELAVL1	ENSG00000066044	ELAV like RNA binding protein 1 [Source:HGNC Symbol;Acc:HGNC:3312]	protein_coding	0.15	0.253366	0.06	6.13	0.550175	1	0.254064	0.953559
TIE1	ENSG00000066056	tyrosine kinase with immunoglobulin like and EGF like domains 1 [Source:HGNC Symbol;Acc:HGNC:11809]	protein_coding	-0.1	0.467717	-0.23	3.81	0.462766	1	0.469071	0.953559
DIP2B	ENSG00000066084	disco interacting protein 2 homolog B [Source:HGNC Symbol;Acc:HGNC:29284]	protein_coding	0.04	0.739093	0.09	5.29	0.547921	1	0.743453	0.963506
SMARCD1	ENSG00000066117	SWI/SNF related, matrix associated, actin dependent regulator of chromatin, subfamily d, member 1 [Source:HGNC Symbol;Acc:HGNC:11106]	protein_coding	0.2	0.117942	0.13	5.94	0.276595	1	0.119452	0.953559
KDM4A	ENSG00000066135	lysine demethylase 4A [Source:HGNC Symbol;Acc:HGNC:22978]	protein_coding	-0.09	0.479887	-0.16	4.27	0.390245	1	0.481335	0.953559
NFYC	ENSG00000066136	nuclear transcription factor Y subunit gamma [Source:HGNC Symbol;Acc:HGNC:7806]	protein_coding	0.08	0.530201	0.07	6.06	0.617448	1	0.532093	0.953559
ZMYND12	ENSG00000066185	zinc finger MYND-type containing 12 [Source:HGNC Symbol;Acc:HGNC:21192]	protein_coding	0	0.984377	0.1	2.16	0.701305	1	0.992087	1
SLC9A3	ENSG00000066230	solute carrier family 9 member A3 [Source:HGNC Symbol;Acc:HGNC:11073]	protein_coding	0.01	0.953147	0.21	1.29	0.670148	1	0.960445	0.998731
NGEF	ENSG00000066248	neuronal guanine nucleotide exchange factor [Source:HGNC Symbol;Acc:HGNC:7807]	protein_coding	0.01	0.953151	-0.1	0.84	0.818282	1	0.960448	0.998731
ASPM	ENSG00000066279	assembly factor for spindle microtubules [Source:HGNC Symbol;Acc:HGNC:19048]	protein_coding	0.24	0.0615252	0.64	0.22	0.146679	1	0.0635233	0.953559
CD84	ENSG00000066294	CD84 molecule [Source:HGNC Symbol;Acc:HGNC:1704]	protein_coding	0.16	0.221713	0.35	2.83	0.286044	1	0.222512	0.953559
ELOVL1	ENSG00000066322	ELOVL fatty acid elongase 1 [Source:HGNC Symbol;Acc:HGNC:14418]	protein_coding	-0.03	0.844726	0	6.09	0.986703	1	0.850535	0.986219
SPI1	ENSG00000066336	Spi-1 proto-oncogene [Source:HGNC Symbol;Acc:HGNC:11241]	protein_coding	0.15	0.261735	0.39	3.33	0.197763	1	0.262416	0.953559
POLR1H	ENSG00000066379	RNA polymerase I subunit H [Source:HGNC Symbol;Acc:HGNC:13182]	protein_coding	-0.06	0.666357	-0.1	3.87	0.594535	1	0.669772	0.953559
MPPED2	ENSG00000066382	metallophosphoesterase domain containing 2 [Source:HGNC Symbol;Acc:HGNC:1180]	protein_coding	0.04	0.76888	0.04	5.26	0.918403	1	0.773643	0.973182
CLDN18	ENSG00000066405	claudin 18 [Source:HGNC Symbol;Acc:HGNC:2039]	protein_coding	0.08	0.568387	0.35	-0.82	0.486587	1	0.570684	0.953559
ZBTB11	ENSG00000066422	zinc finger and BTB domain containing 11 [Source:HGNC Symbol;Acc:HGNC:16740]	protein_coding	0.11	0.387362	0.15	4.84	0.579513	1	0.388226	0.953559
ATXN3	ENSG00000066427	ataxin 3 [Source:HGNC Symbol;Acc:HGNC:7106]	protein_coding	0.19	0.138146	0.09	5.22	0.50246	1	0.139478	0.953559
GOLGA5	ENSG00000066455	golgin A5 [Source:HGNC Symbol;Acc:HGNC:4428]	protein_coding	-0.03	0.844726	0.08	6.08	0.650024	1	0.850535	0.986219
FGFR2	ENSG00000066468	fibroblast growth factor receptor 2 [Source:HGNC Symbol;Acc:HGNC:3689]	protein_coding	-0.05	0.724338	-0.07	6.02	0.82205	1	0.728502	0.959452
LRRC40	ENSG00000066557	leucine rich repeat containing 40 [Source:HGNC Symbol;Acc:HGNC:26004]	protein_coding	0.1	0.455716	0.23	3.88	0.382489	1	0.456981	0.953559
ISOC1	ENSG00000066583	isochorismatase domain containing 1 [Source:HGNC Symbol;Acc:HGNC:24254]	protein_coding	0.13	0.306352	0.11	4.73	0.501748	1	0.307007	0.953559
EML1	ENSG00000066629	EMAP like 1 [Source:HGNC Symbol;Acc:HGNC:3330]	protein_coding	0.02	0.875503	-0.08	4.37	0.741283	1	0.881739	0.991936
TRMT11	ENSG00000066651	tRNA methyltransferase 11 homolog [Source:HGNC Symbol;Acc:HGNC:21080]	protein_coding	0.17	0.199861	0.15	4.36	0.366773	1	0.200762	0.953559
THUMPD1	ENSG00000066654	THUMP domain containing 1 [Source:HGNC Symbol;Acc:HGNC:23807]	protein_coding	0.07	0.596556	0.06	6.83	0.735855	1	0.59914	0.953559
MSANTD3	ENSG00000066697	Myb/SANT DNA binding domain containing 3 [Source:HGNC Symbol;Acc:HGNC:23370]	protein_coding	0.07	0.582995	0.04	3.78	0.800075	1	0.585428	0.953559
KIF26A	ENSG00000066735	kinesin family member 26A [Source:HGNC Symbol;Acc:HGNC:20226]	protein_coding	-0.12	0.371271	-0.59	0.84	0.252198	1	0.372069	0.953559
ATG2B	ENSG00000066739	autophagy related 2B [Source:HGNC Symbol;Acc:HGNC:20187]	protein_coding	0.11	0.398311	0.14	5.99	0.328719	1	0.399226	0.953559
ARFGEF1	ENSG00000066777	ADP ribosylation factor guanine nucleotide exchange factor 1 [Source:HGNC Symbol;Acc:HGNC:15772]	protein_coding	0.1	0.443886	0.17	5.94	0.325244	1	0.445068	0.953559
ACSM2B	ENSG00000066813	acyl-CoA synthetase medium chain family member 2B [Source:HGNC Symbol;Acc:HGNC:30931]	protein_coding	0.04	0.73767	-0.49	-2.06	0.585523	1	0.744374	0.964386
ZFAT	ENSG00000066827	zinc finger and AT-hook domain containing [Source:HGNC Symbol;Acc:HGNC:19899]	protein_coding	-0.09	0.492223	-0.11	3.22	0.532434	1	0.493773	0.953559
MTFR1	ENSG00000066855	mitochondrial fission regulator 1 [Source:HGNC Symbol;Acc:HGNC:29510]	protein_coding	-0.01	0.968759	0.1	4.11	0.586039	1	0.976264	0.998791
STAG3	ENSG00000066923	stromal antigen 3 [Source:HGNC Symbol;Acc:HGNC:11356]	protein_coding	-0.13	0.325497	-0.16	2.2	0.489886	1	0.326173	0.953559
FECH	ENSG00000066926	ferrochelatase [Source:HGNC Symbol;Acc:HGNC:3647]	protein_coding	-0.02	0.906465	-0.09	5.59	0.724846	1	0.913127	0.995581
MYO9A	ENSG00000066933	myosin IXA [Source:HGNC Symbol;Acc:HGNC:7608]	protein_coding	-0.02	0.860088	0.06	5.42	0.701035	1	0.866111	0.988812
DDX3Y	ENSG00000067048	DEAD-box helicase 3 Y-linked [Source:HGNC Symbol;Acc:HGNC:2699]	protein_coding	0.09	0.504722	0.1	6.63	0.604814	1	0.50638	0.953559
PFKP	ENSG00000067057	phosphofructokinase, platelet [Source:HGNC Symbol;Acc:HGNC:8878]	protein_coding	0	0.984377	-0.11	5.82	0.70221	1	0.992087	1
IDI1	ENSG00000067064	isopentenyl-diphosphate delta isomerase 1 [Source:HGNC Symbol;Acc:HGNC:5387]	protein_coding	-0.08	0.556301	-0.22	6.07	0.52771	1	0.558451	0.953559
SP100	ENSG00000067066	SP100 nuclear antigen [Source:HGNC Symbol;Acc:HGNC:11206]	protein_coding	0.2	0.132867	0.23	6.33	0.066121	0.971143	0.134245	0.953559
KLF6	ENSG00000067082	Kruppel like factor 6 [Source:HGNC Symbol;Acc:HGNC:2235]	protein_coding	-0.03	0.814177	-0.04	7.1	0.873887	1	0.819563	0.978558
PLPP1	ENSG00000067113	phospholipid phosphatase 1 [Source:HGNC Symbol;Acc:HGNC:9228]	protein_coding	-0.03	0.799003	-0.18	7.29	0.502961	1	0.804179	0.978253
NEO1	ENSG00000067141	neogenin 1 [Source:HGNC Symbol;Acc:HGNC:7754]	protein_coding	-0.07	0.569575	-0.08	7.11	0.59024	1	0.571864	0.953559
TRAM1	ENSG00000067167	translocation associated membrane protein 1 [Source:HGNC Symbol;Acc:HGNC:20568]	protein_coding	0.01	0.922001	0.03	7.03	0.929741	1	0.928876	0.995581
PHKA1	ENSG00000067177	phosphorylase kinase regulatory subunit alpha 1 [Source:HGNC Symbol;Acc:HGNC:8925]	protein_coding	0.02	0.906465	0.01	4.82	0.939434	1	0.913127	0.995581
TNFRSF1A	ENSG00000067182	TNF receptor superfamily member 1A [Source:HGNC Symbol;Acc:HGNC:11916]	protein_coding	0.04	0.739093	0.06	6.49	0.727758	1	0.743453	0.963506
CACNB1	ENSG00000067191	calcium voltage-gated channel auxiliary subunit beta 1 [Source:HGNC Symbol;Acc:HGNC:1401]	protein_coding	-0.04	0.753942	-0.42	3.94	0.249056	1	0.758502	0.968513
EVI5	ENSG00000067208	ecotropic viral integration site 5 [Source:HGNC Symbol;Acc:HGNC:3501]	protein_coding	0.18	0.179586	0.18	4.73	0.353076	1	0.180607	0.953559
STOML1	ENSG00000067221	stomatin like 1 [Source:HGNC Symbol;Acc:HGNC:14560]	protein_coding	-0.09	0.492223	-0.18	3.73	0.42625	1	0.493773	0.953559
PKM	ENSG00000067225	pyruvate kinase M1/2 [Source:HGNC Symbol;Acc:HGNC:9021]	protein_coding	-0.05	0.724338	-0.06	8.67	0.74085	1	0.728502	0.959452
DHX29	ENSG00000067248	DExH-box helicase 29 [Source:HGNC Symbol;Acc:HGNC:15815]	protein_coding	0.09	0.504722	0.18	5.57	0.305939	1	0.50638	0.953559
DNTTIP2	ENSG00000067334	deoxynucleotidyltransferase terminal interacting protein 2 [Source:HGNC Symbol;Acc:HGNC:24013]	protein_coding	-0.02	0.906465	-0.08	5.63	0.59317	1	0.913127	0.995581
METTL22	ENSG00000067365	methyltransferase like 22 [Source:HGNC Symbol;Acc:HGNC:28368]	protein_coding	0.02	0.860088	-0.07	4.34	0.708653	1	0.866111	0.988812
TP53BP1	ENSG00000067369	tumor protein p53 binding protein 1 [Source:HGNC Symbol;Acc:HGNC:11999]	protein_coding	-0.11	0.420745	-0.11	5.34	0.551404	1	0.421782	0.953559
TRO	ENSG00000067445	trophinin [Source:HGNC Symbol;Acc:HGNC:12326]	protein_coding	-0.13	0.315832	-0.27	4.92	0.313221	1	0.316495	0.953559
RRP15	ENSG00000067533	ribosomal RNA processing 15 homolog [Source:HGNC Symbol;Acc:HGNC:24255]	protein_coding	0.15	0.237176	0.21	4.37	0.216407	1	0.237918	0.953559
RHOA	ENSG00000067560	ras homolog family member A [Source:HGNC Symbol;Acc:HGNC:667]	protein_coding	0.02	0.875503	-0.01	8.58	0.930934	1	0.881739	0.991936
DHX8	ENSG00000067596	DEAH-box helicase 8 [Source:HGNC Symbol;Acc:HGNC:2749]	protein_coding	-0.21	0.113263	-0.13	5.22	0.275591	1	0.114815	0.953559
PMS2P4	ENSG00000067601	PMS1 homolog 2, mismatch repair system component pseudogene 4 [Source:HGNC Symbol;Acc:HGNC:9129]	transcribed_unprocessed_pseudogene	-0.18	0.160843	-0.43	1.93	0.0951105	1	0.161995	0.953559
PRKCZ	ENSG00000067606	protein kinase C zeta [Source:HGNC Symbol;Acc:HGNC:9412]	protein_coding	-0.15	0.237176	-0.44	3.33	0.288528	1	0.237918	0.953559
ZFY	ENSG00000067646	zinc finger protein Y-linked [Source:HGNC Symbol;Acc:HGNC:12870]	protein_coding	0.08	0.530201	0.15	3.72	0.544666	1	0.532093	0.953559
IARS2	ENSG00000067704	isoleucyl-tRNA synthetase 2, mitochondrial [Source:HGNC Symbol;Acc:HGNC:29685]	protein_coding	0.01	0.968759	0.03	6.28	0.814783	1	0.976264	0.998791
SYT1	ENSG00000067715	synaptotagmin 1 [Source:HGNC Symbol;Acc:HGNC:11509]	protein_coding	0.04	0.76888	0.14	4.37	0.717325	1	0.773643	0.973182
NAV3	ENSG00000067798	neuron navigator 3 [Source:HGNC Symbol;Acc:HGNC:15998]	protein_coding	0.03	0.82942	0.05	3.53	0.895515	1	0.835017	0.983404
IDH3G	ENSG00000067829	isocitrate dehydrogenase (NAD(+)) 3 non-catalytic subunit gamma [Source:HGNC Symbol;Acc:HGNC:5386]	protein_coding	0.01	0.922001	-0.09	6.02	0.650882	1	0.928876	0.995581
ROGDI	ENSG00000067836	rogdi atypical leucine zipper [Source:HGNC Symbol;Acc:HGNC:29478]	protein_coding	-0.04	0.76888	-0.21	4.83	0.306532	1	0.773643	0.973182
PDZD4	ENSG00000067840	PDZ domain containing 4 [Source:HGNC Symbol;Acc:HGNC:21167]	protein_coding	-0.13	0.315832	-0.65	4.16	0.112735	1	0.316495	0.953559
ATP2B3	ENSG00000067842	ATPase plasma membrane Ca2+ transporting 3 [Source:HGNC Symbol;Acc:HGNC:816]	protein_coding	-0.04	0.745266	-0.21	-1.82	0.76454	1	0.750503	0.968513
ROCK1	ENSG00000067900	Rho associated coiled-coil containing protein kinase 1 [Source:HGNC Symbol;Acc:HGNC:10251]	protein_coding	0.07	0.610256	0.18	5.84	0.35626	1	0.612995	0.953559
CBFB	ENSG00000067955	core-binding factor subunit beta [Source:HGNC Symbol;Acc:HGNC:1539]	protein_coding	0.17	0.186172	0.28	5.02	0.256125	1	0.187151	0.953559
PDK3	ENSG00000067992	pyruvate dehydrogenase kinase 3 [Source:HGNC Symbol;Acc:HGNC:8811]	protein_coding	0.09	0.504722	0.1	5.58	0.576137	1	0.50638	0.953559
HYAL2	ENSG00000068001	hyaluronidase 2 [Source:HGNC Symbol;Acc:HGNC:5321]	protein_coding	0.01	0.922001	-0.04	4.63	0.857849	1	0.928876	0.995581
HDAC4	ENSG00000068024	histone deacetylase 4 [Source:HGNC Symbol;Acc:HGNC:14063]	protein_coding	-0.05	0.680688	-0.06	5.13	0.782379	1	0.684283	0.953559
RASSF1	ENSG00000068028	Ras association domain family member 1 [Source:HGNC Symbol;Acc:HGNC:9882]	protein_coding	-0.07	0.610256	-0.11	4.88	0.484804	1	0.612995	0.953559
FGFR3	ENSG00000068078	fibroblast growth factor receptor 3 [Source:HGNC Symbol;Acc:HGNC:3690]	protein_coding	-0.11	0.420745	-0.4	4.6	0.40295	1	0.421782	0.953559
IFI35	ENSG00000068079	interferon induced protein 35 [Source:HGNC Symbol;Acc:HGNC:5399]	protein_coding	0.15	0.261735	0.25	4.78	0.143477	1	0.262416	0.953559
HEATR6	ENSG00000068097	HEAT repeat containing 6 [Source:HGNC Symbol;Acc:HGNC:24076]	protein_coding	0.15	0.24518	0.09	4.74	0.416779	1	0.245898	0.953559
COASY	ENSG00000068120	Coenzyme A synthase [Source:HGNC Symbol;Acc:HGNC:29932]	protein_coding	-0.14	0.270288	-0.17	6.03	0.333125	1	0.270956	0.953559
PLEKHH3	ENSG00000068137	pleckstrin homology, MyTH4 and FERM domain containing H3 [Source:HGNC Symbol;Acc:HGNC:26105]	protein_coding	-0.15	0.261735	-0.26	5.61	0.215499	1	0.262416	0.953559
MEF2A	ENSG00000068305	myocyte enhancer factor 2A [Source:HGNC Symbol;Acc:HGNC:6993]	protein_coding	0.1	0.455716	0.2	6.03	0.312326	1	0.456981	0.953559
OTUD5	ENSG00000068308	OTU deubiquitinase 5 [Source:HGNC Symbol;Acc:HGNC:25402]	protein_coding	-0.09	0.479887	-0.08	6.38	0.562904	1	0.481335	0.953559
TFE3	ENSG00000068323	transcription factor binding to IGHM enhancer 3 [Source:HGNC Symbol;Acc:HGNC:11752]	protein_coding	-0.09	0.479887	-0.12	5.87	0.542658	1	0.481335	0.953559
TBC1D25	ENSG00000068354	TBC1 domain family member 25 [Source:HGNC Symbol;Acc:HGNC:8092]	protein_coding	-0.01	0.953154	0.01	4.33	0.961311	1	0.96045	0.998731
ACSL4	ENSG00000068366	acyl-CoA synthetase long chain family member 4 [Source:HGNC Symbol;Acc:HGNC:3571]	protein_coding	0	0.984377	-0.06	4.79	0.815535	1	0.992087	1
INPP5A	ENSG00000068383	inositol polyphosphate-5-phosphatase A [Source:HGNC Symbol;Acc:HGNC:6076]	protein_coding	0.17	0.186172	0.27	5.36	0.0940366	1	0.187151	0.953559
GPKOW	ENSG00000068394	G-patch domain and KOW motifs [Source:HGNC Symbol;Acc:HGNC:30677]	protein_coding	-0.17	0.199861	-0.27	3.88	0.220083	1	0.200762	0.953559
GRIPAP1	ENSG00000068400	GRIP1 associated protein 1 [Source:HGNC Symbol;Acc:HGNC:18706]	protein_coding	-0.19	0.154928	-0.34	5.73	0.145533	1	0.156124	0.953559
FTSJ1	ENSG00000068438	FtsJ RNA 2'-O-methyltransferase 1 [Source:HGNC Symbol;Acc:HGNC:13254]	protein_coding	-0.06	0.652145	-0.02	4.8	0.843266	1	0.655383	0.953559
PRR11	ENSG00000068489	proline rich 11 [Source:HGNC Symbol;Acc:HGNC:25619]	protein_coding	0.13	0.315832	0.17	0.95	0.505208	1	0.316495	0.953559
REEP1	ENSG00000068615	receptor accessory protein 1 [Source:HGNC Symbol;Acc:HGNC:25786]	protein_coding	0.03	0.814177	0.17	4.84	0.67706	1	0.819563	0.978558
ATP11A	ENSG00000068650	ATPase phospholipid transporting 11A [Source:HGNC Symbol;Acc:HGNC:13552]	protein_coding	0.02	0.860088	0.36	4.73	0.19583	1	0.866111	0.988812
POLR1A	ENSG00000068654	RNA polymerase I subunit A [Source:HGNC Symbol;Acc:HGNC:17264]	protein_coding	-0.09	0.479887	-0.09	5.33	0.511893	1	0.481335	0.953559
LAPTM4A	ENSG00000068697	lysosomal protein transmembrane 4 alpha [Source:HGNC Symbol;Acc:HGNC:6924]	protein_coding	0.14	0.270288	0.05	8.14	0.794731	1	0.270956	0.953559
TTC7A	ENSG00000068724	tetratricopeptide repeat domain 7A [Source:HGNC Symbol;Acc:HGNC:19750]	protein_coding	-0.13	0.325497	-0.18	4.42	0.345362	1	0.326173	0.953559
IP6K2	ENSG00000068745	inositol hexakisphosphate kinase 2 [Source:HGNC Symbol;Acc:HGNC:17313]	protein_coding	0.1	0.443886	0.09	7.12	0.515795	1	0.445068	0.953559
STON1-GTF2A1L	ENSG00000068781	STON1-GTF2A1L readthrough [Source:HGNC Symbol;Acc:HGNC:30651]	protein_coding	-0.04	0.759182	-0.25	-0.26	0.723144	1	0.763886	0.973177
SRBD1	ENSG00000068784	S1 RNA binding domain 1 [Source:HGNC Symbol;Acc:HGNC:25521]	protein_coding	-0.15	0.261735	-0.14	4.12	0.416218	1	0.262416	0.953559
KIF2A	ENSG00000068796	kinesin family member 2A [Source:HGNC Symbol;Acc:HGNC:6318]	protein_coding	0.08	0.530201	0.17	4.69	0.317458	1	0.532093	0.953559
RASGRP2	ENSG00000068831	RAS guanyl releasing protein 2 [Source:HGNC Symbol;Acc:HGNC:9879]	protein_coding	-0.02	0.906465	-0.09	4.76	0.796323	1	0.913127	0.995581
PSME4	ENSG00000068878	proteasome activator subunit 4 [Source:HGNC Symbol;Acc:HGNC:20635]	protein_coding	0.11	0.387362	0.13	6.49	0.306047	1	0.388226	0.953559
IFT80	ENSG00000068885	intraflagellar transport 80 [Source:HGNC Symbol;Acc:HGNC:29262]	protein_coding	0.13	0.306352	0.15	4.29	0.528694	1	0.307007	0.953559
SIRT2	ENSG00000068903	sirtuin 2 [Source:HGNC Symbol;Acc:HGNC:10886]	protein_coding	0.03	0.814177	-0.12	6.06	0.491228	1	0.819563	0.978558
ERLEC1	ENSG00000068912	endoplasmic reticulum lectin 1 [Source:HGNC Symbol;Acc:HGNC:25222]	protein_coding	-0.05	0.709683	-0.16	6.76	0.542201	1	0.713653	0.953559
PPP2R5B	ENSG00000068971	protein phosphatase 2 regulatory subunit B'beta [Source:HGNC Symbol;Acc:HGNC:9310]	protein_coding	0.04	0.783902	0.09	4.59	0.679496	1	0.78887	0.974243
PYGM	ENSG00000068976	glycogen phosphorylase, muscle associated [Source:HGNC Symbol;Acc:HGNC:9726]	protein_coding	-0.04	0.753942	-0.56	5.5	0.306371	1	0.758502	0.968513
PAGE1	ENSG00000068985	PAGE family member 1 [Source:HGNC Symbol;Acc:HGNC:4107]	protein_coding	-0.06	0.658579	-0.24	-2.45	0.506278	1	0.687322	0.953559
PITX1	ENSG00000069011	paired like homeodomain 1 [Source:HGNC Symbol;Acc:HGNC:9004]	protein_coding	0.11	0.387362	0.14	4.21	0.826092	1	0.388226	0.953559
TRPC7	ENSG00000069018	transient receptor potential cation channel subfamily C member 7 [Source:HGNC Symbol;Acc:HGNC:20754]	protein_coding	0.11	0.401836	0.29	-0.82	0.645388	1	0.40286	0.953559
MAST4	ENSG00000069020	microtubule associated serine/threonine kinase family member 4 [Source:HGNC Symbol;Acc:HGNC:19037]	protein_coding	0.09	0.517383	0.09	5.5	0.617189	1	0.519154	0.953559
ADGRF5	ENSG00000069122	adhesion G protein-coupled receptor F5 [Source:HGNC Symbol;Acc:HGNC:19030]	protein_coding	0.06	0.62409	-0.15	4.54	0.617477	1	0.626991	0.953559
SDK2	ENSG00000069188	sidekick cell adhesion molecule 2 [Source:HGNC Symbol;Acc:HGNC:19308]	protein_coding	-0.15	0.261735	-0.43	3.99	0.236	1	0.262416	0.953559
ADAM7	ENSG00000069206	ADAM metallopeptidase domain 7 [Source:HGNC Symbol;Acc:HGNC:214]	protein_coding	0.09	0.498918	-0.29	0.57	0.788433	1	0.50101	0.953559
NUP133	ENSG00000069248	nucleoporin 133 [Source:HGNC Symbol;Acc:HGNC:18016]	protein_coding	0.14	0.270288	0.11	5.47	0.392853	1	0.270956	0.953559
NUCKS1	ENSG00000069275	nuclear casein kinase and cyclin dependent kinase substrate 1 [Source:HGNC Symbol;Acc:HGNC:29923]	protein_coding	-0.02	0.860088	0.01	8.28	0.959884	1	0.866111	0.988812
VPS35	ENSG00000069329	VPS35 retromer complex component [Source:HGNC Symbol;Acc:HGNC:13487]	protein_coding	0.12	0.376593	0.16	6.7	0.243374	1	0.377412	0.953559
DNAJA2	ENSG00000069345	DnaJ heat shock protein family (Hsp40) member A2 [Source:HGNC Symbol;Acc:HGNC:14884]	protein_coding	0.08	0.543175	0.08	6.19	0.541402	1	0.545193	0.953559
BCL3	ENSG00000069399	BCL3 transcription coactivator [Source:HGNC Symbol;Acc:HGNC:998]	protein_coding	0.04	0.76888	0.26	5.38	0.402511	1	0.773643	0.973182
KCNAB2	ENSG00000069424	potassium voltage-gated channel subfamily A regulatory beta subunit 2 [Source:HGNC Symbol;Acc:HGNC:6229]	protein_coding	0.1	0.467717	0.2	3.98	0.435751	1	0.469071	0.953559
ABCC9	ENSG00000069431	ATP binding cassette subfamily C member 9 [Source:HGNC Symbol;Acc:HGNC:60]	protein_coding	0.11	0.398311	0.09	4.43	0.72028	1	0.399226	0.953559
GAL	ENSG00000069482	galanin and GMAP prepropeptide [Source:HGNC Symbol;Acc:HGNC:4114]	protein_coding	0.05	0.680452	-0.47	0.36	0.477308	1	0.68405	0.953559
CLEC2D	ENSG00000069493	C-type lectin domain family 2 member D [Source:HGNC Symbol;Acc:HGNC:14351]	protein_coding	0.28	0.0325922	0.45	4.66	0.0236657	0.896017	0.0346463	0.838033
FUNDC1	ENSG00000069509	FUN14 domain containing 1 [Source:HGNC Symbol;Acc:HGNC:28746]	protein_coding	0.13	0.315832	0.2	3.98	0.256311	1	0.316495	0.953559
MAOB	ENSG00000069535	monoamine oxidase B [Source:HGNC Symbol;Acc:HGNC:6834]	protein_coding	-0.02	0.860088	0.04	7.27	0.910046	1	0.866111	0.988812
RORA	ENSG00000069667	RAR related orphan receptor A [Source:HGNC Symbol;Acc:HGNC:10258]	protein_coding	0.07	0.569575	0.11	4.7	0.645414	1	0.571864	0.953559
DRD4	ENSG00000069696	dopamine receptor D4 [Source:HGNC Symbol;Acc:HGNC:3025]	protein_coding	-0.03	0.799003	-0.14	1.21	0.717077	1	0.804179	0.978253
TGFBR3	ENSG00000069702	transforming growth factor beta receptor 3 [Source:HGNC Symbol;Acc:HGNC:11774]	protein_coding	0.06	0.62409	0.14	5.85	0.616557	1	0.626991	0.953559
PLA2G10	ENSG00000069764	phospholipase A2 group X [Source:HGNC Symbol;Acc:HGNC:9029]	protein_coding	0.14	0.291911	0.74	-0.4	0.116789	1	0.292568	0.953559
HES2	ENSG00000069812	hes family bHLH transcription factor 2 [Source:HGNC Symbol;Acc:HGNC:16005]	protein_coding	-0.03	0.806555	-0.16	1.89	0.731299	1	0.811836	0.978558
ATP1B3	ENSG00000069849	ATPase Na+/K+ transporting subunit beta 3 [Source:HGNC Symbol;Acc:HGNC:806]	protein_coding	-0.08	0.530201	-0.05	6.24	0.776395	1	0.532093	0.953559
NEDD4	ENSG00000069869	NEDD4 E3 ubiquitin protein ligase [Source:HGNC Symbol;Acc:HGNC:7727]	protein_coding	0.06	0.652145	0.11	4.16	0.598375	1	0.655383	0.953559
PIGB	ENSG00000069943	phosphatidylinositol glycan anchor biosynthesis class B [Source:HGNC Symbol;Acc:HGNC:8959]	protein_coding	0.25	0.0535634	0.31	3.65	0.135024	1	0.0556055	0.953559
MAPK6	ENSG00000069956	mitogen-activated protein kinase 6 [Source:HGNC Symbol;Acc:HGNC:6879]	protein_coding	0.03	0.799003	-0.07	5.18	0.74766	1	0.804179	0.978253
GNB5	ENSG00000069966	G protein subunit beta 5 [Source:HGNC Symbol;Acc:HGNC:4401]	protein_coding	0.05	0.680688	0.16	4.7	0.412314	1	0.684283	0.953559
RAB27A	ENSG00000069974	RAB27A, member RAS oncogene family [Source:HGNC Symbol;Acc:HGNC:9766]	protein_coding	-0.04	0.783902	0.08	6.73	0.84739	1	0.78887	0.974243
HDHD5	ENSG00000069998	haloacid dehalogenase like hydrolase domain containing 5 [Source:HGNC Symbol;Acc:HGNC:1843]	protein_coding	-0.15	0.261735	-0.17	5.12	0.364808	1	0.262416	0.953559
UFD1	ENSG00000070010	ubiquitin recognition factor in ER associated degradation 1 [Source:HGNC Symbol;Acc:HGNC:12520]	protein_coding	-0.17	0.19293	-0.15	5.71	0.220016	1	0.193869	0.953559
LRP6	ENSG00000070018	LDL receptor related protein 6 [Source:HGNC Symbol;Acc:HGNC:6698]	protein_coding	0.05	0.680688	0.05	5.69	0.775912	1	0.684283	0.953559
GUCY2C	ENSG00000070019	guanylate cyclase 2C [Source:HGNC Symbol;Acc:HGNC:4688]	protein_coding	0.15	0.266495	0.32	-0.58	0.584679	1	0.267202	0.953559
SCT	ENSG00000070031	secretin [Source:HGNC Symbol;Acc:HGNC:10607]	protein_coding	-0.15	0.264743	-1.48	-0.92	0.056661	0.971143	0.265468	0.953559
PHRF1	ENSG00000070047	PHD and ring finger domains 1 [Source:HGNC Symbol;Acc:HGNC:24351]	protein_coding	-0.15	0.253366	-0.33	4.71	0.370861	1	0.254064	0.953559
ELP1	ENSG00000070061	elongator complex protein 1 [Source:HGNC Symbol;Acc:HGNC:5959]	protein_coding	0	1	0.02	6.15	0.877437	1	1	1
NUCB2	ENSG00000070081	nucleobindin 2 [Source:HGNC Symbol;Acc:HGNC:8044]	protein_coding	-0.09	0.504722	-0.37	6.78	0.299693	1	0.50638	0.953559
PFN2	ENSG00000070087	profilin 2 [Source:HGNC Symbol;Acc:HGNC:8882]	protein_coding	0.03	0.844726	0.01	6.84	0.958877	1	0.850535	0.986219
PTPN3	ENSG00000070159	protein tyrosine phosphatase non-receptor type 3 [Source:HGNC Symbol;Acc:HGNC:9655]	protein_coding	-0.04	0.76888	-0.12	5.12	0.726774	1	0.773643	0.973182
SPTB	ENSG00000070182	spectrin beta, erythrocytic [Source:HGNC Symbol;Acc:HGNC:11274]	protein_coding	-0.13	0.306285	-1.39	1.09	0.0651983	0.971143	0.30694	0.953559
DAPP1	ENSG00000070190	dual adaptor of phosphotyrosine and 3-phosphoinositides 1 [Source:HGNC Symbol;Acc:HGNC:16500]	protein_coding	0.13	0.335348	0.23	2.39	0.524969	1	0.336041	0.953559
FGF10	ENSG00000070193	fibroblast growth factor 10 [Source:HGNC Symbol;Acc:HGNC:3666]	protein_coding	0.01	0.937566	0.16	3.92	0.69603	1	0.944652	0.995581
SLC44A1	ENSG00000070214	solute carrier family 44 member 1 [Source:HGNC Symbol;Acc:HGNC:18798]	protein_coding	0.05	0.724338	0.02	6.04	0.918517	1	0.728502	0.959452
TMEM260	ENSG00000070269	transmembrane protein 260 [Source:HGNC Symbol;Acc:HGNC:20185]	protein_coding	0.1	0.443886	0.06	4.55	0.694764	1	0.445068	0.953559
SMG6	ENSG00000070366	SMG6 nonsense mediated mRNA decay factor [Source:HGNC Symbol;Acc:HGNC:17809]	protein_coding	-0.15	0.24518	-0.33	4.17	0.296687	1	0.245898	0.953559
EXOC5	ENSG00000070367	exocyst complex component 5 [Source:HGNC Symbol;Acc:HGNC:10696]	protein_coding	0.13	0.325497	0.14	5.48	0.440859	1	0.326173	0.953559
CLTCL1	ENSG00000070371	clathrin heavy chain like 1 [Source:HGNC Symbol;Acc:HGNC:2093]	protein_coding	-0.14	0.28795	-0.31	3.71	0.257874	1	0.288602	0.953559
FGF22	ENSG00000070388	fibroblast growth factor 22 [Source:HGNC Symbol;Acc:HGNC:3679]	protein_coding	-0.2	0.132845	-0.89	-0.4	0.0831891	0.996242	0.134223	0.953559
FSTL3	ENSG00000070404	follistatin like 3 [Source:HGNC Symbol;Acc:HGNC:3973]	protein_coding	-0.02	0.890963	0.15	5.2	0.666214	1	0.897413	0.993601
DGCR2	ENSG00000070413	DiGeorge syndrome critical region gene 2 [Source:HGNC Symbol;Acc:HGNC:2845]	protein_coding	-0.19	0.143581	-0.24	6.51	0.267331	1	0.144868	0.953559
RNF126	ENSG00000070423	ring finger protein 126 [Source:HGNC Symbol;Acc:HGNC:21151]	protein_coding	0.1	0.455716	0.09	4.91	0.592496	1	0.456981	0.953559
MNT	ENSG00000070444	MAX network transcriptional repressor [Source:HGNC Symbol;Acc:HGNC:7188]	protein_coding	-0.03	0.82942	-0.02	4.71	0.906124	1	0.835017	0.983404
ZXDC	ENSG00000070476	ZXD family zinc finger C [Source:HGNC Symbol;Acc:HGNC:28160]	protein_coding	-0.17	0.19293	-0.13	5.18	0.446494	1	0.193869	0.953559
JMJD6	ENSG00000070495	jumonji domain containing 6, arginine demethylase and lysine hydroxylase [Source:HGNC Symbol;Acc:HGNC:19355]	protein_coding	-0.19	0.143581	-0.19	4.78	0.245569	1	0.144868	0.953559
POLB	ENSG00000070501	DNA polymerase beta [Source:HGNC Symbol;Acc:HGNC:9174]	protein_coding	0.04	0.739093	0.02	4.96	0.935987	1	0.743453	0.963506
ST6GALNAC1	ENSG00000070526	ST6 N-acetylgalactosaminide alpha-2,6-sialyltransferase 1 [Source:HGNC Symbol;Acc:HGNC:23614]	protein_coding	0.09	0.504722	0.02	4.32	0.967192	1	0.50638	0.953559
WIPI1	ENSG00000070540	WD repeat domain, phosphoinositide interacting 1 [Source:HGNC Symbol;Acc:HGNC:25471]	protein_coding	0.03	0.799003	-0.02	4.23	0.92702	1	0.804179	0.978253
FRMPD1	ENSG00000070601	FERM and PDZ domain containing 1 [Source:HGNC Symbol;Acc:HGNC:29159]	protein_coding	-0.08	0.549251	-0.24	-0.51	0.656903	1	0.551337	0.953559
GBA2	ENSG00000070610	glucosylceramidase beta 2 [Source:HGNC Symbol;Acc:HGNC:18986]	protein_coding	-0.11	0.387362	-0.18	6.61	0.309077	1	0.388226	0.953559
NDST1	ENSG00000070614	N-deacetylase and N-sulfotransferase 1 [Source:HGNC Symbol;Acc:HGNC:7680]	protein_coding	-0.09	0.504722	-0.1	6.04	0.596771	1	0.50638	0.953559
ASNS	ENSG00000070669	asparagine synthetase (glutamine-hydrolyzing) [Source:HGNC Symbol;Acc:HGNC:753]	protein_coding	0.02	0.860069	0.02	0.7	0.96259	1	0.866092	0.988812
AP3M2	ENSG00000070718	adaptor related protein complex 3 subunit mu 2 [Source:HGNC Symbol;Acc:HGNC:570]	protein_coding	0.01	0.953154	-0.01	4.69	0.923499	1	0.96045	0.998731
CNGB1	ENSG00000070729	cyclic nucleotide gated channel subunit beta 1 [Source:HGNC Symbol;Acc:HGNC:2151]	protein_coding	-0.08	0.564895	-0.31	-2.02	0.647539	1	0.568304	0.953559
ST6GALNAC2	ENSG00000070731	ST6 N-acetylgalactosaminide alpha-2,6-sialyltransferase 2 [Source:HGNC Symbol;Acc:HGNC:10867]	protein_coding	0.05	0.709679	-0.01	1.35	0.974569	1	0.713649	0.953559
CHAT	ENSG00000070748	choline O-acetyltransferase [Source:HGNC Symbol;Acc:HGNC:1912]	protein_coding	0.05	0.687057	-0.53	-2.16	0.558535	1	0.692817	0.953559
PABPC1	ENSG00000070756	poly(A) binding protein cytoplasmic 1 [Source:HGNC Symbol;Acc:HGNC:8554]	protein_coding	0.02	0.906465	0.04	9.73	0.781981	1	0.913127	0.995581
TESK2	ENSG00000070759	testis associated actin remodelling kinase 2 [Source:HGNC Symbol;Acc:HGNC:11732]	protein_coding	0.09	0.504722	0.21	4.93	0.496595	1	0.50638	0.953559
CFAP20	ENSG00000070761	cilia and flagella associated protein 20 [Source:HGNC Symbol;Acc:HGNC:29523]	protein_coding	-0.01	0.968759	-0.01	4.44	0.968711	1	0.976264	0.998791
CSNK2A2	ENSG00000070770	casein kinase 2 alpha 2 [Source:HGNC Symbol;Acc:HGNC:2459]	protein_coding	0.13	0.335348	0.05	4.75	0.743029	1	0.336041	0.953559
PTPN21	ENSG00000070778	protein tyrosine phosphatase non-receptor type 21 [Source:HGNC Symbol;Acc:HGNC:9651]	protein_coding	-0.02	0.890963	0.04	5.34	0.807202	1	0.897413	0.993601
EIF2B3	ENSG00000070785	eukaryotic translation initiation factor 2B subunit gamma [Source:HGNC Symbol;Acc:HGNC:3259]	protein_coding	-0.07	0.610256	-0.12	4.54	0.448415	1	0.612995	0.953559
CAMK2A	ENSG00000070808	calcium/calmodulin dependent protein kinase II alpha [Source:HGNC Symbol;Acc:HGNC:1460]	protein_coding	-0.04	0.753942	-1.02	1.89	0.177084	1	0.758502	0.968513
TCOF1	ENSG00000070814	treacle ribosome biogenesis factor 1 [Source:HGNC Symbol;Acc:HGNC:11654]	protein_coding	-0.21	0.113263	-0.55	5.04	0.0544772	0.971143	0.114815	0.953559
CDC42	ENSG00000070831	cell division cycle 42 [Source:HGNC Symbol;Acc:HGNC:1736]	protein_coding	0.07	0.582995	0	7.51	0.975201	1	0.585428	0.953559
OSBPL3	ENSG00000070882	oxysterol binding protein like 3 [Source:HGNC Symbol;Acc:HGNC:16370]	protein_coding	0.17	0.19293	0.31	3.59	0.290503	1	0.193869	0.953559
EPHA8	ENSG00000070886	EPH receptor A8 [Source:HGNC Symbol;Acc:HGNC:3391]	protein_coding	0.03	0.815911	-0.27	-1.34	0.687133	1	0.821579	0.98021
SLC12A3	ENSG00000070915	solute carrier family 12 member 3 [Source:HGNC Symbol;Acc:HGNC:10912]	protein_coding	0.08	0.528935	0.55	-0.7	0.301127	1	0.530834	0.953559
RAD18	ENSG00000070950	RAD18 E3 ubiquitin protein ligase [Source:HGNC Symbol;Acc:HGNC:18278]	protein_coding	0.07	0.596556	0.07	4.09	0.659847	1	0.59914	0.953559
ATP2B1	ENSG00000070961	ATPase plasma membrane Ca2+ transporting 1 [Source:HGNC Symbol;Acc:HGNC:814]	protein_coding	0.08	0.543175	0.08	5.19	0.6926	1	0.545193	0.953559
TRPM5	ENSG00000070985	transient receptor potential cation channel subfamily M member 5 [Source:HGNC Symbol;Acc:HGNC:14323]	protein_coding	-0.02	0.895328	-1.57	-0.86	0.0762394	0.971143	0.902101	0.995581
NCK2	ENSG00000071051	NCK adaptor protein 2 [Source:HGNC Symbol;Acc:HGNC:7665]	protein_coding	0.09	0.479887	-0.01	4.95	0.97143	1	0.481335	0.953559
MAP4K4	ENSG00000071054	mitogen-activated protein kinase kinase kinase kinase 4 [Source:HGNC Symbol;Acc:HGNC:6866]	protein_coding	-0.03	0.844726	-0.03	5.82	0.823446	1	0.850535	0.986219
MGAT4A	ENSG00000071073	alpha-1,3-mannosyl-glycoprotein 4-beta-N-acetylglucosaminyltransferase A [Source:HGNC Symbol;Acc:HGNC:7047]	protein_coding	-0.04	0.783902	-0.12	5.23	0.634538	1	0.78887	0.974243
RPL31	ENSG00000071082	ribosomal protein L31 [Source:HGNC Symbol;Acc:HGNC:10334]	protein_coding	-0.03	0.814177	-0.27	9.73	0.203391	1	0.819563	0.978558
WDR1	ENSG00000071127	WD repeat domain 1 [Source:HGNC Symbol;Acc:HGNC:12754]	protein_coding	-0.09	0.492223	-0.05	7.97	0.798756	1	0.493773	0.953559
SNX13	ENSG00000071189	sorting nexin 13 [Source:HGNC Symbol;Acc:HGNC:21335]	protein_coding	0.07	0.582995	0.08	5.57	0.774342	1	0.585428	0.953559
MS4A12	ENSG00000071203	membrane spanning 4-domains A12 [Source:HGNC Symbol;Acc:HGNC:13370]	protein_coding	-0.1	0.458785	-1.01	-2.3	0.222644	1	0.463334	0.953559
ARHGAP10	ENSG00000071205	Rho GTPase activating protein 10 [Source:HGNC Symbol;Acc:HGNC:26099]	protein_coding	-0.04	0.739093	-0.01	5.81	0.984999	1	0.743453	0.963506
RPS6KA2	ENSG00000071242	ribosomal protein S6 kinase A2 [Source:HGNC Symbol;Acc:HGNC:10431]	protein_coding	-0.02	0.860088	-0.03	5.85	0.820859	1	0.866111	0.988812
ING3	ENSG00000071243	inhibitor of growth family member 3 [Source:HGNC Symbol;Acc:HGNC:14587]	protein_coding	-0.02	0.890963	-0.09	3.98	0.67297	1	0.897413	0.993601
VASH1	ENSG00000071246	vasohibin 1 [Source:HGNC Symbol;Acc:HGNC:19964]	protein_coding	-0.09	0.492223	-0.18	3.38	0.507142	1	0.493773	0.953559
LMCD1	ENSG00000071282	LIM and cysteine rich domains 1 [Source:HGNC Symbol;Acc:HGNC:6633]	protein_coding	0.08	0.530201	-0.25	4.96	0.504135	1	0.532093	0.953559
BUD23	ENSG00000071462	BUD23 rRNA methyltransferase and ribosome maturation factor [Source:HGNC Symbol;Acc:HGNC:16405]	protein_coding	-0.01	0.953154	-0.05	5.93	0.711928	1	0.96045	0.998731
SEL1L	ENSG00000071537	SEL1L adaptor subunit of ERAD E3 ubiquitin ligase [Source:HGNC Symbol;Acc:HGNC:10717]	protein_coding	0.14	0.28795	0.16	7.38	0.5592	1	0.288602	0.953559
TRIP13	ENSG00000071539	thyroid hormone receptor interactor 13 [Source:HGNC Symbol;Acc:HGNC:12307]	protein_coding	0.06	0.666357	-0.05	1.14	0.859334	1	0.669772	0.953559
ATP6AP1	ENSG00000071553	ATPase H+ transporting accessory protein 1 [Source:HGNC Symbol;Acc:HGNC:868]	protein_coding	-0.07	0.610256	-0.13	7.42	0.483675	1	0.612995	0.953559
TCF3	ENSG00000071564	transcription factor 3 [Source:HGNC Symbol;Acc:HGNC:11633]	protein_coding	0.01	0.922001	0.01	5.34	0.953012	1	0.928876	0.995581
TRIB2	ENSG00000071575	tribbles pseudokinase 2 [Source:HGNC Symbol;Acc:HGNC:30809]	protein_coding	-0.15	0.253366	-0.22	6	0.260804	1	0.254064	0.953559
DAZAP1	ENSG00000071626	DAZ associated protein 1 [Source:HGNC Symbol;Acc:HGNC:2683]	protein_coding	-0.09	0.492223	-0.12	6.51	0.457021	1	0.493773	0.953559
MBD3	ENSG00000071655	methyl-CpG binding domain protein 3 [Source:HGNC Symbol;Acc:HGNC:6918]	protein_coding	-0.14	0.297058	-0.43	5.35	0.184113	1	0.297709	0.953559
PRLH	ENSG00000071677	prolactin releasing hormone [Source:HGNC Symbol;Acc:HGNC:17945]	protein_coding	0.07	0.570484	0.87	-2.22	0.147251	1	0.574911	0.953559
HLTF	ENSG00000071794	helicase like transcription factor [Source:HGNC Symbol;Acc:HGNC:11099]	protein_coding	0.09	0.492223	0.23	4.3	0.469451	1	0.493773	0.953559
FAM50A	ENSG00000071859	family with sequence similarity 50 member A [Source:HGNC Symbol;Acc:HGNC:18786]	protein_coding	-0.21	0.113263	-0.51	5.95	0.100976	1	0.114815	0.953559
FAM3A	ENSG00000071889	FAM3 metabolism regulating signaling molecule A [Source:HGNC Symbol;Acc:HGNC:13749]	protein_coding	-0.09	0.479887	-0.16	5.61	0.367272	1	0.481335	0.953559
CPSF1	ENSG00000071894	cleavage and polyadenylation specific factor 1 [Source:HGNC Symbol;Acc:HGNC:2324]	protein_coding	-0.13	0.306352	-0.16	6.58	0.574929	1	0.307007	0.953559
MYO3B	ENSG00000071909	myosin IIIB [Source:HGNC Symbol;Acc:HGNC:15576]	protein_coding	0.01	0.914187	-0.3	-0.39	0.502806	1	0.920959	0.995581
CYBRD1	ENSG00000071967	cytochrome b reductase 1 [Source:HGNC Symbol;Acc:HGNC:20797]	protein_coding	0.13	0.335348	0.23	7.28	0.319608	1	0.336041	0.953559
CDH19	ENSG00000071991	cadherin 19 [Source:HGNC Symbol;Acc:HGNC:1758]	protein_coding	-0.08	0.530144	-0.17	2.86	0.77683	1	0.532036	0.953559
PDCD2	ENSG00000071994	programmed cell death 2 [Source:HGNC Symbol;Acc:HGNC:8762]	protein_coding	0.11	0.387362	0.06	5.7	0.649284	1	0.388226	0.953559
SLC6A15	ENSG00000072041	solute carrier family 6 member 15 [Source:HGNC Symbol;Acc:HGNC:13621]	protein_coding	0.05	0.724132	0.65	0.22	0.217634	1	0.728299	0.959452
RDH11	ENSG00000072042	retinol dehydrogenase 11 [Source:HGNC Symbol;Acc:HGNC:17964]	protein_coding	-0.13	0.306352	-0.31	9.89	0.575561	1	0.307007	0.953559
PRKACA	ENSG00000072062	protein kinase cAMP-activated catalytic subunit alpha [Source:HGNC Symbol;Acc:HGNC:9380]	protein_coding	0.08	0.530201	0.1	6.48	0.670104	1	0.532093	0.953559
ADGRL1	ENSG00000072071	adhesion G protein-coupled receptor L1 [Source:HGNC Symbol;Acc:HGNC:20973]	protein_coding	0	1	-0.04	5.17	0.857973	1	1	1
SPP2	ENSG00000072080	secreted phosphoprotein 2 [Source:HGNC Symbol;Acc:HGNC:11256]	protein_coding	-0.1	0.435533	-1.15	-2.37	0.0786642	0.971143	0.446357	0.953559
ACTN1	ENSG00000072110	actinin alpha 1 [Source:HGNC Symbol;Acc:HGNC:163]	protein_coding	0.05	0.680688	0.08	8.6	0.75972	1	0.684283	0.953559
ZFYVE26	ENSG00000072121	zinc finger FYVE-type containing 26 [Source:HGNC Symbol;Acc:HGNC:20761]	protein_coding	-0.14	0.28795	-0.1	5.15	0.477607	1	0.288602	0.953559
RPS6KA6	ENSG00000072133	ribosomal protein S6 kinase A6 [Source:HGNC Symbol;Acc:HGNC:10435]	protein_coding	-0.03	0.799003	-0.11	4.09	0.715534	1	0.804179	0.978253
EPN2	ENSG00000072134	epsin 2 [Source:HGNC Symbol;Acc:HGNC:18639]	protein_coding	-0.05	0.680688	-0.07	4.39	0.809802	1	0.684283	0.953559
PTPN18	ENSG00000072135	protein tyrosine phosphatase non-receptor type 18 [Source:HGNC Symbol;Acc:HGNC:9649]	protein_coding	-0.1	0.467717	-0.27	7.2	0.267601	1	0.469071	0.953559
LIMS2	ENSG00000072163	LIM zinc finger domain containing 2 [Source:HGNC Symbol;Acc:HGNC:16084]	protein_coding	0.06	0.652145	0	7.9	0.994206	1	0.655383	0.953559
ASIC4	ENSG00000072182	acid sensing ion channel subunit family member 4 [Source:HGNC Symbol;Acc:HGNC:21263]	protein_coding	-0.12	0.37121	-0.58	-0.64	0.185381	1	0.372009	0.953559
SPEG	ENSG00000072195	striated muscle enriched protein kinase [Source:HGNC Symbol;Acc:HGNC:16901]	protein_coding	-0.02	0.890963	-0.08	7.04	0.853251	1	0.897413	0.993601
LNX1	ENSG00000072201	ligand of numb-protein X 1 [Source:HGNC Symbol;Acc:HGNC:6657]	protein_coding	-0.07	0.569575	-0.19	3.13	0.573675	1	0.571864	0.953559
ALDH3A2	ENSG00000072210	aldehyde dehydrogenase 3 family member A2 [Source:HGNC Symbol;Acc:HGNC:403]	protein_coding	-0.03	0.844726	-0.05	7.73	0.785818	1	0.850535	0.986219
TFRC	ENSG00000072274	transferrin receptor [Source:HGNC Symbol;Acc:HGNC:11763]	protein_coding	0.04	0.739093	0.1	5.3	0.70743	1	0.743453	0.963506
SREBF1	ENSG00000072310	sterol regulatory element binding transcription factor 1 [Source:HGNC Symbol;Acc:HGNC:11289]	protein_coding	-0.07	0.610256	-0.26	6.7	0.38413	1	0.612995	0.953559
TRPC5	ENSG00000072315	transient receptor potential cation channel subfamily C member 5 [Source:HGNC Symbol;Acc:HGNC:12337]	protein_coding	-0.01	0.928667	-0.26	-2.08	0.69536	1	0.93676	0.995581
AFF4	ENSG00000072364	AF4/FMR2 family member 4 [Source:HGNC Symbol;Acc:HGNC:17869]	protein_coding	0.09	0.492223	0.18	7	0.435281	1	0.493773	0.953559
UBE2D1	ENSG00000072401	ubiquitin conjugating enzyme E2 D1 [Source:HGNC Symbol;Acc:HGNC:12474]	protein_coding	0.13	0.335348	0.21	3.97	0.493809	1	0.336041	0.953559
MPP5	ENSG00000072415	membrane palmitoylated protein 5 [Source:HGNC Symbol;Acc:HGNC:18669]	protein_coding	0.05	0.680688	0.12	5.86	0.671404	1	0.684283	0.953559
RHOBTB1	ENSG00000072422	Rho related BTB domain containing 1 [Source:HGNC Symbol;Acc:HGNC:18738]	protein_coding	0.15	0.261735	0.36	4.92	0.252416	1	0.262416	0.953559
SMC1A	ENSG00000072501	structural maintenance of chromosomes 1A [Source:HGNC Symbol;Acc:HGNC:11111]	protein_coding	-0.11	0.387362	-0.11	5.73	0.448342	1	0.388226	0.953559
HSD17B10	ENSG00000072506	hydroxysteroid 17-beta dehydrogenase 10 [Source:HGNC Symbol;Acc:HGNC:4800]	protein_coding	-0.05	0.709683	-0.06	5.46	0.703094	1	0.713653	0.953559
MARK2	ENSG00000072518	microtubule affinity regulating kinase 2 [Source:HGNC Symbol;Acc:HGNC:3332]	protein_coding	0.07	0.610256	0.09	5.91	0.581944	1	0.612995	0.953559
HMMR	ENSG00000072571	hyaluronan mediated motility receptor [Source:HGNC Symbol;Acc:HGNC:5012]	protein_coding	0.23	0.0805441	0.47	0.51	0.337221	1	0.0823963	0.953559
CHFR	ENSG00000072609	checkpoint with forkhead and ring finger domains [Source:HGNC Symbol;Acc:HGNC:20455]	protein_coding	0.14	0.28795	0.13	4.78	0.287206	1	0.288602	0.953559
TRHDE	ENSG00000072657	thyrotropin releasing hormone degrading enzyme [Source:HGNC Symbol;Acc:HGNC:30748]	protein_coding	0.12	0.345384	0.26	2.35	0.535302	1	0.3461	0.953559
P4HA2	ENSG00000072682	prolyl 4-hydroxylase subunit alpha 2 [Source:HGNC Symbol;Acc:HGNC:8547]	protein_coding	0.01	0.968759	0.01	4.06	0.939685	1	0.976264	0.998791
FCGR2B	ENSG00000072694	Fc fragment of IgG receptor IIb [Source:HGNC Symbol;Acc:HGNC:3618]	protein_coding	0.15	0.261735	0.22	2.03	0.530433	1	0.262416	0.953559
NFATC3	ENSG00000072736	nuclear factor of activated T cells 3 [Source:HGNC Symbol;Acc:HGNC:7777]	protein_coding	0.1	0.432228	0.11	3.68	0.615402	1	0.433335	0.953559
TRNT1	ENSG00000072756	tRNA nucleotidyl transferase 1 [Source:HGNC Symbol;Acc:HGNC:17341]	protein_coding	0.17	0.186172	0.36	4.69	0.0977389	1	0.187151	0.953559
ACADVL	ENSG00000072778	acyl-CoA dehydrogenase very long chain [Source:HGNC Symbol;Acc:HGNC:92]	protein_coding	-0.23	0.0707056	-0.28	8.9	0.180736	1	0.0726374	0.953559
STK10	ENSG00000072786	serine/threonine kinase 10 [Source:HGNC Symbol;Acc:HGNC:11388]	protein_coding	0.01	0.922001	0.02	3.91	0.940556	1	0.928876	0.995581
FBXW11	ENSG00000072803	F-box and WD repeat domain containing 11 [Source:HGNC Symbol;Acc:HGNC:13607]	protein_coding	0	1	0.06	5.72	0.704564	1	1	1
ACAP1	ENSG00000072818	ArfGAP with coiled-coil, ankyrin repeat and PH domains 1 [Source:HGNC Symbol;Acc:HGNC:16467]	protein_coding	-0.07	0.610256	-0.05	4.42	0.844581	1	0.612995	0.953559
CRMP1	ENSG00000072832	collapsin response mediator protein 1 [Source:HGNC Symbol;Acc:HGNC:2365]	protein_coding	0.09	0.517383	0.16	4.62	0.404366	1	0.519154	0.953559
EVC	ENSG00000072840	EvC ciliary complex subunit 1 [Source:HGNC Symbol;Acc:HGNC:3497]	protein_coding	-0.08	0.530201	-0.15	4.6	0.546181	1	0.532093	0.953559
DERL2	ENSG00000072849	derlin 2 [Source:HGNC Symbol;Acc:HGNC:17943]	protein_coding	-0.02	0.860088	-0.07	5.74	0.702027	1	0.866111	0.988812
SIDT1	ENSG00000072858	SID1 transmembrane family member 1 [Source:HGNC Symbol;Acc:HGNC:25967]	protein_coding	0.11	0.398311	0.48	4.46	0.176869	1	0.399226	0.953559
NDE1	ENSG00000072864	nudE neurodevelopment protein 1 [Source:HGNC Symbol;Acc:HGNC:17619]	protein_coding	0	1	-0.05	4.1	0.792549	1	1	1
IRAG1	ENSG00000072952	inositol 1,4,5-triphosphate receptor associated 1 [Source:HGNC Symbol;Acc:HGNC:7237]	protein_coding	0.08	0.556301	0.3	7.33	0.394847	1	0.558451	0.953559
TMEM38A	ENSG00000072954	transmembrane protein 38A [Source:HGNC Symbol;Acc:HGNC:28462]	protein_coding	-0.13	0.335348	-0.53	3.67	0.116518	1	0.336041	0.953559
AP1M1	ENSG00000072958	adaptor related protein complex 1 subunit mu 1 [Source:HGNC Symbol;Acc:HGNC:13667]	protein_coding	0.03	0.82942	0.06	5.2	0.779462	1	0.835017	0.983404
PVR	ENSG00000073008	PVR cell adhesion molecule [Source:HGNC Symbol;Acc:HGNC:9705]	protein_coding	-0.14	0.279026	-0.25	4.87	0.241192	1	0.279684	0.953559
XRCC1	ENSG00000073050	X-ray repair cross complementing 1 [Source:HGNC Symbol;Acc:HGNC:12828]	protein_coding	-0.06	0.638055	-0.18	4.55	0.418184	1	0.641121	0.953559
SCARB1	ENSG00000073060	scavenger receptor class B member 1 [Source:HGNC Symbol;Acc:HGNC:1664]	protein_coding	-0.02	0.860088	-0.02	5.11	0.9349	1	0.866111	0.988812
CYP2W1	ENSG00000073067	cytochrome P450 family 2 subfamily W member 1 [Source:HGNC Symbol;Acc:HGNC:20243]	protein_coding	-0.08	0.530086	-0.48	1.2	0.44455	1	0.531979	0.953559
MCM2	ENSG00000073111	minichromosome maintenance complex component 2 [Source:HGNC Symbol;Acc:HGNC:6944]	protein_coding	-0.08	0.556301	-0.14	2.29	0.728166	1	0.558451	0.953559
MOV10L1	ENSG00000073146	Mov10 like RISC complex RNA helicase 1 [Source:HGNC Symbol;Acc:HGNC:7201]	protein_coding	0.12	0.345384	0.26	1.32	0.516968	1	0.3461	0.953559
PANX2	ENSG00000073150	pannexin 2 [Source:HGNC Symbol;Acc:HGNC:8600]	protein_coding	-0.03	0.799003	-0.06	2.86	0.861584	1	0.804179	0.978253
SELENOO	ENSG00000073169	selenoprotein O [Source:HGNC Symbol;Acc:HGNC:30395]	protein_coding	-0.19	0.154928	-0.33	5.03	0.204824	1	0.156124	0.953559
TP63	ENSG00000073282	tumor protein p63 [Source:HGNC Symbol;Acc:HGNC:15979]	protein_coding	-0.09	0.492217	-0.19	5.34	0.760451	1	0.493767	0.953559
ALPK1	ENSG00000073331	alpha kinase 1 [Source:HGNC Symbol;Acc:HGNC:20917]	protein_coding	0.16	0.221713	0.15	4.74	0.314133	1	0.222512	0.953559
LLGL2	ENSG00000073350	LLGL scribble cell polarity complex component 2 [Source:HGNC Symbol;Acc:HGNC:6629]	protein_coding	-0.05	0.695131	-0.23	5.55	0.5305	1	0.698912	0.953559
PDE8A	ENSG00000073417	phosphodiesterase 8A [Source:HGNC Symbol;Acc:HGNC:8793]	protein_coding	0.24	0.0645622	0.22	5.47	0.15314	1	0.0665393	0.953559
CLCN4	ENSG00000073464	chloride voltage-gated channel 4 [Source:HGNC Symbol;Acc:HGNC:2022]	protein_coding	0.18	0.173171	0.16	2.22	0.530394	1	0.174234	0.953559
NLE1	ENSG00000073536	notchless homolog 1 [Source:HGNC Symbol;Acc:HGNC:19889]	protein_coding	-0.13	0.325497	-0.19	3.82	0.315056	1	0.326173	0.953559
SDHA	ENSG00000073578	succinate dehydrogenase complex flavoprotein subunit A [Source:HGNC Symbol;Acc:HGNC:10680]	protein_coding	-0.12	0.355603	-0.22	3.85	0.242356	1	0.356348	0.953559
SMARCE1	ENSG00000073584	SWI/SNF related, matrix associated, actin dependent regulator of chromatin, subfamily e, member 1 [Source:HGNC Symbol;Acc:HGNC:11109]	protein_coding	0.38	0.00298388	0.4	4.1	0.0226055	0.8678	0.00390111	0.752733
FNDC8	ENSG00000073598	fibronectin type III domain containing 8 [Source:HGNC Symbol;Acc:HGNC:25286]	protein_coding	0.13	0.339738	0.35	-2.09	0.547507	1	0.341091	0.953559
GSDMB	ENSG00000073605	gasdermin B [Source:HGNC Symbol;Acc:HGNC:23690]	protein_coding	-0.13	0.315832	-0.26	5.07	0.195448	1	0.316495	0.953559
KDM5A	ENSG00000073614	lysine demethylase 5A [Source:HGNC Symbol;Acc:HGNC:9886]	protein_coding	-0.15	0.237176	-0.07	5.54	0.521649	1	0.237918	0.953559
ADAM11	ENSG00000073670	ADAM metallopeptidase domain 11 [Source:HGNC Symbol;Acc:HGNC:189]	protein_coding	-0.08	0.543175	-0.21	2.4	0.490843	1	0.545193	0.953559
PPP2R3A	ENSG00000073711	protein phosphatase 2 regulatory subunit B''alpha [Source:HGNC Symbol;Acc:HGNC:9307]	protein_coding	0	1	0.03	4.22	0.877954	1	1	1
FERMT2	ENSG00000073712	fermitin family member 2 [Source:HGNC Symbol;Acc:HGNC:15767]	protein_coding	0.08	0.556301	0.28	7.27	0.369444	1	0.558451	0.953559
ABCB11	ENSG00000073734	ATP binding cassette subfamily B member 11 [Source:HGNC Symbol;Acc:HGNC:42]	protein_coding	0.16	0.235321	1.02	-1.72	0.108641	1	0.236443	0.953559
DHRS9	ENSG00000073737	dehydrogenase/reductase 9 [Source:HGNC Symbol;Acc:HGNC:16888]	protein_coding	0.04	0.739093	-0.07	1.04	0.841832	1	0.743453	0.963506
CD5L	ENSG00000073754	CD5 molecule like [Source:HGNC Symbol;Acc:HGNC:1690]	protein_coding	0.05	0.70012	0.08	-2.41	0.800755	1	0.713652	0.953559
PTGS2	ENSG00000073756	prostaglandin-endoperoxide synthase 2 [Source:HGNC Symbol;Acc:HGNC:9605]	protein_coding	-0.03	0.844726	-0.54	6.41	0.324434	1	0.850535	0.986219
IGF2BP2	ENSG00000073792	insulin like growth factor 2 mRNA binding protein 2 [Source:HGNC Symbol;Acc:HGNC:28867]	protein_coding	0	0.984377	0.04	2.22	0.913766	1	0.992087	1
MAP3K13	ENSG00000073803	mitogen-activated protein kinase kinase kinase 13 [Source:HGNC Symbol;Acc:HGNC:6852]	protein_coding	0.03	0.799003	0.07	5.17	0.682463	1	0.804179	0.978253
ST6GAL1	ENSG00000073849	ST6 beta-galactoside alpha-2,6-sialyltransferase 1 [Source:HGNC Symbol;Acc:HGNC:10860]	protein_coding	-0.14	0.28795	-0.38	7.38	0.312656	1	0.288602	0.953559
TBX21	ENSG00000073861	T-box transcription factor 21 [Source:HGNC Symbol;Acc:HGNC:11599]	protein_coding	0.1	0.432203	0.43	0.38	0.269687	1	0.433309	0.953559
VDAC1P1	ENSG00000073905	voltage dependent anion channel 1 pseudogene 1 [Source:HGNC Symbol;Acc:HGNC:12671]	processed_pseudogene	0.12	0.350778	0.28	-1.72	0.641761	1	0.351731	0.953559
FRY	ENSG00000073910	FRY microtubule binding protein [Source:HGNC Symbol;Acc:HGNC:20367]	protein_coding	0.09	0.492223	0.2	5.48	0.57037	1	0.493773	0.953559
PICALM	ENSG00000073921	phosphatidylinositol binding clathrin assembly protein [Source:HGNC Symbol;Acc:HGNC:15514]	protein_coding	0.14	0.28795	0.14	7.28	0.338844	1	0.288602	0.953559
NSF	ENSG00000073969	N-ethylmaleimide sensitive factor, vesicle fusing ATPase [Source:HGNC Symbol;Acc:HGNC:8016]	protein_coding	0.04	0.76888	-0.02	5.47	0.929643	1	0.773643	0.973182
GLI2	ENSG00000074047	GLI family zinc finger 2 [Source:HGNC Symbol;Acc:HGNC:4318]	protein_coding	0.09	0.517383	0.24	3.64	0.474052	1	0.519154	0.953559
CLASP1	ENSG00000074054	cytoplasmic linker associated protein 1 [Source:HGNC Symbol;Acc:HGNC:17088]	protein_coding	0.07	0.569575	0.1	6.18	0.471838	1	0.571864	0.953559
MRPS34	ENSG00000074071	mitochondrial ribosomal protein S34 [Source:HGNC Symbol;Acc:HGNC:16618]	protein_coding	-0.02	0.890963	-0.18	5.32	0.344036	1	0.897413	0.993601
NOTCH3	ENSG00000074181	notch receptor 3 [Source:HGNC Symbol;Acc:HGNC:7883]	protein_coding	0.05	0.680688	0.14	6.02	0.647575	1	0.684283	0.953559
CLNS1A	ENSG00000074201	chloride nucleotide-sensitive channel 1A [Source:HGNC Symbol;Acc:HGNC:2080]	protein_coding	0.1	0.467717	0.07	5.93	0.538053	1	0.469071	0.953559
PPP2R2C	ENSG00000074211	protein phosphatase 2 regulatory subunit Bgamma [Source:HGNC Symbol;Acc:HGNC:9306]	protein_coding	-0.19	0.149174	-0.43	4.11	0.107503	1	0.150415	0.953559
TEAD2	ENSG00000074219	TEA domain transcription factor 2 [Source:HGNC Symbol;Acc:HGNC:11715]	protein_coding	0.03	0.82942	0.03	4.49	0.893481	1	0.835017	0.983404
EED	ENSG00000074266	embryonic ectoderm development [Source:HGNC Symbol;Acc:HGNC:3188]	protein_coding	0.05	0.695131	0.03	4.51	0.853972	1	0.698912	0.953559
CDHR2	ENSG00000074276	cadherin related family member 2 [Source:HGNC Symbol;Acc:HGNC:18231]	protein_coding	-0.13	0.335002	-0.9	-1.58	0.183563	1	0.33591	0.953559
SNCB	ENSG00000074317	synuclein beta [Source:HGNC Symbol;Acc:HGNC:11140]	protein_coding	0	0.984996	-0.11	-2.38	0.843154	1	1	1
TSG101	ENSG00000074319	tumor susceptibility 101 [Source:HGNC Symbol;Acc:HGNC:15971]	protein_coding	0.12	0.355603	0.09	5.83	0.485683	1	0.356348	0.953559
NCBP3	ENSG00000074356	nuclear cap binding subunit 3 [Source:HGNC Symbol;Acc:HGNC:24612]	protein_coding	0.09	0.479887	0.05	6.04	0.595903	1	0.481335	0.953559
ATP2A3	ENSG00000074370	ATPase sarcoplasmic/endoplasmic reticulum Ca2+ transporting 3 [Source:HGNC Symbol;Acc:HGNC:813]	protein_coding	-0.07	0.610256	-0.23	5.23	0.437121	1	0.612995	0.953559
CA12	ENSG00000074410	carbonic anhydrase 12 [Source:HGNC Symbol;Acc:HGNC:1371]	protein_coding	-0.14	0.28795	-0.75	4.03	0.0969641	1	0.288602	0.953559
MGLL	ENSG00000074416	monoglyceride lipase [Source:HGNC Symbol;Acc:HGNC:17038]	protein_coding	0.06	0.62409	0.15	6.32	0.590183	1	0.626991	0.953559
NTN4	ENSG00000074527	netrin 4 [Source:HGNC Symbol;Acc:HGNC:13658]	protein_coding	-0.05	0.680688	-0.21	6.18	0.575592	1	0.684283	0.953559
BCS1L	ENSG00000074582	BCS1 homolog, ubiquinol-cytochrome c reductase complex chaperone [Source:HGNC Symbol;Acc:HGNC:1020]	protein_coding	-0.07	0.582995	-0.07	5.29	0.644733	1	0.585428	0.953559
NUAK1	ENSG00000074590	NUAK family kinase 1 [Source:HGNC Symbol;Acc:HGNC:14311]	protein_coding	0.05	0.695131	-0.02	4.4	0.923196	1	0.698912	0.953559
DPP8	ENSG00000074603	dipeptidyl peptidase 8 [Source:HGNC Symbol;Acc:HGNC:16490]	protein_coding	0.19	0.154928	0.19	5.61	0.181089	1	0.156124	0.953559
SLC24A1	ENSG00000074621	solute carrier family 24 member 1 [Source:HGNC Symbol;Acc:HGNC:10975]	protein_coding	-0.02	0.906465	-0.03	3.45	0.887628	1	0.913127	0.995581
ZNF532	ENSG00000074657	zinc finger protein 532 [Source:HGNC Symbol;Acc:HGNC:30940]	protein_coding	-0.13	0.315832	-0.17	7.29	0.42834	1	0.316495	0.953559
SCARF1	ENSG00000074660	scavenger receptor class F member 1 [Source:HGNC Symbol;Acc:HGNC:16820]	protein_coding	-0.09	0.517383	-0.11	3.23	0.705433	1	0.519154	0.953559
LMAN1	ENSG00000074695	lectin, mannose binding 1 [Source:HGNC Symbol;Acc:HGNC:6631]	protein_coding	0.03	0.844726	0.07	7.23	0.813167	1	0.850535	0.986219
HACD3	ENSG00000074696	3-hydroxyacyl-CoA dehydratase 3 [Source:HGNC Symbol;Acc:HGNC:24175]	protein_coding	0	1	0.01	6.56	0.973672	1	1	1
IPCEF1	ENSG00000074706	interaction protein for cytohesin exchange factors 1 [Source:HGNC Symbol;Acc:HGNC:21204]	protein_coding	0.2	0.127742	0.41	1.91	0.0916297	1	0.129164	0.953559
ZZEF1	ENSG00000074755	zinc finger ZZ-type and EF-hand domain containing 1 [Source:HGNC Symbol;Acc:HGNC:29027]	protein_coding	0.06	0.652145	0.03	6.19	0.840853	1	0.655383	0.953559
NOX3	ENSG00000074771	NADPH oxidase 3 [Source:HGNC Symbol;Acc:HGNC:7890]	protein_coding	-0.15	0.256496	-1.21	-2.37	0.0786642	0.971143	0.261042	0.953559
ENO1	ENSG00000074800	enolase 1 [Source:HGNC Symbol;Acc:HGNC:3350]	protein_coding	-0.05	0.709683	-0.01	8.43	0.927573	1	0.713653	0.953559
SLC12A1	ENSG00000074803	solute carrier family 12 member 1 [Source:HGNC Symbol;Acc:HGNC:10910]	protein_coding	0.05	0.715914	-0.57	-0.62	0.396599	1	0.719996	0.959452
MYDGF	ENSG00000074842	myeloid derived growth factor [Source:HGNC Symbol;Acc:HGNC:16948]	protein_coding	-0.08	0.556301	-0.25	6.04	0.248989	1	0.558451	0.953559
ANO8	ENSG00000074855	anoctamin 8 [Source:HGNC Symbol;Acc:HGNC:29329]	protein_coding	-0.06	0.666357	-0.13	3.89	0.657351	1	0.669772	0.953559
TUBE1	ENSG00000074935	tubulin epsilon 1 [Source:HGNC Symbol;Acc:HGNC:20775]	protein_coding	0.17	0.186172	0.31	5.06	0.104367	1	0.187151	0.953559
ARHGEF10L	ENSG00000074964	Rho guanine nucleotide exchange factor 10 like [Source:HGNC Symbol;Acc:HGNC:25540]	protein_coding	-0.07	0.596556	-0.16	5.34	0.563294	1	0.59914	0.953559
TXK	ENSG00000074966	TXK tyrosine kinase [Source:HGNC Symbol;Acc:HGNC:12434]	protein_coding	-0.02	0.906465	-0.09	0.44	0.791647	1	0.913127	0.995581
WSCD2	ENSG00000075035	WSC domain containing 2 [Source:HGNC Symbol;Acc:HGNC:29117]	protein_coding	0.1	0.443886	0.22	3.79	0.587186	1	0.445068	0.953559
KCNQ2	ENSG00000075043	potassium voltage-gated channel subfamily Q member 2 [Source:HGNC Symbol;Acc:HGNC:6296]	protein_coding	0.1	0.440289	0.43	0.79	0.585096	1	0.441493	0.953559
TACR2	ENSG00000075073	tachykinin receptor 2 [Source:HGNC Symbol;Acc:HGNC:11527]	protein_coding	0.02	0.890963	0.86	4.33	0.266775	1	0.897413	0.993601
ACTR6	ENSG00000075089	actin related protein 6 [Source:HGNC Symbol;Acc:HGNC:24025]	protein_coding	0.14	0.270288	0.17	4.53	0.451308	1	0.270956	0.953559
TIPIN	ENSG00000075131	TIMELESS interacting protein [Source:HGNC Symbol;Acc:HGNC:30750]	protein_coding	-0.03	0.814177	-0.09	2.34	0.700094	1	0.819563	0.978558
SRI	ENSG00000075142	sorcin [Source:HGNC Symbol;Acc:HGNC:11292]	protein_coding	0.07	0.569575	0.06	6.15	0.660917	1	0.571864	0.953559
EIF4G3	ENSG00000075151	eukaryotic translation initiation factor 4 gamma 3 [Source:HGNC Symbol;Acc:HGNC:3298]	protein_coding	-0.05	0.709683	-0.09	6.25	0.511885	1	0.713653	0.953559
NUP37	ENSG00000075188	nucleoporin 37 [Source:HGNC Symbol;Acc:HGNC:29929]	protein_coding	0.14	0.297058	0.1	3.78	0.515536	1	0.297709	0.953559
SEMA3A	ENSG00000075213	semaphorin 3A [Source:HGNC Symbol;Acc:HGNC:10723]	protein_coding	0.07	0.569575	0.3	3.25	0.513229	1	0.571864	0.953559
GTSE1	ENSG00000075218	G2 and S-phase expressed 1 [Source:HGNC Symbol;Acc:HGNC:13698]	protein_coding	0.18	0.16082	0.67	-0.05	0.0863951	1	0.161971	0.953559
SEMA3C	ENSG00000075223	semaphorin 3C [Source:HGNC Symbol;Acc:HGNC:10725]	protein_coding	0.14	0.28795	0.31	6.93	0.315636	1	0.288602	0.953559
TTC38	ENSG00000075234	tetratricopeptide repeat domain 38 [Source:HGNC Symbol;Acc:HGNC:26082]	protein_coding	-0.02	0.906465	-0.15	5.39	0.468543	1	0.913127	0.995581
ACAT1	ENSG00000075239	acetyl-CoA acetyltransferase 1 [Source:HGNC Symbol;Acc:HGNC:93]	protein_coding	-0.1	0.443886	-0.2	5.84	0.308709	1	0.445068	0.953559
GRAMD4	ENSG00000075240	GRAM domain containing 4 [Source:HGNC Symbol;Acc:HGNC:29113]	protein_coding	-0.03	0.799003	-0.15	3.56	0.596229	1	0.804179	0.978253
CELSR1	ENSG00000075275	cadherin EGF LAG seven-pass G-type receptor 1 [Source:HGNC Symbol;Acc:HGNC:1850]	protein_coding	-0.14	0.270288	-0.35	4.82	0.314254	1	0.270956	0.953559
WNT8B	ENSG00000075290	Wnt family member 8B [Source:HGNC Symbol;Acc:HGNC:12789]	protein_coding	0.03	0.844113	-0.01	-0.72	0.984221	1	0.849944	0.986219
ZNF638	ENSG00000075292	zinc finger protein 638 [Source:HGNC Symbol;Acc:HGNC:17894]	protein_coding	0.05	0.724338	0.01	7.37	0.938408	1	0.728502	0.959452
SLC25A40	ENSG00000075303	solute carrier family 25 member 40 [Source:HGNC Symbol;Acc:HGNC:29680]	protein_coding	0.09	0.517383	0.12	4.54	0.680395	1	0.519154	0.953559
TIMM21	ENSG00000075336	translocase of inner mitochondrial membrane 21 [Source:HGNC Symbol;Acc:HGNC:25010]	protein_coding	-0.06	0.652145	-0.06	4.48	0.696088	1	0.655383	0.953559
ADD2	ENSG00000075340	adducin 2 [Source:HGNC Symbol;Acc:HGNC:244]	protein_coding	0.04	0.76888	-0.28	1.61	0.510549	1	0.773643	0.973182
FGF4	ENSG00000075388	fibroblast growth factor 4 [Source:HGNC Symbol;Acc:HGNC:3682]	protein_coding	0.1	0.435533	0.28	-2.43	0.582924	1	0.446357	0.953559
RASAL2	ENSG00000075391	RAS protein activator like 2 [Source:HGNC Symbol;Acc:HGNC:9874]	protein_coding	0.19	0.138146	0.37	5.03	0.0580635	0.971143	0.139478	0.953559
VPS9D1	ENSG00000075399	VPS9 domain containing 1 [Source:HGNC Symbol;Acc:HGNC:13526]	protein_coding	-0.05	0.695131	-0.09	4.27	0.673745	1	0.698912	0.953559
ZNF37A	ENSG00000075407	zinc finger protein 37A [Source:HGNC Symbol;Acc:HGNC:13102]	protein_coding	-0.02	0.860088	-0.02	5.17	0.881285	1	0.866111	0.988812
MARK3	ENSG00000075413	microtubule affinity regulating kinase 3 [Source:HGNC Symbol;Acc:HGNC:6897]	protein_coding	0.2	0.127742	0.12	6.71	0.286036	1	0.129164	0.953559
SLC25A3	ENSG00000075415	solute carrier family 25 member 3 [Source:HGNC Symbol;Acc:HGNC:10989]	protein_coding	-0.04	0.739093	-0.1	8.33	0.548136	1	0.743453	0.963506
FNDC3B	ENSG00000075420	fibronectin type III domain containing 3B [Source:HGNC Symbol;Acc:HGNC:24670]	protein_coding	0.07	0.569575	0.06	5.61	0.712979	1	0.571864	0.953559
FOSL2	ENSG00000075426	FOS like 2, AP-1 transcription factor subunit [Source:HGNC Symbol;Acc:HGNC:3798]	protein_coding	-0.17	0.206968	-0.16	6.98	0.574986	1	0.207833	0.953559
CACNG5	ENSG00000075429	calcium voltage-gated channel auxiliary subunit gamma 5 [Source:HGNC Symbol;Acc:HGNC:1409]	protein_coding	-0.07	0.570494	-0.98	-1.88	0.261456	1	0.574534	0.953559
CACNG4	ENSG00000075461	calcium voltage-gated channel auxiliary subunit gamma 4 [Source:HGNC Symbol;Acc:HGNC:1408]	protein_coding	-0.08	0.530201	-0.34	4.68	0.545598	1	0.532093	0.953559
FRYL	ENSG00000075539	FRY like transcription coactivator [Source:HGNC Symbol;Acc:HGNC:29127]	protein_coding	0.09	0.517383	0.11	5.61	0.483237	1	0.519154	0.953559
TMEM131	ENSG00000075568	transmembrane protein 131 [Source:HGNC Symbol;Acc:HGNC:30366]	protein_coding	0.21	0.108727	0.21	6.47	0.214426	1	0.110322	0.953559
FSCN1	ENSG00000075618	fascin actin-bundling protein 1 [Source:HGNC Symbol;Acc:HGNC:11148]	protein_coding	0.09	0.517383	0.18	3.24	0.54512	1	0.519154	0.953559
ACTB	ENSG00000075624	actin beta [Source:HGNC Symbol;Acc:HGNC:132]	protein_coding	0.06	0.62409	0.12	12.26	0.702651	1	0.626991	0.953559
MOCOS	ENSG00000075643	molybdenum cofactor sulfurase [Source:HGNC Symbol;Acc:HGNC:18234]	protein_coding	0	0.984377	-0.05	2.8	0.828468	1	0.992087	1
PLD1	ENSG00000075651	phospholipase D1 [Source:HGNC Symbol;Acc:HGNC:9067]	protein_coding	0.22	0.0959577	0.32	3.7	0.159133	1	0.0976702	0.953559
ATP12A	ENSG00000075673	ATPase H+/K+ transporting non-gastric alpha2 subunit [Source:HGNC Symbol;Acc:HGNC:13816]	protein_coding	-0.06	0.634177	-0.88	-0.67	0.240416	1	0.637278	0.953559
WDR62	ENSG00000075702	WD repeat domain 62 [Source:HGNC Symbol;Acc:HGNC:24502]	protein_coding	0.03	0.799003	-0.75	1.68	0.208593	1	0.804179	0.978253
DLG1	ENSG00000075711	discs large MAGUK scaffold protein 1 [Source:HGNC Symbol;Acc:HGNC:2900]	protein_coding	0.11	0.420745	0.08	5.91	0.644238	1	0.421782	0.953559
RAB7A	ENSG00000075785	RAB7A, member RAS oncogene family [Source:HGNC Symbol;Acc:HGNC:9788]	protein_coding	0.03	0.799003	0	7.77	0.999462	1	0.804179	0.978253
BCAP29	ENSG00000075790	B cell receptor associated protein 29 [Source:HGNC Symbol;Acc:HGNC:24131]	protein_coding	-0.09	0.517383	0.04	0.72	0.911367	1	0.519154	0.953559
SEC31B	ENSG00000075826	SEC31 homolog B, COPII coat complex component [Source:HGNC Symbol;Acc:HGNC:23197]	protein_coding	0	0.984377	-0.01	5.62	0.952822	1	0.992087	1
SART3	ENSG00000075856	spliceosome associated factor 3, U4/U6 recycling protein [Source:HGNC Symbol;Acc:HGNC:16860]	protein_coding	-0.12	0.345384	-0.13	5.51	0.4515	1	0.3461	0.953559
ARHGAP15	ENSG00000075884	Rho GTPase activating protein 15 [Source:HGNC Symbol;Acc:HGNC:21030]	protein_coding	0.04	0.76888	0.04	2.98	0.898186	1	0.773643	0.973182
TUBA3D	ENSG00000075886	tubulin alpha 3d [Source:HGNC Symbol;Acc:HGNC:24071]	protein_coding	-0.2	0.122762	-0.9	1.26	0.111113	1	0.124229	0.953559
PAX2	ENSG00000075891	paired box 2 [Source:HGNC Symbol;Acc:HGNC:8616]	protein_coding	-0.06	0.654404	-0.31	-0.01	0.754156	1	0.657944	0.953559
EXOSC7	ENSG00000075914	exosome component 7 [Source:HGNC Symbol;Acc:HGNC:28112]	protein_coding	0.01	0.937566	-0.07	5.08	0.685541	1	0.944652	0.995581
KIFAP3	ENSG00000075945	kinesin associated protein 3 [Source:HGNC Symbol;Acc:HGNC:17060]	protein_coding	0.09	0.479887	0.13	5.13	0.338284	1	0.481335	0.953559
MKRN2	ENSG00000075975	makorin ring finger protein 2 [Source:HGNC Symbol;Acc:HGNC:7113]	protein_coding	0.09	0.492223	0.08	5.14	0.486215	1	0.493773	0.953559
MCM6	ENSG00000076003	minichromosome maintenance complex component 6 [Source:HGNC Symbol;Acc:HGNC:6949]	protein_coding	0.07	0.582995	0.11	4.41	0.51492	1	0.585428	0.953559
REXO2	ENSG00000076043	RNA exonuclease 2 [Source:HGNC Symbol;Acc:HGNC:17851]	protein_coding	0.14	0.297058	0.17	6.37	0.436107	1	0.297709	0.953559
RBM7	ENSG00000076053	RNA binding motif protein 7 [Source:HGNC Symbol;Acc:HGNC:9904]	protein_coding	0.09	0.504722	0.12	4.29	0.60504	1	0.50638	0.953559
RBMS2	ENSG00000076067	RNA binding motif single stranded interacting protein 2 [Source:HGNC Symbol;Acc:HGNC:9909]	protein_coding	0.13	0.335348	0.16	5.84	0.429668	1	0.336041	0.953559
BAZ2A	ENSG00000076108	bromodomain adjacent to zinc finger domain 2A [Source:HGNC Symbol;Acc:HGNC:962]	protein_coding	-0.01	0.937566	0.01	6.77	0.953656	1	0.944652	0.995581
PTPN23	ENSG00000076201	protein tyrosine phosphatase non-receptor type 23 [Source:HGNC Symbol;Acc:HGNC:14406]	protein_coding	-0.09	0.479887	-0.09	6.03	0.617368	1	0.481335	0.953559
MLH1	ENSG00000076242	mutL homolog 1 [Source:HGNC Symbol;Acc:HGNC:7127]	protein_coding	0.11	0.409439	0.04	5.54	0.730568	1	0.410412	0.953559
UNG	ENSG00000076248	uracil DNA glycosylase [Source:HGNC Symbol;Acc:HGNC:12572]	protein_coding	0	1	-0.05	4.86	0.685847	1	1	1
FMO4	ENSG00000076258	flavin containing dimethylaniline monoxygenase 4 [Source:HGNC Symbol;Acc:HGNC:3772]	protein_coding	0.11	0.420745	0.06	2.94	0.745199	1	0.421782	0.953559
KLHL20	ENSG00000076321	kelch like family member 20 [Source:HGNC Symbol;Acc:HGNC:25056]	protein_coding	0.05	0.709683	0.17	4.6	0.373191	1	0.713653	0.953559
RGS11	ENSG00000076344	regulator of G protein signaling 11 [Source:HGNC Symbol;Acc:HGNC:9993]	protein_coding	-0.04	0.76888	-0.05	4.78	0.901226	1	0.773643	0.973182
SLC46A1	ENSG00000076351	solute carrier family 46 member 1 [Source:HGNC Symbol;Acc:HGNC:30521]	protein_coding	-0.14	0.270288	-0.23	3.7	0.21264	1	0.270956	0.953559
PLXNA2	ENSG00000076356	plexin A2 [Source:HGNC Symbol;Acc:HGNC:9100]	protein_coding	-0.09	0.504722	-0.19	4.73	0.430383	1	0.50638	0.953559
SPAG5	ENSG00000076382	sperm associated antigen 5 [Source:HGNC Symbol;Acc:HGNC:13452]	protein_coding	-0.1	0.455716	-0.14	2.64	0.567057	1	0.456981	0.953559
ANKRD13A	ENSG00000076513	ankyrin repeat domain 13A [Source:HGNC Symbol;Acc:HGNC:21268]	protein_coding	0.15	0.253366	0.35	6.17	0.0452257	0.971143	0.254064	0.953559
TPD52	ENSG00000076554	tumor protein D52 [Source:HGNC Symbol;Acc:HGNC:12005]	protein_coding	-0.05	0.695131	0	7.58	0.993477	1	0.698912	0.953559
ACACB	ENSG00000076555	acetyl-CoA carboxylase beta [Source:HGNC Symbol;Acc:HGNC:85]	protein_coding	-0.07	0.596556	-0.28	6.14	0.303045	1	0.59914	0.953559
TRAF4	ENSG00000076604	TNF receptor associated factor 4 [Source:HGNC Symbol;Acc:HGNC:12034]	protein_coding	-0.01	0.968759	-0.11	5.54	0.704364	1	0.976264	0.998791
PAG1	ENSG00000076641	phosphoprotein membrane anchor with glycosphingolipid microdomains 1 [Source:HGNC Symbol;Acc:HGNC:30043]	protein_coding	0.09	0.517383	0.1	4.23	0.704527	1	0.519154	0.953559
GPATCH1	ENSG00000076650	G-patch domain containing 1 [Source:HGNC Symbol;Acc:HGNC:24658]	protein_coding	-0.12	0.376593	-0.07	3.86	0.642823	1	0.377412	0.953559
ICAM3	ENSG00000076662	intercellular adhesion molecule 3 [Source:HGNC Symbol;Acc:HGNC:5346]	protein_coding	-0.11	0.407994	-0.29	-0.63	0.579309	1	0.408976	0.953559
NT5C2	ENSG00000076685	5'-nucleotidase, cytosolic II [Source:HGNC Symbol;Acc:HGNC:8022]	protein_coding	0.1	0.443886	0.24	5.37	0.357754	1	0.445068	0.953559
MCAM	ENSG00000076706	melanoma cell adhesion molecule [Source:HGNC Symbol;Acc:HGNC:6934]	protein_coding	0.02	0.875503	0.11	7.32	0.772586	1	0.881739	0.991936
GPC4	ENSG00000076716	glypican 4 [Source:HGNC Symbol;Acc:HGNC:4452]	protein_coding	0.02	0.875503	0.09	5.05	0.689281	1	0.881739	0.991936
MBNL3	ENSG00000076770	muscleblind like splicing regulator 3 [Source:HGNC Symbol;Acc:HGNC:20564]	protein_coding	0	1	0.01	4.26	0.958556	1	1	1
CAMSAP3	ENSG00000076826	calmodulin regulated spectrin associated protein family member 3 [Source:HGNC Symbol;Acc:HGNC:29307]	protein_coding	-0.13	0.335321	-0.41	5.17	0.452888	1	0.336015	0.953559
RAP1GAP	ENSG00000076864	RAP1 GTPase activating protein [Source:HGNC Symbol;Acc:HGNC:9858]	protein_coding	-0.1	0.467717	-0.18	5.71	0.723535	1	0.469071	0.953559
XAB2	ENSG00000076924	XPA binding protein 2 [Source:HGNC Symbol;Acc:HGNC:14089]	protein_coding	-0.22	0.088116	-0.41	5.77	0.109831	1	0.0899	0.953559
ARHGEF1	ENSG00000076928	Rho guanine nucleotide exchange factor 1 [Source:HGNC Symbol;Acc:HGNC:681]	protein_coding	-0.01	0.953154	-0.04	6.7	0.867722	1	0.96045	0.998731
STXBP2	ENSG00000076944	syntaxin binding protein 2 [Source:HGNC Symbol;Acc:HGNC:11445]	protein_coding	-0.03	0.82942	-0.31	5.49	0.446091	1	0.835017	0.983404
MAP2K7	ENSG00000076984	mitogen-activated protein kinase kinase 7 [Source:HGNC Symbol;Acc:HGNC:6847]	protein_coding	-0.14	0.297058	-0.21	5.11	0.318511	1	0.297709	0.953559
NMRK2	ENSG00000077009	nicotinamide riboside kinase 2 [Source:HGNC Symbol;Acc:HGNC:17871]	protein_coding	0.01	0.945139	-0.74	0.32	0.336434	1	0.95236	0.998731
DGKD	ENSG00000077044	diacylglycerol kinase delta [Source:HGNC Symbol;Acc:HGNC:2851]	protein_coding	-0.11	0.420745	-0.28	5.91	0.338466	1	0.421782	0.953559
CTTNBP2	ENSG00000077063	cortactin binding protein 2 [Source:HGNC Symbol;Acc:HGNC:15679]	protein_coding	0.04	0.753942	-0.07	3.43	0.820262	1	0.758502	0.968513
ACTL6B	ENSG00000077080	actin like 6B [Source:HGNC Symbol;Acc:HGNC:160]	protein_coding	0.05	0.681976	0.16	-2.23	0.845094	1	0.688134	0.953559
RARB	ENSG00000077092	retinoic acid receptor beta [Source:HGNC Symbol;Acc:HGNC:9865]	protein_coding	0.01	0.922001	0.06	4.41	0.781252	1	0.928876	0.995581
TOP2B	ENSG00000077097	DNA topoisomerase II beta [Source:HGNC Symbol;Acc:HGNC:11990]	protein_coding	0.13	0.335348	0.13	7.29	0.327239	1	0.336041	0.953559
TM9SF3	ENSG00000077147	transmembrane 9 superfamily member 3 [Source:HGNC Symbol;Acc:HGNC:21529]	protein_coding	0.04	0.76888	0.21	8.47	0.417233	1	0.773643	0.973182
NFKB2	ENSG00000077150	nuclear factor kappa B subunit 2 [Source:HGNC Symbol;Acc:HGNC:7795]	protein_coding	-0.1	0.432228	-0.18	5.4	0.472271	1	0.433335	0.953559
UBE2T	ENSG00000077152	ubiquitin conjugating enzyme E2 T [Source:HGNC Symbol;Acc:HGNC:25009]	protein_coding	-0.1	0.455716	-0.23	1.8	0.340338	1	0.456981	0.953559
PPP1R12B	ENSG00000077157	protein phosphatase 1 regulatory subunit 12B [Source:HGNC Symbol;Acc:HGNC:7619]	protein_coding	0.01	0.937566	0.21	9.29	0.55525	1	0.944652	0.995581
DNAJC10	ENSG00000077232	DnaJ heat shock protein family (Hsp40) member C10 [Source:HGNC Symbol;Acc:HGNC:24637]	protein_coding	0.06	0.652145	0.02	7.2	0.936539	1	0.655383	0.953559
GTF3C1	ENSG00000077235	general transcription factor IIIC subunit 1 [Source:HGNC Symbol;Acc:HGNC:4664]	protein_coding	-0.12	0.345384	-0.24	7.23	0.382075	1	0.3461	0.953559
IL4R	ENSG00000077238	interleukin 4 receptor [Source:HGNC Symbol;Acc:HGNC:6015]	protein_coding	0.01	0.953154	-0.02	6.02	0.933283	1	0.96045	0.998731
USP33	ENSG00000077254	ubiquitin specific peptidase 33 [Source:HGNC Symbol;Acc:HGNC:20059]	protein_coding	0.1	0.443886	0.11	6.39	0.624621	1	0.445068	0.953559
PAK3	ENSG00000077264	p21 (RAC1) activated kinase 3 [Source:HGNC Symbol;Acc:HGNC:8592]	protein_coding	-0.05	0.709683	0.27	3.78	0.349796	1	0.713653	0.953559
CAPN6	ENSG00000077274	calpain 6 [Source:HGNC Symbol;Acc:HGNC:1483]	protein_coding	-0.06	0.62409	-0.48	4.49	0.349169	1	0.626991	0.953559
DCX	ENSG00000077279	doublecortin [Source:HGNC Symbol;Acc:HGNC:2714]	protein_coding	-0.06	0.671685	-0.7	-1.65	0.333238	1	0.675565	0.953559
SNRPA	ENSG00000077312	small nuclear ribonucleoprotein polypeptide A [Source:HGNC Symbol;Acc:HGNC:11151]	protein_coding	0.11	0.409439	0.01	5.89	0.975781	1	0.410412	0.953559
SPAG6	ENSG00000077327	sperm associated antigen 6 [Source:HGNC Symbol;Acc:HGNC:11215]	protein_coding	0.01	0.937374	0.52	1.38	0.456845	1	0.944483	0.995581
EXOSC5	ENSG00000077348	exosome component 5 [Source:HGNC Symbol;Acc:HGNC:24662]	protein_coding	0.07	0.569575	0.05	3.53	0.800951	1	0.571864	0.953559
DYNC1I2	ENSG00000077380	dynein cytoplasmic 1 intermediate chain 2 [Source:HGNC Symbol;Acc:HGNC:2964]	protein_coding	0.06	0.638055	0.06	6.38	0.696712	1	0.641121	0.953559
APBB1IP	ENSG00000077420	amyloid beta precursor protein binding family B member 1 interacting protein [Source:HGNC Symbol;Acc:HGNC:17379]	protein_coding	0.1	0.455716	0.39	2.8	0.172058	1	0.456981	0.953559
LRCH4	ENSG00000077454	leucine rich repeats and calponin homology domain containing 4 [Source:HGNC Symbol;Acc:HGNC:6691]	protein_coding	-0.06	0.666357	-0.09	3.77	0.738708	1	0.669772	0.953559
FAM76B	ENSG00000077458	family with sequence similarity 76 member B [Source:HGNC Symbol;Acc:HGNC:28492]	protein_coding	0.12	0.355603	0.14	4.71	0.55955	1	0.356348	0.953559
SIRT6	ENSG00000077463	sirtuin 6 [Source:HGNC Symbol;Acc:HGNC:14934]	protein_coding	-0.1	0.443886	-0.13	4.1	0.46344	1	0.445068	0.953559
TYR	ENSG00000077498	tyrosinase [Source:HGNC Symbol;Acc:HGNC:12442]	protein_coding	0.29	0.0240318	0.9	-2.45	0.0719884	0.971143	0.0284267	0.752733
POLD3	ENSG00000077514	DNA polymerase delta 3, accessory subunit [Source:HGNC Symbol;Acc:HGNC:20932]	protein_coding	0.2	0.132867	0.25	4.25	0.126653	1	0.134245	0.953559
ACTN2	ENSG00000077522	actinin alpha 2 [Source:HGNC Symbol;Acc:HGNC:164]	protein_coding	-0.1	0.44388	-3.94	5.24	0.00900059	0.661837	0.445062	0.953559
CAPZB	ENSG00000077549	capping actin protein of muscle Z-line subunit beta [Source:HGNC Symbol;Acc:HGNC:1491]	protein_coding	0.02	0.890963	0.01	8.29	0.925858	1	0.897413	0.993601
GPR137B	ENSG00000077585	G protein-coupled receptor 137B [Source:HGNC Symbol;Acc:HGNC:11862]	protein_coding	0.07	0.596556	0.13	3.94	0.532244	1	0.59914	0.953559
NAALAD2	ENSG00000077616	N-acetylated alpha-linked acidic dipeptidase 2 [Source:HGNC Symbol;Acc:HGNC:14526]	protein_coding	0.15	0.237176	0.34	3.42	0.278007	1	0.237918	0.953559
JADE1	ENSG00000077684	jade family PHD finger 1 [Source:HGNC Symbol;Acc:HGNC:30027]	protein_coding	-0.22	0.0959577	-0.41	5.39	0.0562854	0.971143	0.0976702	0.953559
SLC25A43	ENSG00000077713	solute carrier family 25 member 43 [Source:HGNC Symbol;Acc:HGNC:30557]	protein_coding	0.28	0.0325922	0.34	3.85	0.0690753	0.971143	0.0346463	0.838033
UBE2A	ENSG00000077721	ubiquitin conjugating enzyme E2 A [Source:HGNC Symbol;Acc:HGNC:12472]	protein_coding	0.11	0.409439	0.07	5.83	0.685951	1	0.410412	0.953559
FGFR1	ENSG00000077782	fibroblast growth factor receptor 1 [Source:HGNC Symbol;Acc:HGNC:3688]	protein_coding	-0.04	0.739093	-0.03	7.12	0.915218	1	0.743453	0.963506
FKBP6	ENSG00000077800	FKBP prolyl isomerase 6 [Source:HGNC Symbol;Acc:HGNC:3722]	protein_coding	-0.13	0.32271	-1.47	-1.9	0.0634033	0.971143	0.324076	0.953559
SMC1B	ENSG00000077935	structural maintenance of chromosomes 1B [Source:HGNC Symbol;Acc:HGNC:11112]	protein_coding	-0.02	0.860086	-0.17	0.02	0.663613	1	0.866109	0.988812
FBLN1	ENSG00000077942	fibulin 1 [Source:HGNC Symbol;Acc:HGNC:3600]	protein_coding	-0.02	0.890963	0.06	9.12	0.859774	1	0.897413	0.993601
ITGA8	ENSG00000077943	integrin subunit alpha 8 [Source:HGNC Symbol;Acc:HGNC:6144]	protein_coding	0.14	0.297058	0.66	6.65	0.161636	1	0.297709	0.953559
CST7	ENSG00000077984	cystatin F [Source:HGNC Symbol;Acc:HGNC:2479]	protein_coding	0.1	0.455716	0.67	1.86	0.058069	0.971143	0.456981	0.953559
MAP2	ENSG00000078018	microtubule associated protein 2 [Source:HGNC Symbol;Acc:HGNC:6839]	protein_coding	0.02	0.906465	0.22	4.9	0.542571	1	0.913127	0.995581
PIAS2	ENSG00000078043	protein inhibitor of activated STAT 2 [Source:HGNC Symbol;Acc:HGNC:17311]	protein_coding	0.29	0.0263902	0.37	5.86	0.02678	0.916044	0.0283932	0.752733
AMPH	ENSG00000078053	amphiphysin [Source:HGNC Symbol;Acc:HGNC:471]	protein_coding	-0.09	0.504722	0.13	2.01	0.711279	1	0.50638	0.953559
ARAF	ENSG00000078061	A-Raf proto-oncogene, serine/threonine kinase [Source:HGNC Symbol;Acc:HGNC:646]	protein_coding	-0.06	0.652145	-0.08	6.53	0.551226	1	0.655383	0.953559
MCCC1	ENSG00000078070	methylcrotonoyl-CoA carboxylase 1 [Source:HGNC Symbol;Acc:HGNC:6936]	protein_coding	-0.12	0.345384	-0.14	5.4	0.334511	1	0.3461	0.953559
LAMP3	ENSG00000078081	lysosomal associated membrane protein 3 [Source:HGNC Symbol;Acc:HGNC:14582]	protein_coding	0.04	0.746472	0.6	2.68	0.170273	1	0.750932	0.968513
FAP	ENSG00000078098	fibroblast activation protein alpha [Source:HGNC Symbol;Acc:HGNC:3590]	protein_coding	0.12	0.355603	0.48	2.09	0.217772	1	0.356348	0.953559
NEBL	ENSG00000078114	nebulette [Source:HGNC Symbol;Acc:HGNC:16932]	protein_coding	0	0.984377	-0.12	6.22	0.693502	1	0.992087	1
ACER3	ENSG00000078124	alkaline ceramidase 3 [Source:HGNC Symbol;Acc:HGNC:16066]	protein_coding	0.17	0.206968	0.26	5.06	0.261827	1	0.207833	0.953559
UBE2K	ENSG00000078140	ubiquitin conjugating enzyme E2 K [Source:HGNC Symbol;Acc:HGNC:4914]	protein_coding	0.06	0.638055	0.1	6.3	0.516333	1	0.641121	0.953559
PIK3C3	ENSG00000078142	phosphatidylinositol 3-kinase catalytic subunit type 3 [Source:HGNC Symbol;Acc:HGNC:8974]	protein_coding	0.06	0.652145	0.04	5.42	0.760944	1	0.655383	0.953559
N4BP2	ENSG00000078177	NEDD4 binding protein 2 [Source:HGNC Symbol;Acc:HGNC:29851]	protein_coding	0.02	0.906465	-0.05	4.09	0.893129	1	0.913127	0.995581
TIGAR	ENSG00000078237	TP53 induced glycolysis regulatory phosphatase [Source:HGNC Symbol;Acc:HGNC:1185]	protein_coding	0.05	0.680688	0.12	2.4	0.677433	1	0.684283	0.953559
TULP3	ENSG00000078246	TUB like protein 3 [Source:HGNC Symbol;Acc:HGNC:12425]	protein_coding	0.08	0.543175	0.03	5.16	0.821508	1	0.545193	0.953559
SYNJ2	ENSG00000078269	synaptojanin 2 [Source:HGNC Symbol;Acc:HGNC:11504]	protein_coding	0.08	0.556301	0.11	5.27	0.473515	1	0.558451	0.953559
ADCY2	ENSG00000078295	adenylate cyclase 2 [Source:HGNC Symbol;Acc:HGNC:233]	protein_coding	0.13	0.335348	0.31	4.96	0.278034	1	0.336041	0.953559
PPP2R5C	ENSG00000078304	protein phosphatase 2 regulatory subunit B'gamma [Source:HGNC Symbol;Acc:HGNC:9311]	protein_coding	0.18	0.179586	0.12	6.72	0.391614	1	0.180607	0.953559
PMS2P1	ENSG00000078319	PMS1 homolog 2, mismatch repair system component pseudogene 1 [Source:HGNC Symbol;Acc:HGNC:9123]	transcribed_unprocessed_pseudogene	0.03	0.82942	-0.05	3.31	0.777842	1	0.835017	0.983404
RBFOX1	ENSG00000078328	RNA binding fox-1 homolog 1 [Source:HGNC Symbol;Acc:HGNC:18222]	protein_coding	-0.01	0.968759	-0.4	1.89	0.464104	1	0.976264	0.998791
GNB1	ENSG00000078369	G protein subunit beta 1 [Source:HGNC Symbol;Acc:HGNC:4396]	protein_coding	-0.05	0.724338	-0.02	8.07	0.894969	1	0.728502	0.959452
HOXA9	ENSG00000078399	homeobox A9 [Source:HGNC Symbol;Acc:HGNC:5109]	protein_coding	-0.04	0.783902	-0.06	4.51	0.817306	1	0.78887	0.974243
EDN1	ENSG00000078401	endothelin 1 [Source:HGNC Symbol;Acc:HGNC:3176]	protein_coding	-0.04	0.76888	-0.09	3.56	0.738237	1	0.773643	0.973182
MLLT10	ENSG00000078403	MLLT10 histone lysine methyltransferase DOT1L cofactor [Source:HGNC Symbol;Acc:HGNC:16063]	protein_coding	0.09	0.504722	0.08	5.78	0.572596	1	0.50638	0.953559
ZCWPW1	ENSG00000078487	zinc finger CW-type and PWWP domain containing 1 [Source:HGNC Symbol;Acc:HGNC:23486]	protein_coding	-0.12	0.345384	-0.2	3.75	0.34982	1	0.3461	0.953559
ADCYAP1R1	ENSG00000078549	ADCYAP receptor type I [Source:HGNC Symbol;Acc:HGNC:242]	protein_coding	-0.03	0.799003	-0.33	2.18	0.384669	1	0.804179	0.978253
FGF20	ENSG00000078579	fibroblast growth factor 20 [Source:HGNC Symbol;Acc:HGNC:3677]	protein_coding	0.27	0.0343088	0.34	-1.29	0.535918	1	0.0363794	0.854081
P2RY10	ENSG00000078589	P2Y receptor family member 10 [Source:HGNC Symbol;Acc:HGNC:19906]	protein_coding	0.15	0.257521	0.42	1.21	0.348136	1	0.25821	0.953559
ITM2A	ENSG00000078596	integral membrane protein 2A [Source:HGNC Symbol;Acc:HGNC:6173]	protein_coding	-0.02	0.890963	-0.27	4.19	0.400113	1	0.897413	0.993601
NRDC	ENSG00000078618	nardilysin convertase [Source:HGNC Symbol;Acc:HGNC:7995]	protein_coding	-0.09	0.492223	-0.05	7.29	0.687075	1	0.493773	0.953559
VDAC3	ENSG00000078668	voltage dependent anion channel 3 [Source:HGNC Symbol;Acc:HGNC:12674]	protein_coding	0.06	0.652145	-0.07	6.61	0.740868	1	0.655383	0.953559
PCM1	ENSG00000078674	pericentriolar material 1 [Source:HGNC Symbol;Acc:HGNC:8727]	protein_coding	0.02	0.875503	-0.01	6.86	0.918783	1	0.881739	0.991936
TNRC6C	ENSG00000078687	trinucleotide repeat containing adaptor 6C [Source:HGNC Symbol;Acc:HGNC:29318]	protein_coding	0.18	0.166924	0.09	5.09	0.452207	1	0.168031	0.953559
CBFA2T2	ENSG00000078699	CBFA2/RUNX1 partner transcriptional co-repressor 2 [Source:HGNC Symbol;Acc:HGNC:1536]	protein_coding	0.05	0.709683	0.03	6.94	0.87554	1	0.713653	0.953559
BRINP1	ENSG00000078725	BMP/retinoic acid inducible neural specific 1 [Source:HGNC Symbol;Acc:HGNC:2687]	protein_coding	0.22	0.095953	0.4	1.65	0.384669	1	0.0976655	0.953559
ITCH	ENSG00000078747	itchy E3 ubiquitin protein ligase [Source:HGNC Symbol;Acc:HGNC:13890]	protein_coding	0.12	0.355603	0.13	5.94	0.41564	1	0.356348	0.953559
PKD2L2	ENSG00000078795	polycystin 2 like 2, transient receptor potential cation channel [Source:HGNC Symbol;Acc:HGNC:9012]	protein_coding	0.19	0.135432	0.36	-0.66	0.337947	1	0.136788	0.953559
TP53INP2	ENSG00000078804	tumor protein p53 inducible nuclear protein 2 [Source:HGNC Symbol;Acc:HGNC:16104]	protein_coding	0.01	0.968759	0.02	6.99	0.94244	1	0.976264	0.998791
SDF4	ENSG00000078808	stromal cell derived factor 4 [Source:HGNC Symbol;Acc:HGNC:24188]	protein_coding	-0.17	0.206968	-0.28	6.77	0.201025	1	0.207833	0.953559
MYH7B	ENSG00000078814	myosin heavy chain 7B [Source:HGNC Symbol;Acc:HGNC:15906]	protein_coding	-0.11	0.387362	-2.48	4.21	0.0173636	0.769825	0.388226	0.953559
BPIFB2	ENSG00000078898	BPI fold containing family B member 2 [Source:HGNC Symbol;Acc:HGNC:16177]	protein_coding	-0.06	0.637891	-0.29	2.5	0.655587	1	0.640959	0.953559
TP73	ENSG00000078900	tumor protein p73 [Source:HGNC Symbol;Acc:HGNC:12003]	protein_coding	-0.14	0.278999	-0.5	2.36	0.327199	1	0.279658	0.953559
TOLLIP	ENSG00000078902	toll interacting protein [Source:HGNC Symbol;Acc:HGNC:16476]	protein_coding	-0.08	0.530201	-0.11	5.93	0.532476	1	0.532093	0.953559
UBE2D4	ENSG00000078967	ubiquitin conjugating enzyme E2 D4 (putative) [Source:HGNC Symbol;Acc:HGNC:21647]	protein_coding	0.1	0.443886	-0.02	4.52	0.937772	1	0.445068	0.953559
CLUL1	ENSG00000079101	clusterin like 1 [Source:HGNC Symbol;Acc:HGNC:2096]	protein_coding	0.04	0.753929	0.07	2.43	0.88438	1	0.758489	0.968513
RUNX1T1	ENSG00000079102	RUNX1 partner transcriptional co-repressor 1 [Source:HGNC Symbol;Acc:HGNC:1535]	protein_coding	0.07	0.596556	0.19	3.83	0.511838	1	0.59914	0.953559
CDH17	ENSG00000079112	cadherin 17 [Source:HGNC Symbol;Acc:HGNC:1756]	protein_coding	0.26	0.0463569	0.69	0.95	0.0936638	1	0.0484248	0.953559
THOC1	ENSG00000079134	THO complex 1 [Source:HGNC Symbol;Acc:HGNC:19070]	protein_coding	0.12	0.376593	0.1	5.94	0.487175	1	0.377412	0.953559
FKBP7	ENSG00000079150	FKBP prolyl isomerase 7 [Source:HGNC Symbol;Acc:HGNC:3723]	protein_coding	0.03	0.82942	0.12	3.89	0.573286	1	0.835017	0.983404
OSBPL6	ENSG00000079156	oxysterol binding protein like 6 [Source:HGNC Symbol;Acc:HGNC:16388]	protein_coding	0.1	0.432228	0.15	3.63	0.508091	1	0.433335	0.953559
SLC1A3	ENSG00000079215	solute carrier family 1 member 3 [Source:HGNC Symbol;Acc:HGNC:10941]	protein_coding	-0.09	0.517383	0.04	3.57	0.896644	1	0.519154	0.953559
XRCC5	ENSG00000079246	X-ray repair cross complementing 5 [Source:HGNC Symbol;Acc:HGNC:12833]	protein_coding	0.12	0.345384	0.06	7.74	0.610895	1	0.3461	0.953559
LXN	ENSG00000079257	latexin [Source:HGNC Symbol;Acc:HGNC:13347]	protein_coding	0.17	0.206968	0.64	4.83	0.0189067	0.813017	0.207833	0.953559
SP140	ENSG00000079263	SP140 nuclear body protein [Source:HGNC Symbol;Acc:HGNC:17133]	protein_coding	0.02	0.875503	0.09	1.49	0.830914	1	0.881739	0.991936
MKNK1	ENSG00000079277	MAPK interacting serine/threonine kinase 1 [Source:HGNC Symbol;Acc:HGNC:7110]	protein_coding	0.15	0.253366	0.12	5.69	0.39113	1	0.254064	0.953559
TNS1	ENSG00000079308	tensin 1 [Source:HGNC Symbol;Acc:HGNC:11973]	protein_coding	-0.05	0.709683	-0.07	9.62	0.849684	1	0.713653	0.953559
REXO1	ENSG00000079313	RNA exonuclease 1 homolog [Source:HGNC Symbol;Acc:HGNC:24616]	protein_coding	-0.06	0.652145	-0.1	4.6	0.643009	1	0.655383	0.953559
SAR1A	ENSG00000079332	secretion associated Ras related GTPase 1A [Source:HGNC Symbol;Acc:HGNC:10534]	protein_coding	0.1	0.443886	0.04	7.01	0.718128	1	0.445068	0.953559
CDC14A	ENSG00000079335	cell division cycle 14A [Source:HGNC Symbol;Acc:HGNC:1718]	protein_coding	0.18	0.179586	0.4	4.66	0.188332	1	0.180607	0.953559
RAPGEF3	ENSG00000079337	Rap guanine nucleotide exchange factor 3 [Source:HGNC Symbol;Acc:HGNC:16629]	protein_coding	-0.21	0.108727	-0.5	5.09	0.141014	1	0.110322	0.953559
CEACAM1	ENSG00000079385	CEA cell adhesion molecule 1 [Source:HGNC Symbol;Acc:HGNC:1814]	protein_coding	0.03	0.844726	0.27	5.51	0.516149	1	0.850535	0.986219
SENP1	ENSG00000079387	SUMO specific peptidase 1 [Source:HGNC Symbol;Acc:HGNC:17927]	protein_coding	0.1	0.443886	0.07	4.09	0.648911	1	0.445068	0.953559
DUSP13	ENSG00000079393	dual specificity phosphatase 13 [Source:HGNC Symbol;Acc:HGNC:19681]	protein_coding	-0.1	0.432221	-5.58	1.25	0.00421717	0.637476	0.43416	0.953559
CIC	ENSG00000079432	capicua transcriptional repressor [Source:HGNC Symbol;Acc:HGNC:14214]	protein_coding	0.1	0.467717	0.05	6.21	0.790977	1	0.469071	0.953559
LIPE	ENSG00000079435	lipase E, hormone sensitive type [Source:HGNC Symbol;Acc:HGNC:6621]	protein_coding	-0.07	0.582995	-0.3	1.95	0.338094	1	0.585428	0.953559
FDFT1	ENSG00000079459	farnesyl-diphosphate farnesyltransferase 1 [Source:HGNC Symbol;Acc:HGNC:3629]	protein_coding	0.08	0.556301	0.12	6.93	0.534729	1	0.558451	0.953559
PAFAH1B3	ENSG00000079462	platelet activating factor acetylhydrolase 1b catalytic subunit 3 [Source:HGNC Symbol;Acc:HGNC:8576]	protein_coding	0.11	0.409439	0.25	3.63	0.347732	1	0.410412	0.953559
OPHN1	ENSG00000079482	oligophrenin 1 [Source:HGNC Symbol;Acc:HGNC:8148]	protein_coding	-0.03	0.799003	0.09	5.12	0.734947	1	0.804179	0.978253
AFM	ENSG00000079557	afamin [Source:HGNC Symbol;Acc:HGNC:316]	protein_coding	0.03	0.806328	0.54	-2.36	0.341553	1	0.81997	0.978558
KIF22	ENSG00000079616	kinesin family member 22 [Source:HGNC Symbol;Acc:HGNC:6391]	protein_coding	-0.2	0.132867	-0.64	5.68	0.0421127	0.971143	0.134245	0.953559
SCGN	ENSG00000079689	secretagogin, EF-hand calcium binding protein [Source:HGNC Symbol;Acc:HGNC:16941]	protein_coding	-0.04	0.746387	-0.45	1.5	0.458093	1	0.750849	0.968513
CARMIL1	ENSG00000079691	capping protein regulator and myosin 1 linker 1 [Source:HGNC Symbol;Acc:HGNC:21581]	protein_coding	-0.01	0.968759	0.06	3.88	0.696553	1	0.976264	0.998791
PGM1	ENSG00000079739	phosphoglucomutase 1 [Source:HGNC Symbol;Acc:HGNC:8905]	protein_coding	-0.04	0.753942	0.04	6.14	0.823712	1	0.758502	0.968513
DDX1	ENSG00000079785	DEAD-box helicase 1 [Source:HGNC Symbol;Acc:HGNC:2734]	protein_coding	-0.05	0.680688	-0.03	6.56	0.822133	1	0.684283	0.953559
DNM2	ENSG00000079805	dynamin 2 [Source:HGNC Symbol;Acc:HGNC:2974]	protein_coding	-0.11	0.409439	-0.11	6.82	0.533856	1	0.410412	0.953559
EPB41L2	ENSG00000079819	erythrocyte membrane protein band 4.1 like 2 [Source:HGNC Symbol;Acc:HGNC:3379]	protein_coding	0	0.984377	0.05	5.89	0.813218	1	0.992087	1
RIMS1	ENSG00000079841	regulating synaptic membrane exocytosis 1 [Source:HGNC Symbol;Acc:HGNC:17282]	protein_coding	0.2	0.132867	0.57	3.07	0.109845	1	0.134245	0.953559
MOXD1	ENSG00000079931	monooxygenase DBH like 1 [Source:HGNC Symbol;Acc:HGNC:21063]	protein_coding	0.17	0.206968	0.73	5.67	0.0362627	0.971143	0.207833	0.953559
STX7	ENSG00000079950	syntaxin 7 [Source:HGNC Symbol;Acc:HGNC:11442]	protein_coding	0.19	0.149174	0.2	6.04	0.192289	1	0.150415	0.953559
RABL2B	ENSG00000079974	RAB, member of RAS oncogene family like 2B [Source:HGNC Symbol;Acc:HGNC:9800]	protein_coding	0.04	0.739093	0.09	4.43	0.497454	1	0.743453	0.963506
KEAP1	ENSG00000079999	kelch like ECH associated protein 1 [Source:HGNC Symbol;Acc:HGNC:23177]	protein_coding	-0.23	0.0773072	-0.28	5.54	0.172913	1	0.0791855	0.953559
DDX43	ENSG00000080007	DEAD-box helicase 43 [Source:HGNC Symbol;Acc:HGNC:18677]	protein_coding	-0.13	0.335348	-0.48	1.41	0.246609	1	0.336041	0.953559
PTPRH	ENSG00000080031	protein tyrosine phosphatase receptor type H [Source:HGNC Symbol;Acc:HGNC:9672]	protein_coding	-0.26	0.0424389	-2.17	-0.95	0.00555141	0.661837	0.0445214	0.953559
DCT	ENSG00000080166	dopachrome tautomerase [Source:HGNC Symbol;Acc:HGNC:2709]	protein_coding	0.24	0.0616519	0.5	1.06	0.125699	1	0.0636484	0.953559
SLC35C2	ENSG00000080189	solute carrier family 35 member C2 [Source:HGNC Symbol;Acc:HGNC:17117]	protein_coding	-0.04	0.783902	-0.05	6.1	0.725298	1	0.78887	0.974243
CRYBG3	ENSG00000080200	crystallin beta-gamma domain containing 3 [Source:HGNC Symbol;Acc:HGNC:34427]	protein_coding	-0.03	0.82942	-0.07	3.57	0.786441	1	0.835017	0.983404
EPHA6	ENSG00000080224	EPH receptor A6 [Source:HGNC Symbol;Acc:HGNC:19296]	protein_coding	0.06	0.666357	0.53	1.09	0.213378	1	0.669772	0.953559
SCTR	ENSG00000080293	secretin receptor [Source:HGNC Symbol;Acc:HGNC:10608]	protein_coding	-0.05	0.689628	-0.25	-1.23	0.682123	1	0.693477	0.953559
RFX3	ENSG00000080298	regulatory factor X3 [Source:HGNC Symbol;Acc:HGNC:9984]	protein_coding	0.08	0.530201	0.4	5.09	0.264556	1	0.532093	0.953559
RIF1	ENSG00000080345	replication timing regulatory factor 1 [Source:HGNC Symbol;Acc:HGNC:23207]	protein_coding	0.12	0.366007	0.15	5.67	0.397864	1	0.366786	0.953559
RAB21	ENSG00000080371	RAB21, member RAS oncogene family [Source:HGNC Symbol;Acc:HGNC:18263]	protein_coding	0.08	0.530201	0.14	5.95	0.411969	1	0.532093	0.953559
SLC4A4	ENSG00000080493	solute carrier family 4 member 4 [Source:HGNC Symbol;Acc:HGNC:11030]	protein_coding	0.17	0.186172	0.67	7.47	0.277013	1	0.187151	0.953559
SMARCA2	ENSG00000080503	SWI/SNF related, matrix associated, actin dependent regulator of chromatin, subfamily a, member 2 [Source:HGNC Symbol;Acc:HGNC:11098]	protein_coding	-0.08	0.543175	-0.03	6.9	0.841034	1	0.545193	0.953559
RDH8	ENSG00000080511	retinol dehydrogenase 8 [Source:HGNC Symbol;Acc:HGNC:14423]	protein_coding	-0.06	0.658579	-0.24	-2.45	0.506278	1	0.687322	0.953559
SESN1	ENSG00000080546	sestrin 1 [Source:HGNC Symbol;Acc:HGNC:21595]	protein_coding	-0.01	0.922001	0.01	5.84	0.980537	1	0.928876	0.995581
MID2	ENSG00000080561	midline 2 [Source:HGNC Symbol;Acc:HGNC:7096]	protein_coding	0.14	0.270288	0.14	5.12	0.39308	1	0.270956	0.953559
DNAAF6	ENSG00000080572	dynein axonemal assembly factor 6 [Source:HGNC Symbol;Acc:HGNC:28570]	protein_coding	0.07	0.613635	-0.48	-2.13	0.552973	1	0.620675	0.953559
COL5A3	ENSG00000080573	collagen type V alpha 3 chain [Source:HGNC Symbol;Acc:HGNC:14864]	protein_coding	-0.1	0.443886	-0.03	4.84	0.947372	1	0.445068	0.953559
SRCAP	ENSG00000080603	Snf2 related CREBBP activator protein [Source:HGNC Symbol;Acc:HGNC:16974]	protein_coding	-0.27	0.0380038	-0.26	2.61	0.177676	1	0.0400762	0.903327
PUM3	ENSG00000080608	pumilio RNA binding family member 3 [Source:HGNC Symbol;Acc:HGNC:29676]	protein_coding	-0.09	0.504722	-0.04	4.68	0.81207	1	0.50638	0.953559
CPB2	ENSG00000080618	carboxypeptidase B2 [Source:HGNC Symbol;Acc:HGNC:2300]	protein_coding	0.01	0.920932	-0.17	-1.41	0.779252	1	0.927901	0.995581
CHRNA3	ENSG00000080644	cholinergic receptor nicotinic alpha 3 subunit [Source:HGNC Symbol;Acc:HGNC:1957]	protein_coding	0.14	0.282897	0.45	0	0.399257	1	0.283557	0.953559
KCNN2	ENSG00000080709	potassium calcium-activated channel subfamily N member 2 [Source:HGNC Symbol;Acc:HGNC:6291]	protein_coding	-0.19	0.149174	-0.67	4.14	0.0886218	1	0.150415	0.953559
CNOT4	ENSG00000080802	CCR4-NOT transcription complex subunit 4 [Source:HGNC Symbol;Acc:HGNC:7880]	protein_coding	0.11	0.409439	0.09	4.82	0.490142	1	0.410412	0.953559
PSEN1	ENSG00000080815	presenilin 1 [Source:HGNC Symbol;Acc:HGNC:9508]	protein_coding	-0.02	0.875503	0	6.11	0.986374	1	0.881739	0.991936
CPOX	ENSG00000080819	coproporphyrinogen oxidase [Source:HGNC Symbol;Acc:HGNC:2321]	protein_coding	0.14	0.279026	0.18	3.84	0.392598	1	0.279684	0.953559
CLDND1	ENSG00000080822	claudin domain containing 1 [Source:HGNC Symbol;Acc:HGNC:1322]	protein_coding	0.18	0.179586	0.16	6.11	0.321121	1	0.180607	0.953559
MOK	ENSG00000080823	MOK protein kinase [Source:HGNC Symbol;Acc:HGNC:9833]	protein_coding	-0.09	0.517383	-0.1	3.86	0.499082	1	0.519154	0.953559
HSP90AA1	ENSG00000080824	heat shock protein 90 alpha family class A member 1 [Source:HGNC Symbol;Acc:HGNC:5253]	protein_coding	-0.11	0.409439	-0.12	9.44	0.48015	1	0.410412	0.953559
RBL1	ENSG00000080839	RB transcriptional corepressor like 1 [Source:HGNC Symbol;Acc:HGNC:9893]	protein_coding	0.07	0.569575	0.08	2.81	0.628525	1	0.571864	0.953559
DLGAP4	ENSG00000080845	DLG associated protein 4 [Source:HGNC Symbol;Acc:HGNC:24476]	protein_coding	0.08	0.543175	0.06	6.34	0.75132	1	0.545193	0.953559
IGSF9B	ENSG00000080854	immunoglobulin superfamily member 9B [Source:HGNC Symbol;Acc:HGNC:32326]	protein_coding	0.02	0.890963	0.03	5.82	0.924335	1	0.897413	0.993601
CFHR2	ENSG00000080910	complement factor H related 2 [Source:HGNC Symbol;Acc:HGNC:4890]	protein_coding			0	-2.46	1	1	1	1
CROCCP3	ENSG00000080947	CROCC pseudogene 3 [Source:HGNC Symbol;Acc:HGNC:29405]	transcribed_unprocessed_pseudogene	0.02	0.860088	-0.01	3.52	0.949187	1	0.866111	0.988812
NDC80	ENSG00000080986	NDC80 kinetochore complex component [Source:HGNC Symbol;Acc:HGNC:16909]	protein_coding	-0.02	0.860088	-0.06	3.31	0.836452	1	0.866111	0.988812
AP4E1	ENSG00000081014	adaptor related protein complex 4 subunit epsilon 1 [Source:HGNC Symbol;Acc:HGNC:573]	protein_coding	0.16	0.214251	0.22	3.6	0.146282	1	0.215082	0.953559
RSBN1	ENSG00000081019	round spermatid basic protein 1 [Source:HGNC Symbol;Acc:HGNC:25642]	protein_coding	0.14	0.270288	0.17	4.86	0.41002	1	0.270956	0.953559
MAGI3	ENSG00000081026	membrane associated guanylate kinase, WW and PDZ domain containing 3 [Source:HGNC Symbol;Acc:HGNC:29647]	protein_coding	0.03	0.799003	0.15	4.48	0.458987	1	0.804179	0.978253
CXCL2	ENSG00000081041	C-X-C motif chemokine ligand 2 [Source:HGNC Symbol;Acc:HGNC:4603]	protein_coding	-0.13	0.315832	1.28	4.65	0.0257191	0.916044	0.316495	0.953559
AFP	ENSG00000081051	alpha fetoprotein [Source:HGNC Symbol;Acc:HGNC:317]	protein_coding	-0.09	0.485243	-0.63	-2.27	0.437761	1	0.489734	0.953559
COL4A4	ENSG00000081052	collagen type IV alpha 4 chain [Source:HGNC Symbol;Acc:HGNC:2206]	protein_coding	-0.02	0.890963	-0.04	4.69	0.90545	1	0.897413	0.993601
TCF7	ENSG00000081059	transcription factor 7 [Source:HGNC Symbol;Acc:HGNC:11639]	protein_coding	0.05	0.709683	0.23	3.91	0.343523	1	0.713653	0.953559
OSTM1	ENSG00000081087	osteoclastogenesis associated transmembrane protein 1 [Source:HGNC Symbol;Acc:HGNC:21652]	protein_coding	0.1	0.443886	0.15	4.85	0.505389	1	0.445068	0.953559
CDH7	ENSG00000081138	cadherin 7 [Source:HGNC Symbol;Acc:HGNC:1766]	protein_coding	0	0.984377	0.16	2.07	0.741505	1	0.992087	1
IMPG2	ENSG00000081148	interphotoreceptor matrix proteoglycan 2 [Source:HGNC Symbol;Acc:HGNC:18362]	protein_coding	0.13	0.315805	0.24	-0.21	0.521718	1	0.316468	0.953559
PCNP	ENSG00000081154	PEST proteolytic signal containing nuclear protein [Source:HGNC Symbol;Acc:HGNC:30023]	protein_coding	0.15	0.237176	0.14	7.01	0.488807	1	0.237918	0.953559
EXD2	ENSG00000081177	exonuclease 3'-5' domain containing 2 [Source:HGNC Symbol;Acc:HGNC:20217]	protein_coding	0.04	0.753942	0.04	5.22	0.765502	1	0.758502	0.968513
ARG2	ENSG00000081181	arginase 2 [Source:HGNC Symbol;Acc:HGNC:664]	protein_coding	-0.1	0.455716	-0.29	6.09	0.62	1	0.456981	0.953559
MEF2C	ENSG00000081189	myocyte enhancer factor 2C [Source:HGNC Symbol;Acc:HGNC:6996]	protein_coding	0.01	0.922001	-0.09	5.05	0.785944	1	0.928876	0.995581
PTPRC	ENSG00000081237	protein tyrosine phosphatase receptor type C [Source:HGNC Symbol;Acc:HGNC:9666]	protein_coding	0.13	0.325497	0.33	4.61	0.391365	1	0.326173	0.953559
CACNA1S	ENSG00000081248	calcium voltage-gated channel subunit alpha1 S [Source:HGNC Symbol;Acc:HGNC:1397]	protein_coding	0.07	0.58741	-5.21	1.81	0.00873569	0.661837	0.591658	0.953559
PKP1	ENSG00000081277	plakophilin 1 [Source:HGNC Symbol;Acc:HGNC:9023]	protein_coding	-0.11	0.409439	-0.39	6.75	0.500744	1	0.410412	0.953559
UBA5	ENSG00000081307	ubiquitin like modifier activating enzyme 5 [Source:HGNC Symbol;Acc:HGNC:23230]	protein_coding	0.03	0.799003	0.07	6.14	0.735906	1	0.804179	0.978253
STK17B	ENSG00000081320	serine/threonine kinase 17b [Source:HGNC Symbol;Acc:HGNC:11396]	protein_coding	0.07	0.569575	0.05	4.85	0.851679	1	0.571864	0.953559
CDC14B	ENSG00000081377	cell division cycle 14B [Source:HGNC Symbol;Acc:HGNC:1719]	protein_coding	0.05	0.680688	0.08	5.16	0.714147	1	0.684283	0.953559
ZNF510	ENSG00000081386	zinc finger protein 510 [Source:HGNC Symbol;Acc:HGNC:29161]	protein_coding	0.03	0.844726	0.04	4.28	0.775713	1	0.850535	0.986219
LRP2	ENSG00000081479	LDL receptor related protein 2 [Source:HGNC Symbol;Acc:HGNC:6694]	protein_coding	0.07	0.596126	0.38	-0.21	0.446585	1	0.598713	0.953559
ZNF506	ENSG00000081665	zinc finger protein 506 [Source:HGNC Symbol;Acc:HGNC:23780]	protein_coding	0.16	0.221713	0.12	5.15	0.427461	1	0.222512	0.953559
JMJD4	ENSG00000081692	jumonji domain containing 4 [Source:HGNC Symbol;Acc:HGNC:25724]	protein_coding	-0.15	0.253366	-0.31	2.92	0.198775	1	0.254064	0.953559
DUSP12	ENSG00000081721	dual specificity phosphatase 12 [Source:HGNC Symbol;Acc:HGNC:3067]	protein_coding	0.12	0.366007	0.06	4.14	0.671676	1	0.366786	0.953559
AACS	ENSG00000081760	acetoacetyl-CoA synthetase [Source:HGNC Symbol;Acc:HGNC:21298]	protein_coding	-0.11	0.420745	-0.17	4.74	0.434449	1	0.421782	0.953559
DELE1	ENSG00000081791	DAP3 binding cell death enhancer 1 [Source:HGNC Symbol;Acc:HGNC:28969]	protein_coding	0.18	0.160843	0.09	6.53	0.378573	1	0.161995	0.953559
SLC13A1	ENSG00000081800	solute carrier family 13 member 1 [Source:HGNC Symbol;Acc:HGNC:10916]	protein_coding	-0.1	0.435533	-0.58	-2.42	0.183751	1	0.446357	0.953559
CADPS2	ENSG00000081803	calcium dependent secretion activator 2 [Source:HGNC Symbol;Acc:HGNC:16018]	protein_coding	0.05	0.680688	0.07	5.56	0.64858	1	0.684283	0.953559
PCDHB4	ENSG00000081818	protocadherin beta 4 [Source:HGNC Symbol;Acc:HGNC:8689]	protein_coding	0.28	0.0309378	0.56	2.39	0.0515273	0.971143	0.0329818	0.815098
PCDHA6	ENSG00000081842	protocadherin alpha 6 [Source:HGNC Symbol;Acc:HGNC:8672]	protein_coding	-0.12	0.353798	-1.46	-0.83	0.0873231	1	0.354669	0.953559
PCDHGA2	ENSG00000081853	protocadherin gamma subfamily A, 2 [Source:HGNC Symbol;Acc:HGNC:8700]	protein_coding	-0.03	0.844726	0.2	1.87	0.506982	1	0.850535	0.986219
HSPB11	ENSG00000081870	heat shock protein family B (small) member 11 [Source:HGNC Symbol;Acc:HGNC:25019]	protein_coding	0.11	0.409439	0.06	4.82	0.710044	1	0.410412	0.953559
PHLPP1	ENSG00000081913	PH domain and leucine rich repeat protein phosphatase 1 [Source:HGNC Symbol;Acc:HGNC:20610]	protein_coding	0.11	0.409439	0.11	4.47	0.491883	1	0.410412	0.953559
ATP8B1	ENSG00000081923	ATPase phospholipid transporting 8B1 [Source:HGNC Symbol;Acc:HGNC:3706]	protein_coding	0.03	0.814177	0.12	6.1	0.716602	1	0.819563	0.978558
IL12RB2	ENSG00000081985	interleukin 12 receptor subunit beta 2 [Source:HGNC Symbol;Acc:HGNC:5972]	protein_coding	0.08	0.556246	-0.05	0.18	0.900758	1	0.558396	0.953559
SMARCD3	ENSG00000082014	SWI/SNF related, matrix associated, actin dependent regulator of chromatin, subfamily d, member 3 [Source:HGNC Symbol;Acc:HGNC:11108]	protein_coding	0.08	0.543175	0.05	5.85	0.855973	1	0.545193	0.953559
WDR70	ENSG00000082068	WD repeat domain 70 [Source:HGNC Symbol;Acc:HGNC:25495]	protein_coding	0.04	0.783902	-0.05	4.97	0.714037	1	0.78887	0.974243
FYB1	ENSG00000082074	FYN binding protein 1 [Source:HGNC Symbol;Acc:HGNC:4036]	protein_coding	0.15	0.237176	0.43	3.69	0.136324	1	0.237918	0.953559
MPP4	ENSG00000082126	membrane palmitoylated protein 4 [Source:HGNC Symbol;Acc:HGNC:13680]	protein_coding	0.1	0.433825	0.21	-1.7	0.707037	1	0.43507	0.953559
STRADB	ENSG00000082146	STE20 related adaptor beta [Source:HGNC Symbol;Acc:HGNC:13205]	protein_coding	0.1	0.432228	0.17	4.73	0.370295	1	0.433335	0.953559
BZW1	ENSG00000082153	basic leucine zipper and W2 domains 1 [Source:HGNC Symbol;Acc:HGNC:18380]	protein_coding	0.04	0.76888	0.1	6.04	0.627715	1	0.773643	0.973182
PGR	ENSG00000082175	progesterone receptor [Source:HGNC Symbol;Acc:HGNC:8910]	protein_coding	0.14	0.270288	0.37	4.68	0.20318	1	0.270956	0.953559
C1QTNF3	ENSG00000082196	C1q and TNF related 3 [Source:HGNC Symbol;Acc:HGNC:14326]	protein_coding	0.12	0.366007	-0.24	3.67	0.475684	1	0.366786	0.953559
ME2	ENSG00000082212	malic enzyme 2 [Source:HGNC Symbol;Acc:HGNC:6984]	protein_coding	0.15	0.261735	0.16	5.54	0.309081	1	0.262416	0.953559
C5orf22	ENSG00000082213	chromosome 5 open reading frame 22 [Source:HGNC Symbol;Acc:HGNC:25639]	protein_coding	0.12	0.345384	0.17	4.41	0.374365	1	0.3461	0.953559
CCNT2	ENSG00000082258	cyclin T2 [Source:HGNC Symbol;Acc:HGNC:1600]	protein_coding	0.23	0.0707056	0.25	6.18	0.169605	1	0.0726374	0.953559
FAM135A	ENSG00000082269	family with sequence similarity 135 member A [Source:HGNC Symbol;Acc:HGNC:21084]	protein_coding	0.07	0.582995	0.3	5.95	0.495056	1	0.585428	0.953559
COL19A1	ENSG00000082293	collagen type XIX alpha 1 chain [Source:HGNC Symbol;Acc:HGNC:2196]	protein_coding	0.04	0.753663	1.43	1.99	0.102894	1	0.758228	0.968513
EPB41L3	ENSG00000082397	erythrocyte membrane protein band 4.1 like 3 [Source:HGNC Symbol;Acc:HGNC:3380]	protein_coding	0.13	0.306352	0.24	4.58	0.306652	1	0.307007	0.953559
COBLL1	ENSG00000082438	cordon-bleu WH2 repeat protein like 1 [Source:HGNC Symbol;Acc:HGNC:23571]	protein_coding	0.11	0.398311	0.18	6.83	0.516875	1	0.399226	0.953559
DLG3	ENSG00000082458	discs large MAGUK scaffold protein 3 [Source:HGNC Symbol;Acc:HGNC:2902]	protein_coding	-0.1	0.455716	-0.13	5.7	0.405406	1	0.456981	0.953559
KCNK2	ENSG00000082482	potassium two pore domain channel subfamily K member 2 [Source:HGNC Symbol;Acc:HGNC:6277]	protein_coding	-0.11	0.415005	-0.94	1.04	0.114705	1	0.416009	0.953559
SERTAD4	ENSG00000082497	SERTA domain containing 4 [Source:HGNC Symbol;Acc:HGNC:25236]	protein_coding	0.02	0.860088	-0.01	3.48	0.980933	1	0.866111	0.988812
TRAF5	ENSG00000082512	TNF receptor associated factor 5 [Source:HGNC Symbol;Acc:HGNC:12035]	protein_coding	0.11	0.409439	0.34	5.9	0.209525	1	0.410412	0.953559
MRPL22	ENSG00000082515	mitochondrial ribosomal protein L22 [Source:HGNC Symbol;Acc:HGNC:14480]	protein_coding	0.11	0.409439	-0.1	4.48	0.562814	1	0.410412	0.953559
GEMIN5	ENSG00000082516	gem nuclear organelle associated protein 5 [Source:HGNC Symbol;Acc:HGNC:20043]	protein_coding	-0.1	0.443886	0	4.55	0.994743	1	0.445068	0.953559
OPRK1	ENSG00000082556	opioid receptor kappa 1 [Source:HGNC Symbol;Acc:HGNC:8154]	protein_coding	0.05	0.702062	0.1	2.31	0.88767	1	0.705941	0.953559
NFE2L1	ENSG00000082641	nuclear factor, erythroid 2 like 1 [Source:HGNC Symbol;Acc:HGNC:7781]	protein_coding	-0.15	0.24518	-0.41	7.34	0.15773	1	0.245898	0.953559
SEMA5B	ENSG00000082684	semaphorin 5B [Source:HGNC Symbol;Acc:HGNC:10737]	protein_coding	0.09	0.504722	0.29	1.44	0.480048	1	0.50638	0.953559
GSK3B	ENSG00000082701	glycogen synthase kinase 3 beta [Source:HGNC Symbol;Acc:HGNC:4617]	protein_coding	0.12	0.376593	0.11	5.67	0.41836	1	0.377412	0.953559
ITGB5	ENSG00000082781	integrin subunit beta 5 [Source:HGNC Symbol;Acc:HGNC:6160]	protein_coding	-0.19	0.149174	-0.21	6.37	0.22418	1	0.150415	0.953559
ERC1	ENSG00000082805	ELKS/RAB6-interacting/CAST family member 1 [Source:HGNC Symbol;Acc:HGNC:17072]	protein_coding	-0.04	0.76888	0.01	5.71	0.955826	1	0.773643	0.973182
XPO1	ENSG00000082898	exportin 1 [Source:HGNC Symbol;Acc:HGNC:12825]	protein_coding	0.2	0.127742	0.18	7.34	0.333555	1	0.129164	0.953559
LINC01587	ENSG00000082929	long intergenic non-protein coding RNA 1587 [Source:HGNC Symbol;Acc:HGNC:13716]	lncRNA	0.07	0.571412	0.35	-1.72	0.578178	1	0.574186	0.953559
RNF13	ENSG00000082996	ring finger protein 13 [Source:HGNC Symbol;Acc:HGNC:10057]	protein_coding	0.06	0.638055	0.14	5.97	0.525632	1	0.641121	0.953559
TRPM3	ENSG00000083067	transient receptor potential cation channel subfamily M member 3 [Source:HGNC Symbol;Acc:HGNC:17992]	protein_coding	0.03	0.814177	0.1	1.13	0.809318	1	0.819563	0.978558
PALB2	ENSG00000083093	partner and localizer of BRCA2 [Source:HGNC Symbol;Acc:HGNC:26144]	protein_coding	0.03	0.799003	0.03	3.32	0.873246	1	0.804179	0.978253
DOP1A	ENSG00000083097	DOP1 leucine zipper like protein A [Source:HGNC Symbol;Acc:HGNC:21194]	protein_coding	0.13	0.306352	0.24	5.29	0.162533	1	0.307007	0.953559
LYRM2	ENSG00000083099	LYR motif containing 2 [Source:HGNC Symbol;Acc:HGNC:25229]	protein_coding	0.14	0.279026	0.04	5.04	0.801869	1	0.279684	0.953559
BCKDHB	ENSG00000083123	branched chain keto acid dehydrogenase E1 subunit beta [Source:HGNC Symbol;Acc:HGNC:987]	protein_coding	0.03	0.814177	0.02	4.85	0.903624	1	0.819563	0.978558
KAT6A	ENSG00000083168	lysine acetyltransferase 6A [Source:HGNC Symbol;Acc:HGNC:13013]	protein_coding	-0.12	0.376593	-0.08	5.7	0.510698	1	0.377412	0.953559
TUT7	ENSG00000083223	terminal uridylyl transferase 7 [Source:HGNC Symbol;Acc:HGNC:25817]	protein_coding	-0.13	0.306352	-0.08	6.43	0.802791	1	0.307007	0.953559
ULK2	ENSG00000083290	unc-51 like autophagy activating kinase 2 [Source:HGNC Symbol;Acc:HGNC:13480]	protein_coding	0.03	0.799003	0.06	5.36	0.591332	1	0.804179	0.978253
GRHL2	ENSG00000083307	grainyhead like transcription factor 2 [Source:HGNC Symbol;Acc:HGNC:2799]	protein_coding	-0.03	0.844726	0.03	6.8	0.955641	1	0.850535	0.986219
TNPO1	ENSG00000083312	transportin 1 [Source:HGNC Symbol;Acc:HGNC:6401]	protein_coding	0.12	0.376593	0.22	6.66	0.381773	1	0.377412	0.953559
PLOD1	ENSG00000083444	procollagen-lysine,2-oxoglutarate 5-dioxygenase 1 [Source:HGNC Symbol;Acc:HGNC:9081]	protein_coding	-0.12	0.366007	-0.21	6.37	0.261203	1	0.366786	0.953559
P2RX5	ENSG00000083454	purinergic receptor P2X 5 [Source:HGNC Symbol;Acc:HGNC:8536]	protein_coding	0.02	0.875496	-0.01	1.18	0.987481	1	0.881732	0.991936
ITGAE	ENSG00000083457	integrin subunit alpha E [Source:HGNC Symbol;Acc:HGNC:6147]	protein_coding	-0.18	0.179586	-0.21	4.14	0.167694	1	0.180607	0.953559
DIS3	ENSG00000083520	DIS3 homolog, exosome endoribonuclease and 3'-5' exoribonuclease [Source:HGNC Symbol;Acc:HGNC:20604]	protein_coding	0.11	0.409439	0.16	5.46	0.400831	1	0.410412	0.953559
PIBF1	ENSG00000083535	progesterone immunomodulatory binding factor 1 [Source:HGNC Symbol;Acc:HGNC:23352]	protein_coding	0.07	0.582995	0.1	4.58	0.551247	1	0.585428	0.953559
TDRD3	ENSG00000083544	tudor domain containing 3 [Source:HGNC Symbol;Acc:HGNC:20612]	protein_coding	0.05	0.680688	0	4.86	0.9956	1	0.684283	0.953559
AC000061.1	ENSG00000083622	novel transcript, antisense to CFTR	lncRNA	0.36	0.00460915	1.69	-2.39	0.0128201	0.684619	0.00592875	0.752733
NUFIP1	ENSG00000083635	nuclear FMR1 interacting protein 1 [Source:HGNC Symbol;Acc:HGNC:8057]	protein_coding	0.21	0.108727	0.25	3.04	0.220039	1	0.110322	0.953559
PDS5B	ENSG00000083642	PDS5 cohesin associated factor B [Source:HGNC Symbol;Acc:HGNC:20418]	protein_coding	-0.01	0.922001	-0.04	5.38	0.834875	1	0.928876	0.995581
OXCT1	ENSG00000083720	3-oxoacid CoA-transferase 1 [Source:HGNC Symbol;Acc:HGNC:8527]	protein_coding	0.07	0.610256	0.15	5.91	0.408239	1	0.612995	0.953559
RRAGB	ENSG00000083750	Ras related GTP binding B [Source:HGNC Symbol;Acc:HGNC:19901]	protein_coding	-0.13	0.325497	-0.05	4.87	0.749312	1	0.326173	0.953559
EPYC	ENSG00000083782	epiphycan [Source:HGNC Symbol;Acc:HGNC:3053]	protein_coding	0.18	0.168148	0.35	-1.01	0.581404	1	0.169305	0.953559
CYLD	ENSG00000083799	CYLD lysine 63 deubiquitinase [Source:HGNC Symbol;Acc:HGNC:2584]	protein_coding	0.18	0.160843	0.22	5.94	0.132887	1	0.161995	0.953559
SLC27A5	ENSG00000083807	solute carrier family 27 member 5 [Source:HGNC Symbol;Acc:HGNC:10999]	protein_coding	-0.02	0.906465	-0.18	3.24	0.409729	1	0.913127	0.995581
ZNF324	ENSG00000083812	zinc finger protein 324 [Source:HGNC Symbol;Acc:HGNC:14096]	protein_coding	-0.18	0.179586	-0.34	3.09	0.181603	1	0.180607	0.953559
ZNF671	ENSG00000083814	zinc finger protein 671 [Source:HGNC Symbol;Acc:HGNC:26279]	protein_coding	-0.13	0.335348	-0.19	3.77	0.311952	1	0.336041	0.953559
ZNF416	ENSG00000083817	zinc finger protein 416 [Source:HGNC Symbol;Acc:HGNC:20645]	protein_coding	-0.01	0.968759	-0.03	2.78	0.853189	1	0.976264	0.998791
ZNF586	ENSG00000083828	zinc finger protein 586 [Source:HGNC Symbol;Acc:HGNC:25949]	protein_coding	-0.04	0.783902	-0.09	4.62	0.633133	1	0.78887	0.974243
ZNF446	ENSG00000083838	zinc finger protein 446 [Source:HGNC Symbol;Acc:HGNC:21036]	protein_coding	-0.11	0.420745	-0.1	3.06	0.607907	1	0.421782	0.953559
ZNF264	ENSG00000083844	zinc finger protein 264 [Source:HGNC Symbol;Acc:HGNC:13057]	protein_coding	0.19	0.143581	0.12	5.05	0.418994	1	0.144868	0.953559
RPS5	ENSG00000083845	ribosomal protein S5 [Source:HGNC Symbol;Acc:HGNC:10426]	protein_coding	-0.06	0.62409	-0.14	8.97	0.449144	1	0.626991	0.953559
FAT1	ENSG00000083857	FAT atypical cadherin 1 [Source:HGNC Symbol;Acc:HGNC:3595]	protein_coding	-0.1	0.455716	-0.18	6.81	0.426781	1	0.456981	0.953559
YTHDC1	ENSG00000083896	YTH domain containing 1 [Source:HGNC Symbol;Acc:HGNC:30626]	protein_coding	-0.14	0.297058	-0.09	6.51	0.427255	1	0.297709	0.953559
CHMP2B	ENSG00000083937	charged multivesicular body protein 2B [Source:HGNC Symbol;Acc:HGNC:24537]	protein_coding	0.08	0.543175	0.16	6.01	0.512486	1	0.545193	0.953559
SMAP2	ENSG00000084070	small ArfGAP2 [Source:HGNC Symbol;Acc:HGNC:25082]	protein_coding	0.06	0.638055	0.09	5.71	0.547333	1	0.641121	0.953559
PPIE	ENSG00000084072	peptidylprolyl isomerase E [Source:HGNC Symbol;Acc:HGNC:9258]	protein_coding	0.03	0.814177	0.01	5.75	0.928984	1	0.819563	0.978558
ZMPSTE24	ENSG00000084073	zinc metallopeptidase STE24 [Source:HGNC Symbol;Acc:HGNC:12877]	protein_coding	0.08	0.556301	0.16	5.94	0.555345	1	0.558451	0.953559
STARD7	ENSG00000084090	StAR related lipid transfer domain containing 7 [Source:HGNC Symbol;Acc:HGNC:18063]	protein_coding	-0.04	0.783902	-0.04	6.85	0.738361	1	0.78887	0.974243
NOA1	ENSG00000084092	nitric oxide associated 1 [Source:HGNC Symbol;Acc:HGNC:28473]	protein_coding	0.08	0.530201	0.04	4.53	0.808443	1	0.532093	0.953559
REST	ENSG00000084093	RE1 silencing transcription factor [Source:HGNC Symbol;Acc:HGNC:9966]	protein_coding	0.11	0.387362	0.11	5.27	0.660754	1	0.388226	0.953559
HAL	ENSG00000084110	histidine ammonia-lyase [Source:HGNC Symbol;Acc:HGNC:4806]	protein_coding	-0.04	0.783902	-0.09	-0.21	0.781442	1	0.78887	0.974243
SSH1	ENSG00000084112	slingshot protein phosphatase 1 [Source:HGNC Symbol;Acc:HGNC:30579]	protein_coding	0.06	0.62409	0.03	5.5	0.861259	1	0.626991	0.953559
GSTP1	ENSG00000084207	glutathione S-transferase pi 1 [Source:HGNC Symbol;Acc:HGNC:4638]	protein_coding	0.06	0.652145	0.02	7.65	0.957402	1	0.655383	0.953559
APLP2	ENSG00000084234	amyloid beta precursor like protein 2 [Source:HGNC Symbol;Acc:HGNC:598]	protein_coding	-0.02	0.906465	-0.07	9.17	0.738129	1	0.913127	0.995581
FAM234B	ENSG00000084444	family with sequence similarity 234 member B [Source:HGNC Symbol;Acc:HGNC:29288]	protein_coding	0.18	0.160843	0.55	4.27	0.0619942	0.971143	0.161995	0.953559
SLCO1A2	ENSG00000084453	solute carrier organic anion transporter family member 1A2 [Source:HGNC Symbol;Acc:HGNC:10956]	protein_coding	0.1	0.466346	-0.45	1.43	0.578924	1	0.467707	0.953559
WBP11	ENSG00000084463	WW domain binding protein 11 [Source:HGNC Symbol;Acc:HGNC:16461]	protein_coding	0.04	0.76888	-0.05	6.34	0.772086	1	0.773643	0.973182
EIF3I	ENSG00000084623	eukaryotic translation initiation factor 3 subunit I [Source:HGNC Symbol;Acc:HGNC:3272]	protein_coding	-0.07	0.610256	-0.15	7.39	0.346874	1	0.612995	0.953559
NKAIN1	ENSG00000084628	sodium/potassium transporting ATPase interacting 1 [Source:HGNC Symbol;Acc:HGNC:25743]	protein_coding	0.06	0.652127	-0.39	1.75	0.536736	1	0.655365	0.953559
COL16A1	ENSG00000084636	collagen type XVI alpha 1 chain [Source:HGNC Symbol;Acc:HGNC:2193]	protein_coding	-0.03	0.799003	-0.04	8.09	0.922609	1	0.804179	0.978253
TXLNA	ENSG00000084652	taxilin alpha [Source:HGNC Symbol;Acc:HGNC:30685]	protein_coding	-0.1	0.443886	-0.09	6.51	0.464201	1	0.445068	0.953559
APOB	ENSG00000084674	apolipoprotein B [Source:HGNC Symbol;Acc:HGNC:603]	protein_coding	-0.03	0.814152	0	0.17	0.996245	1	0.819538	0.978558
NCOA1	ENSG00000084676	nuclear receptor coactivator 1 [Source:HGNC Symbol;Acc:HGNC:7668]	protein_coding	0.02	0.906465	0.01	6.37	0.961975	1	0.913127	0.995581
AGBL5	ENSG00000084693	ATP/GTP binding protein like 5 [Source:HGNC Symbol;Acc:HGNC:26147]	protein_coding	0.04	0.76888	-0.01	5.16	0.938016	1	0.773643	0.973182
EFR3B	ENSG00000084710	EFR3 homolog B [Source:HGNC Symbol;Acc:HGNC:29155]	protein_coding	0.1	0.455716	0.02	1.43	0.944265	1	0.456981	0.953559
KIF3C	ENSG00000084731	kinesin family member 3C [Source:HGNC Symbol;Acc:HGNC:6321]	protein_coding	-0.01	0.937566	-0.1	3.11	0.685704	1	0.944652	0.995581
RAB10	ENSG00000084733	RAB10, member RAS oncogene family [Source:HGNC Symbol;Acc:HGNC:9759]	protein_coding	0.13	0.315832	0.19	6.66	0.324642	1	0.316495	0.953559
GCKR	ENSG00000084734	glucokinase regulator [Source:HGNC Symbol;Acc:HGNC:4196]	protein_coding	0.15	0.253232	0.33	-0.23	0.442183	1	0.253932	0.953559
HADHA	ENSG00000084754	hydroxyacyl-CoA dehydrogenase trifunctional multienzyme complex subunit alpha [Source:HGNC Symbol;Acc:HGNC:4801]	protein_coding	-0.22	0.0919715	-0.21	7.38	0.123847	1	0.0937205	0.953559
MAPRE3	ENSG00000084764	microtubule associated protein RP/EB family member 3 [Source:HGNC Symbol;Acc:HGNC:6892]	protein_coding	0.06	0.62409	0.04	5.4	0.826088	1	0.626991	0.953559
CAD	ENSG00000084774	carbamoyl-phosphate synthetase 2, aspartate transcarbamylase, and dihydroorotase [Source:HGNC Symbol;Acc:HGNC:1424]	protein_coding	-0.07	0.569575	-0.13	5.29	0.512811	1	0.571864	0.953559
CD59	ENSG00000085063	CD59 molecule (CD59 blood group) [Source:HGNC Symbol;Acc:HGNC:1689]	protein_coding	0	0.984377	0.05	8.02	0.732832	1	0.992087	1
CD82	ENSG00000085117	CD82 molecule [Source:HGNC Symbol;Acc:HGNC:6210]	protein_coding	-0.19	0.154928	-0.52	4.76	0.0985743	1	0.156124	0.953559
BCORL1	ENSG00000085185	BCL6 corepressor like 1 [Source:HGNC Symbol;Acc:HGNC:25657]	protein_coding	-0.03	0.844726	0.02	4.05	0.912909	1	0.850535	0.986219
ATRX	ENSG00000085224	ATRX chromatin remodeler [Source:HGNC Symbol;Acc:HGNC:886]	protein_coding	0.07	0.610256	0.08	6.17	0.695802	1	0.612995	0.953559
AK6	ENSG00000085231	adenylate kinase 6 [Source:HGNC Symbol;Acc:HGNC:49151]	protein_coding	0.05	0.680688	0.08	4.21	0.685003	1	0.684283	0.953559
FCN1	ENSG00000085265	ficolin 1 [Source:HGNC Symbol;Acc:HGNC:3623]	protein_coding	0.1	0.443886	0.07	1.56	0.867558	1	0.445068	0.953559
MYNN	ENSG00000085274	myoneurin [Source:HGNC Symbol;Acc:HGNC:14955]	protein_coding	0.07	0.596556	0.02	4.08	0.930088	1	0.59914	0.953559
MECOM	ENSG00000085276	MDS1 and EVI1 complex locus [Source:HGNC Symbol;Acc:HGNC:3498]	protein_coding	0.03	0.814177	0.16	4.08	0.668175	1	0.819563	0.978558
SCAMP1	ENSG00000085365	secretory carrier membrane protein 1 [Source:HGNC Symbol;Acc:HGNC:10563]	protein_coding	0.07	0.582995	0.13	5.89	0.637492	1	0.585428	0.953559
PREP	ENSG00000085377	prolyl endopeptidase [Source:HGNC Symbol;Acc:HGNC:9358]	protein_coding	0.14	0.28795	0.07	4.92	0.593812	1	0.288602	0.953559
HACE1	ENSG00000085382	HECT domain and ankyrin repeat containing E3 ubiquitin protein ligase 1 [Source:HGNC Symbol;Acc:HGNC:21033]	protein_coding	0.17	0.199861	0.18	4.11	0.316361	1	0.200762	0.953559
SEH1L	ENSG00000085415	SEH1 like nucleoporin [Source:HGNC Symbol;Acc:HGNC:30379]	protein_coding	0.17	0.186172	0.16	4.78	0.336215	1	0.187151	0.953559
WDR47	ENSG00000085433	WD repeat domain 47 [Source:HGNC Symbol;Acc:HGNC:29141]	protein_coding	0.04	0.76888	0.06	3.93	0.759377	1	0.773643	0.973182
WDFY1	ENSG00000085449	WD repeat and FYVE domain containing 1 [Source:HGNC Symbol;Acc:HGNC:20451]	protein_coding	0.14	0.28795	0.24	5.36	0.325569	1	0.288602	0.953559
OVGP1	ENSG00000085465	oviductal glycoprotein 1 [Source:HGNC Symbol;Acc:HGNC:8524]	protein_coding	-0.06	0.666357	-0.17	3.88	0.42532	1	0.669772	0.953559
SLC25A24	ENSG00000085491	solute carrier family 25 member 24 [Source:HGNC Symbol;Acc:HGNC:20662]	protein_coding	0.07	0.596556	0.14	4.03	0.577671	1	0.59914	0.953559
MAP3K4	ENSG00000085511	mitogen-activated protein kinase kinase kinase 4 [Source:HGNC Symbol;Acc:HGNC:6856]	protein_coding	-0.14	0.279026	-0.1	5.65	0.438907	1	0.279684	0.953559
PILRA	ENSG00000085514	paired immunoglobin like type 2 receptor alpha [Source:HGNC Symbol;Acc:HGNC:20396]	protein_coding	-0.17	0.206968	-0.26	3.55	0.413158	1	0.207833	0.953559
IGSF9	ENSG00000085552	immunoglobulin superfamily member 9 [Source:HGNC Symbol;Acc:HGNC:18132]	protein_coding	-0.07	0.596556	-0.19	4.3	0.655605	1	0.59914	0.953559
ABCB1	ENSG00000085563	ATP binding cassette subfamily B member 1 [Source:HGNC Symbol;Acc:HGNC:40]	protein_coding	-0.02	0.890963	-0.13	3.62	0.638256	1	0.897413	0.993601
ZNF213	ENSG00000085644	zinc finger protein 213 [Source:HGNC Symbol;Acc:HGNC:13005]	protein_coding	-0.08	0.543175	-0.12	3.97	0.575266	1	0.545193	0.953559
AKR1B1	ENSG00000085662	aldo-keto reductase family 1 member B [Source:HGNC Symbol;Acc:HGNC:381]	protein_coding	0.06	0.666357	-0.48	5.77	0.30558	1	0.669772	0.953559
CPNE3	ENSG00000085719	copine 3 [Source:HGNC Symbol;Acc:HGNC:2316]	protein_coding	0.1	0.467717	0.29	6.84	0.202442	1	0.469071	0.953559
RRN3	ENSG00000085721	RRN3 homolog, RNA polymerase I transcription factor [Source:HGNC Symbol;Acc:HGNC:30346]	protein_coding	0.11	0.398311	0.14	5.46	0.315005	1	0.399226	0.953559
CTTN	ENSG00000085733	cortactin [Source:HGNC Symbol;Acc:HGNC:3338]	protein_coding	-0.13	0.335348	-0.15	7.67	0.376919	1	0.336041	0.953559
WNT11	ENSG00000085741	Wnt family member 11 [Source:HGNC Symbol;Acc:HGNC:12776]	protein_coding	0.1	0.443886	0.1	2.59	0.775835	1	0.445068	0.953559
MTIF2	ENSG00000085760	mitochondrial translational initiation factor 2 [Source:HGNC Symbol;Acc:HGNC:7441]	protein_coding	-0.02	0.875503	-0.01	5.02	0.968845	1	0.881739	0.991936
DDHD2	ENSG00000085788	DDHD domain containing 2 [Source:HGNC Symbol;Acc:HGNC:29106]	protein_coding	0.08	0.556301	0.14	6.1	0.36319	1	0.558451	0.953559
TTC39A	ENSG00000085831	tetratricopeptide repeat domain 39A [Source:HGNC Symbol;Acc:HGNC:18657]	protein_coding	-0.05	0.695131	-0.1	5.31	0.823167	1	0.698912	0.953559
EPS15	ENSG00000085832	epidermal growth factor receptor pathway substrate 15 [Source:HGNC Symbol;Acc:HGNC:3419]	protein_coding	0.2	0.122768	0.26	6.77	0.0905028	1	0.124234	0.953559
ORC1	ENSG00000085840	origin recognition complex subunit 1 [Source:HGNC Symbol;Acc:HGNC:8487]	protein_coding	0.16	0.229348	0.25	0.27	0.412065	1	0.230117	0.953559
MGST2	ENSG00000085871	microsomal glutathione S-transferase 2 [Source:HGNC Symbol;Acc:HGNC:7063]	protein_coding	0.06	0.62409	-0.1	5.93	0.631126	1	0.626991	0.953559
CHERP	ENSG00000085872	calcium homeostasis endoplasmic reticulum protein [Source:HGNC Symbol;Acc:HGNC:16930]	protein_coding	-0.07	0.582995	-0.07	4.6	0.721634	1	0.585428	0.953559
ATG16L1	ENSG00000085978	autophagy related 16 like 1 [Source:HGNC Symbol;Acc:HGNC:21498]	protein_coding	-0.01	0.953154	-0.01	5.47	0.91132	1	0.96045	0.998731
USP40	ENSG00000085982	ubiquitin specific peptidase 40 [Source:HGNC Symbol;Acc:HGNC:20069]	protein_coding	-0.08	0.530201	-0.05	6.22	0.721219	1	0.532093	0.953559
POMGNT1	ENSG00000085998	protein O-linked mannose N-acetylglucosaminyltransferase 1 (beta 1,2-) [Source:HGNC Symbol;Acc:HGNC:19139]	protein_coding	-0.19	0.138146	-0.18	6.59	0.226114	1	0.139478	0.953559
RAD54L	ENSG00000085999	RAD54 like [Source:HGNC Symbol;Acc:HGNC:9826]	protein_coding	0.15	0.245113	0.3	-0.07	0.438523	1	0.245832	0.953559
MAST2	ENSG00000086015	microtubule associated serine/threonine kinase 2 [Source:HGNC Symbol;Acc:HGNC:19035]	protein_coding	-0.03	0.844726	0	6.95	0.994349	1	0.850535	0.986219
DNAJA1	ENSG00000086061	DnaJ heat shock protein family (Hsp40) member A1 [Source:HGNC Symbol;Acc:HGNC:5229]	protein_coding	-0.08	0.530201	-0.05	7.17	0.716715	1	0.532093	0.953559
B4GALT1	ENSG00000086062	beta-1,4-galactosyltransferase 1 [Source:HGNC Symbol;Acc:HGNC:924]	protein_coding	0.03	0.814177	0.12	6.67	0.487523	1	0.819563	0.978558
CHMP5	ENSG00000086065	charged multivesicular body protein 5 [Source:HGNC Symbol;Acc:HGNC:26942]	protein_coding	0	0.984377	-0.02	6.36	0.90808	1	0.992087	1
NFX1	ENSG00000086102	nuclear transcription factor, X-box binding 1 [Source:HGNC Symbol;Acc:HGNC:7803]	protein_coding	-0.05	0.695131	-0.05	6	0.629845	1	0.698912	0.953559
AQP6	ENSG00000086159	aquaporin 6 [Source:HGNC Symbol;Acc:HGNC:639]	protein_coding	-0.04	0.753394	-0.09	-1.08	0.868827	1	0.757964	0.968513
DIMT1	ENSG00000086189	DIMT1 rRNA methyltransferase and ribosome maturation factor [Source:HGNC Symbol;Acc:HGNC:30217]	protein_coding	0.17	0.19293	0.09	3.69	0.621961	1	0.193869	0.953559
IPO11	ENSG00000086200	importin 11 [Source:HGNC Symbol;Acc:HGNC:20628]	protein_coding	0.03	0.814177	0.04	4.25	0.805991	1	0.819563	0.978558
FOLH1	ENSG00000086205	folate hydrolase 1 [Source:HGNC Symbol;Acc:HGNC:3788]	protein_coding	0	0.984377	-0.41	7.57	0.597852	1	0.992087	1
EIF2AK1	ENSG00000086232	eukaryotic translation initiation factor 2 alpha kinase 1 [Source:HGNC Symbol;Acc:HGNC:24921]	protein_coding	0	1	0	7.26	0.984003	1	1	1
NME8	ENSG00000086288	NME/NM23 family member 8 [Source:HGNC Symbol;Acc:HGNC:16473]	protein_coding	0.07	0.576081	0.36	-0.37	0.3956	1	0.578443	0.953559
EPDR1	ENSG00000086289	ependymin related 1 [Source:HGNC Symbol;Acc:HGNC:17572]	protein_coding	0.06	0.652145	0.08	5.77	0.732675	1	0.655383	0.953559
SNX10	ENSG00000086300	sorting nexin 10 [Source:HGNC Symbol;Acc:HGNC:14974]	protein_coding	0.09	0.517383	0.24	2	0.471927	1	0.519154	0.953559
SEPHS1	ENSG00000086475	selenophosphate synthetase 1 [Source:HGNC Symbol;Acc:HGNC:19685]	protein_coding	0.05	0.680688	0.04	5.42	0.662202	1	0.684283	0.953559
MRPL28	ENSG00000086504	mitochondrial ribosomal protein L28 [Source:HGNC Symbol;Acc:HGNC:14484]	protein_coding	-0.06	0.62409	-0.22	5.34	0.243168	1	0.626991	0.953559
HBQ1	ENSG00000086506	hemoglobin subunit theta 1 [Source:HGNC Symbol;Acc:HGNC:4833]	protein_coding	0.05	0.694741	-0.09	-2.24	0.859539	1	0.702489	0.953559
ITPKC	ENSG00000086544	inositol-trisphosphate 3-kinase C [Source:HGNC Symbol;Acc:HGNC:14897]	protein_coding	-0.17	0.186172	-0.38	4.96	0.172856	1	0.187151	0.953559
CEACAM6	ENSG00000086548	CEA cell adhesion molecule 6 [Source:HGNC Symbol;Acc:HGNC:1818]	protein_coding	-0.01	0.960954	1.26	2.15	0.0237525	0.897168	0.968355	0.998791
FAT2	ENSG00000086570	FAT atypical cadherin 2 [Source:HGNC Symbol;Acc:HGNC:3596]	protein_coding	-0.12	0.376593	-0.49	3.6	0.374717	1	0.377412	0.953559
RBM22	ENSG00000086589	RNA binding motif protein 22 [Source:HGNC Symbol;Acc:HGNC:25503]	protein_coding	0.11	0.420745	0.03	5.8	0.779376	1	0.421782	0.953559
TMED2	ENSG00000086598	transmembrane p24 trafficking protein 2 [Source:HGNC Symbol;Acc:HGNC:16996]	protein_coding	0	1	-0.07	7.95	0.77343	1	1	1
ERO1B	ENSG00000086619	endoplasmic reticulum oxidoreductase 1 beta [Source:HGNC Symbol;Acc:HGNC:14355]	protein_coding	-0.02	0.890963	-0.1	4.64	0.696592	1	0.897413	0.993601
ZFAND6	ENSG00000086666	zinc finger AN1-type containing 6 [Source:HGNC Symbol;Acc:HGNC:30164]	protein_coding	0.03	0.844726	0.03	5.88	0.882865	1	0.850535	0.986219
HSD17B2	ENSG00000086696	hydroxysteroid 17-beta dehydrogenase 2 [Source:HGNC Symbol;Acc:HGNC:5211]	protein_coding	-0.04	0.78355	-0.17	0.18	0.809223	1	0.788526	0.974243
TXLNG	ENSG00000086712	taxilin gamma [Source:HGNC Symbol;Acc:HGNC:18578]	protein_coding	0.11	0.409439	0.13	4.68	0.430214	1	0.410412	0.953559
PPEF1	ENSG00000086717	protein phosphatase with EF-hand domain 1 [Source:HGNC Symbol;Acc:HGNC:9243]	protein_coding	0.03	0.799003	-0.02	0.52	0.949802	1	0.804179	0.978253
LAT2	ENSG00000086730	linker for activation of T cells family member 2 [Source:HGNC Symbol;Acc:HGNC:12749]	protein_coding	-0.12	0.376593	-0.21	3.92	0.411208	1	0.377412	0.953559
HUWE1	ENSG00000086758	HECT, UBA and WWE domain containing E3 ubiquitin protein ligase 1 [Source:HGNC Symbol;Acc:HGNC:30892]	protein_coding	-0.06	0.666357	-0.04	7.56	0.75948	1	0.669772	0.953559
ZW10	ENSG00000086827	zw10 kinetochore protein [Source:HGNC Symbol;Acc:HGNC:13194]	protein_coding	0.21	0.108727	0.28	4.07	0.0961691	1	0.110322	0.953559
ALG9	ENSG00000086848	ALG9 alpha-1,2-mannosyltransferase [Source:HGNC Symbol;Acc:HGNC:15672]	protein_coding	0.14	0.297058	0.2	3.84	0.227051	1	0.297709	0.953559
MYBPC2	ENSG00000086967	myosin binding protein C2 [Source:HGNC Symbol;Acc:HGNC:7550]	protein_coding	-0.13	0.304405	-3.64	1.43	0.010785	0.661837	0.305077	0.953559
NOX4	ENSG00000086991	NADPH oxidase 4 [Source:HGNC Symbol;Acc:HGNC:7891]	protein_coding	0.06	0.638055	0.69	0.6	0.108583	1	0.641121	0.953559
ACOX3	ENSG00000087008	acyl-CoA oxidase 3, pristanoyl [Source:HGNC Symbol;Acc:HGNC:121]	protein_coding	-0.09	0.492223	-0.14	4.56	0.430855	1	0.493773	0.953559
MTMR2	ENSG00000087053	myotubularin related protein 2 [Source:HGNC Symbol;Acc:HGNC:7450]	protein_coding	0.11	0.398311	0.1	5.55	0.563982	1	0.399226	0.953559
PPP1R15A	ENSG00000087074	protein phosphatase 1 regulatory subunit 15A [Source:HGNC Symbol;Acc:HGNC:14375]	protein_coding	-0.14	0.270288	-0.66	6.65	0.107118	1	0.270956	0.953559
HSD17B14	ENSG00000087076	hydroxysteroid 17-beta dehydrogenase 14 [Source:HGNC Symbol;Acc:HGNC:23238]	protein_coding	-0.03	0.814177	-0.24	3.88	0.351343	1	0.819563	0.978558
TRIP6	ENSG00000087077	thyroid hormone receptor interactor 6 [Source:HGNC Symbol;Acc:HGNC:12311]	protein_coding	0	0.984377	0	6.26	0.991149	1	0.992087	1
ACHE	ENSG00000087085	acetylcholinesterase (Cartwright blood group) [Source:HGNC Symbol;Acc:HGNC:108]	protein_coding	-0.03	0.82942	0.24	3.36	0.560259	1	0.835017	0.983404
FTL	ENSG00000087086	ferritin light chain [Source:HGNC Symbol;Acc:HGNC:3999]	protein_coding	0.11	0.409439	-0.15	10.3	0.588713	1	0.410412	0.953559
SRRT	ENSG00000087087	serrate, RNA effector molecule [Source:HGNC Symbol;Acc:HGNC:24101]	protein_coding	-0.26	0.048665	-0.37	6.92	0.103999	1	0.0507266	0.953559
BAX	ENSG00000087088	BCL2 associated X, apoptosis regulator [Source:HGNC Symbol;Acc:HGNC:959]	protein_coding	-0.01	0.968759	0	5.26	0.984439	1	0.976264	0.998791
NLK	ENSG00000087095	nemo like kinase [Source:HGNC Symbol;Acc:HGNC:29858]	protein_coding	0.08	0.543175	0.17	4.7	0.424686	1	0.545193	0.953559
PIGS	ENSG00000087111	phosphatidylinositol glycan anchor biosynthesis class S [Source:HGNC Symbol;Acc:HGNC:14937]	protein_coding	0.01	0.953154	-0.02	5.56	0.900348	1	0.96045	0.998731
ADAMTS2	ENSG00000087116	ADAM metallopeptidase with thrombospondin type 1 motif 2 [Source:HGNC Symbol;Acc:HGNC:218]	protein_coding	-0.03	0.814177	0.36	3.88	0.270795	1	0.819563	0.978558
TMPRSS11E	ENSG00000087128	transmembrane serine protease 11E [Source:HGNC Symbol;Acc:HGNC:24465]	protein_coding	-0.03	0.813617	0.11	1.47	0.892106	1	0.819019	0.978558
ATXN7L3	ENSG00000087152	ataxin 7 like 3 [Source:HGNC Symbol;Acc:HGNC:25416]	protein_coding	-0.09	0.479887	-0.09	5.39	0.662634	1	0.481335	0.953559
PGS1	ENSG00000087157	phosphatidylglycerophosphate synthase 1 [Source:HGNC Symbol;Acc:HGNC:30029]	protein_coding	-0.09	0.504722	-0.06	4.5	0.721948	1	0.50638	0.953559
PSMC5	ENSG00000087191	proteasome 26S subunit, ATPase 5 [Source:HGNC Symbol;Acc:HGNC:9552]	protein_coding	-0.27	0.0361228	-0.42	6.98	0.0343839	0.971143	0.0381911	0.878432
UIMC1	ENSG00000087206	ubiquitin interaction motif containing 1 [Source:HGNC Symbol;Acc:HGNC:30298]	protein_coding	-0.02	0.860088	-0.08	4.97	0.578242	1	0.866111	0.988812
CETP	ENSG00000087237	cholesteryl ester transfer protein [Source:HGNC Symbol;Acc:HGNC:1869]	protein_coding	0.02	0.890963	0.07	0.11	0.838139	1	0.897413	0.993601
MMP2	ENSG00000087245	matrix metallopeptidase 2 [Source:HGNC Symbol;Acc:HGNC:7166]	protein_coding	0.06	0.638055	0.02	7.36	0.950845	1	0.641121	0.953559
MT3	ENSG00000087250	metallothionein 3 [Source:HGNC Symbol;Acc:HGNC:7408]	protein_coding	-0.01	0.960949	-0.79	0.13	0.203702	1	0.968351	0.998791
LPCAT2	ENSG00000087253	lysophosphatidylcholine acyltransferase 2 [Source:HGNC Symbol;Acc:HGNC:26032]	protein_coding	0.02	0.890963	0.03	4.28	0.935225	1	0.897413	0.993601
GNAO1	ENSG00000087258	G protein subunit alpha o1 [Source:HGNC Symbol;Acc:HGNC:4389]	protein_coding	0.04	0.783902	-0.04	4.68	0.917498	1	0.78887	0.974243
OGFOD1	ENSG00000087263	2-oxoglutarate and iron dependent oxygenase domain containing 1 [Source:HGNC Symbol;Acc:HGNC:25585]	protein_coding	0.1	0.467717	0.07	5.14	0.610279	1	0.469071	0.953559
SH3BP2	ENSG00000087266	SH3 domain binding protein 2 [Source:HGNC Symbol;Acc:HGNC:10825]	protein_coding	0.19	0.154928	0.15	5.43	0.326578	1	0.156124	0.953559
NOP14	ENSG00000087269	NOP14 nucleolar protein [Source:HGNC Symbol;Acc:HGNC:16821]	protein_coding	-0.17	0.19293	-0.16	4.23	0.289859	1	0.193869	0.953559
ADD1	ENSG00000087274	adducin 1 [Source:HGNC Symbol;Acc:HGNC:243]	protein_coding	-0.03	0.814177	0.02	8.2	0.890445	1	0.819563	0.978558
L2HGDH	ENSG00000087299	L-2-hydroxyglutarate dehydrogenase [Source:HGNC Symbol;Acc:HGNC:20499]	protein_coding	0.11	0.409439	0.14	3.28	0.553207	1	0.410412	0.953559
TXNDC16	ENSG00000087301	thioredoxin domain containing 16 [Source:HGNC Symbol;Acc:HGNC:19965]	protein_coding	0.04	0.739093	0.16	5.98	0.652496	1	0.743453	0.963506
RTRAF	ENSG00000087302	RNA transcription, translation and transport factor [Source:HGNC Symbol;Acc:HGNC:23169]	protein_coding	0.05	0.724338	-0.11	7.05	0.528842	1	0.728502	0.959452
NID2	ENSG00000087303	nidogen 2 [Source:HGNC Symbol;Acc:HGNC:13389]	protein_coding	0.08	0.556301	0.17	3.56	0.585526	1	0.558451	0.953559
GMCL1	ENSG00000087338	germ cell-less 1, spermatogenesis associated [Source:HGNC Symbol;Acc:HGNC:23843]	protein_coding	0.1	0.467717	0.17	4.85	0.481997	1	0.469071	0.953559
SF3B2	ENSG00000087365	splicing factor 3b subunit 2 [Source:HGNC Symbol;Acc:HGNC:10769]	protein_coding	-0.25	0.0535634	-0.31	7.27	0.0805418	0.983902	0.0556055	0.953559
KLHL42	ENSG00000087448	kelch like family member 42 [Source:HGNC Symbol;Acc:HGNC:29252]	protein_coding	0.05	0.680688	0.13	5.97	0.484447	1	0.684283	0.953559
GNAS	ENSG00000087460	GNAS complex locus [Source:HGNC Symbol;Acc:HGNC:4392]	protein_coding	0.15	0.24518	0.1	9.64	0.546129	1	0.245898	0.953559
DNM1L	ENSG00000087470	dynamin 1 like [Source:HGNC Symbol;Acc:HGNC:2973]	protein_coding	0.18	0.160843	0.23	6.59	0.0917336	1	0.161995	0.953559
PTHLH	ENSG00000087494	parathyroid hormone like hormone [Source:HGNC Symbol;Acc:HGNC:9607]	protein_coding	0.03	0.844726	-0.31	1.43	0.520789	1	0.850535	0.986219
PHACTR3	ENSG00000087495	phosphatase and actin regulator 3 [Source:HGNC Symbol;Acc:HGNC:15833]	protein_coding	0.02	0.890631	-0.37	-0.84	0.519698	1	0.8971	0.993601
ERGIC2	ENSG00000087502	ERGIC and golgi 2 [Source:HGNC Symbol;Acc:HGNC:30208]	protein_coding	0.05	0.695131	0.06	5.37	0.762795	1	0.698912	0.953559
TFAP2C	ENSG00000087510	transcription factor AP-2 gamma [Source:HGNC Symbol;Acc:HGNC:11744]	protein_coding	0	0.984377	0.02	4.42	0.960209	1	0.992087	1
AURKA	ENSG00000087586	aurora kinase A [Source:HGNC Symbol;Acc:HGNC:11393]	protein_coding	0.16	0.221713	0.2	1.03	0.440967	1	0.222512	0.953559
CASS4	ENSG00000087589	Cas scaffold protein family member 4 [Source:HGNC Symbol;Acc:HGNC:15878]	protein_coding	0.1	0.467711	0.22	0.58	0.536375	1	0.469065	0.953559
PIR	ENSG00000087842	pirin [Source:HGNC Symbol;Acc:HGNC:30048]	protein_coding	0.04	0.739093	-0.12	3.78	0.697222	1	0.743453	0.963506
AAMDC	ENSG00000087884	adipogenesis associated Mth938 domain containing [Source:HGNC Symbol;Acc:HGNC:30205]	protein_coding	0.1	0.455716	-0.06	3.18	0.846018	1	0.456981	0.953559
RFX2	ENSG00000087903	regulatory factor X2 [Source:HGNC Symbol;Acc:HGNC:9983]	protein_coding	0.01	0.922001	-0.09	3.66	0.782059	1	0.928876	0.995581
METTL2A	ENSG00000087995	methyltransferase like 2A [Source:HGNC Symbol;Acc:HGNC:25755]	protein_coding	-0.06	0.652145	-0.09	3.75	0.560868	1	0.655383	0.953559
SULT2B1	ENSG00000088002	sulfotransferase family 2B member 1 [Source:HGNC Symbol;Acc:HGNC:11459]	protein_coding	-0.07	0.610251	-0.31	4.24	0.57879	1	0.61299	0.953559
ALG6	ENSG00000088035	ALG6 alpha-1,3-glucosyltransferase [Source:HGNC Symbol;Acc:HGNC:23157]	protein_coding	0.06	0.652145	0.09	3.97	0.719404	1	0.655383	0.953559
CNOT3	ENSG00000088038	CCR4-NOT transcription complex subunit 3 [Source:HGNC Symbol;Acc:HGNC:7879]	protein_coding	-0.05	0.724338	-0.02	5.91	0.909511	1	0.728502	0.959452
GP6	ENSG00000088053	glycoprotein VI platelet [Source:HGNC Symbol;Acc:HGNC:14388]	protein_coding	0.02	0.860086	-0.12	0.56	0.726178	1	0.866109	0.988812
PTPN4	ENSG00000088179	protein tyrosine phosphatase non-receptor type 4 [Source:HGNC Symbol;Acc:HGNC:9656]	protein_coding	0.11	0.409439	0.05	4.67	0.775774	1	0.410412	0.953559
DDX18	ENSG00000088205	DEAD-box helicase 18 [Source:HGNC Symbol;Acc:HGNC:2741]	protein_coding	0.14	0.28795	0.16	5.98	0.329149	1	0.288602	0.953559
KHSRP	ENSG00000088247	KH-type splicing regulatory protein [Source:HGNC Symbol;Acc:HGNC:6316]	protein_coding	0.12	0.345384	0.07	6.7	0.509255	1	0.3461	0.953559
GNA11	ENSG00000088256	G protein subunit alpha 11 [Source:HGNC Symbol;Acc:HGNC:4379]	protein_coding	-0.12	0.345384	-0.2	6.27	0.354636	1	0.3461	0.953559
ASAP3	ENSG00000088280	ArfGAP with SH3 domain, ankyrin repeat and PH domain 3 [Source:HGNC Symbol;Acc:HGNC:14987]	protein_coding	-0.17	0.199861	-0.17	5.98	0.315811	1	0.200762	0.953559
EDEM2	ENSG00000088298	ER degradation enhancing alpha-mannosidase like protein 2 [Source:HGNC Symbol;Acc:HGNC:15877]	protein_coding	-0.15	0.253366	-0.15	4.8	0.310761	1	0.254064	0.953559
DNMT3B	ENSG00000088305	DNA methyltransferase 3 beta [Source:HGNC Symbol;Acc:HGNC:2979]	protein_coding	0.03	0.82942	0.02	1.71	0.924336	1	0.835017	0.983404
REM1	ENSG00000088320	RRAD and GEM like GTPase 1 [Source:HGNC Symbol;Acc:HGNC:15922]	protein_coding	0.06	0.638055	0.05	1.98	0.899866	1	0.641121	0.953559
TPX2	ENSG00000088325	TPX2 microtubule nucleation factor [Source:HGNC Symbol;Acc:HGNC:1249]	protein_coding	0.12	0.376593	0.26	1.41	0.415482	1	0.377412	0.953559
FER1L4	ENSG00000088340	fer-1 like family member 4 (pseudogene) [Source:HGNC Symbol;Acc:HGNC:15801]	transcribed_unitary_pseudogene	-0.1	0.467717	-0.12	3.88	0.70179	1	0.469071	0.953559
PDRG1	ENSG00000088356	p53 and DNA damage regulated 1 [Source:HGNC Symbol;Acc:HGNC:16119]	protein_coding	-0.18	0.166924	-0.19	4.17	0.226038	1	0.168031	0.953559
EPB41L1	ENSG00000088367	erythrocyte membrane protein band 4.1 like 1 [Source:HGNC Symbol;Acc:HGNC:3378]	protein_coding	0.11	0.387362	0.08	5.93	0.677589	1	0.388226	0.953559
SLC15A1	ENSG00000088386	solute carrier family 15 member 1 [Source:HGNC Symbol;Acc:HGNC:10920]	protein_coding	-0.09	0.491884	-0.08	1.87	0.898634	1	0.493436	0.953559
DOCK9	ENSG00000088387	dedicator of cytokinesis 9 [Source:HGNC Symbol;Acc:HGNC:14132]	protein_coding	-0.14	0.28795	-0.14	5.29	0.428632	1	0.288602	0.953559
ANKRD10	ENSG00000088448	ankyrin repeat domain 10 [Source:HGNC Symbol;Acc:HGNC:20265]	protein_coding	0.09	0.479887	0.08	7.66	0.481874	1	0.481335	0.953559
TGDS	ENSG00000088451	TDP-glucose 4,6-dehydratase [Source:HGNC Symbol;Acc:HGNC:20324]	protein_coding	0.21	0.100077	0.19	3.91	0.434044	1	0.101752	0.953559
DOCK3	ENSG00000088538	dedicator of cytokinesis 3 [Source:HGNC Symbol;Acc:HGNC:2989]	protein_coding	0	0.984377	0.36	3.9	0.340213	1	0.992087	1
C3orf18	ENSG00000088543	chromosome 3 open reading frame 18 [Source:HGNC Symbol;Acc:HGNC:24837]	protein_coding	-0.06	0.62409	-0.14	3.75	0.600459	1	0.626991	0.953559
COQ9	ENSG00000088682	coenzyme Q9 [Source:HGNC Symbol;Acc:HGNC:25302]	protein_coding	-0.01	0.968759	-0.07	5.67	0.642973	1	0.976264	0.998791
TMEM40	ENSG00000088726	transmembrane protein 40 [Source:HGNC Symbol;Acc:HGNC:25620]	protein_coding	-0.09	0.479372	0.03	1.6	0.962941	1	0.480823	0.953559
KIF9	ENSG00000088727	kinesin family member 9 [Source:HGNC Symbol;Acc:HGNC:16666]	protein_coding	-0.04	0.76888	-0.16	2.74	0.490372	1	0.773643	0.973182
ARHGAP28	ENSG00000088756	Rho GTPase activating protein 28 [Source:HGNC Symbol;Acc:HGNC:25509]	protein_coding	0.04	0.783902	0.33	3.78	0.361185	1	0.78887	0.974243
CRLS1	ENSG00000088766	cardiolipin synthase 1 [Source:HGNC Symbol;Acc:HGNC:16148]	protein_coding	0.11	0.387362	0.42	2.24	0.111912	1	0.388226	0.953559
DEFB127	ENSG00000088782	defensin beta 127 [Source:HGNC Symbol;Acc:HGNC:16206]	protein_coding	-0.08	0.528213	-1.21	-2.37	0.0786642	0.971143	0.544579	0.953559
PPP1R13B	ENSG00000088808	protein phosphatase 1 regulatory subunit 13B [Source:HGNC Symbol;Acc:HGNC:14950]	protein_coding	-0.03	0.799003	-0.13	6.12	0.557307	1	0.804179	0.978253
ATRN	ENSG00000088812	attractin [Source:HGNC Symbol;Acc:HGNC:885]	protein_coding	0.1	0.455716	0.1	5.75	0.54027	1	0.456981	0.953559
SMOX	ENSG00000088826	spermine oxidase [Source:HGNC Symbol;Acc:HGNC:15862]	protein_coding	-0.18	0.173171	-0.45	4.47	0.218783	1	0.174234	0.953559
SIGLEC1	ENSG00000088827	sialic acid binding Ig like lectin 1 [Source:HGNC Symbol;Acc:HGNC:11127]	protein_coding	0.18	0.179586	0.7	3.03	0.0754971	0.971143	0.180607	0.953559
FKBP1A	ENSG00000088832	FKBP prolyl isomerase 1A [Source:HGNC Symbol;Acc:HGNC:3711]	protein_coding	0.04	0.783902	-0.09	7.47	0.579157	1	0.78887	0.974243
NSFL1C	ENSG00000088833	NSFL1 cofactor [Source:HGNC Symbol;Acc:HGNC:15912]	protein_coding	-0.03	0.799003	-0.04	6.27	0.793473	1	0.804179	0.978253
SLC4A11	ENSG00000088836	solute carrier family 4 member 11 [Source:HGNC Symbol;Acc:HGNC:16438]	protein_coding	-0.14	0.297051	-0.48	3.24	0.318853	1	0.297703	0.953559
C20orf194	ENSG00000088854	chromosome 20 open reading frame 194 [Source:HGNC Symbol;Acc:HGNC:17721]	protein_coding	0.02	0.890963	0.13	5.45	0.553801	1	0.897413	0.993601
ZNF343	ENSG00000088876	zinc finger protein 343 [Source:HGNC Symbol;Acc:HGNC:16017]	protein_coding	-0.16	0.229354	-0.23	3.86	0.2241	1	0.230123	0.953559
EBF4	ENSG00000088881	EBF family member 4 [Source:HGNC Symbol;Acc:HGNC:29278]	protein_coding	-0.1	0.467717	-0.16	5.97	0.462132	1	0.469071	0.953559
CPXM1	ENSG00000088882	carboxypeptidase X, M14 family member 1 [Source:HGNC Symbol;Acc:HGNC:15771]	protein_coding	-0.26	0.0463569	-0.76	4.23	0.10474	1	0.0484248	0.953559
MAVS	ENSG00000088888	mitochondrial antiviral signaling protein [Source:HGNC Symbol;Acc:HGNC:29233]	protein_coding	-0.22	0.0959577	-0.18	7.02	0.220852	1	0.0976702	0.953559
LZTS3	ENSG00000088899	leucine zipper tumor suppressor family member 3 [Source:HGNC Symbol;Acc:HGNC:30139]	protein_coding	-0.01	0.968759	-0.12	4.22	0.652629	1	0.976264	0.998791
F11	ENSG00000088926	coagulation factor XI [Source:HGNC Symbol;Acc:HGNC:3529]	protein_coding	0.23	0.0767805	0.46	-1.7	0.423826	1	0.0787457	0.953559
XRN2	ENSG00000088930	5'-3' exoribonuclease 2 [Source:HGNC Symbol;Acc:HGNC:12836]	protein_coding	0.1	0.432228	0.14	5.99	0.349402	1	0.433335	0.953559
KIZ	ENSG00000088970	kizuna centrosomal protein [Source:HGNC Symbol;Acc:HGNC:15865]	protein_coding	0.04	0.783902	-0.15	5.49	0.502798	1	0.78887	0.974243
DYNLL1	ENSG00000088986	dynein light chain LC8-type 1 [Source:HGNC Symbol;Acc:HGNC:15476]	protein_coding	-0.04	0.783902	-0.11	7.35	0.631336	1	0.78887	0.974243
TESC	ENSG00000088992	tescalcin [Source:HGNC Symbol;Acc:HGNC:26065]	protein_coding	-0.08	0.543175	-0.4	3.62	0.251076	1	0.545193	0.953559
SNX5	ENSG00000089006	sorting nexin 5 [Source:HGNC Symbol;Acc:HGNC:14969]	protein_coding	0.18	0.173171	0.09	6.37	0.436259	1	0.174234	0.953559
RPL6	ENSG00000089009	ribosomal protein L6 [Source:HGNC Symbol;Acc:HGNC:10362]	protein_coding	-0.04	0.76888	-0.18	9.02	0.320202	1	0.773643	0.973182
SIRPG	ENSG00000089012	signal regulatory protein gamma [Source:HGNC Symbol;Acc:HGNC:15757]	protein_coding	0.15	0.261735	0.73	0.96	0.0647577	0.971143	0.262416	0.953559
MAPKAPK5	ENSG00000089022	MAPK activated protein kinase 5 [Source:HGNC Symbol;Acc:HGNC:6889]	protein_coding	0.12	0.345384	0.09	5.48	0.406466	1	0.3461	0.953559
P2RX7	ENSG00000089041	purinergic receptor P2X 7 [Source:HGNC Symbol;Acc:HGNC:8537]	protein_coding	0.19	0.143581	0.3	1.82	0.344491	1	0.144868	0.953559
ESF1	ENSG00000089048	ESF1 nucleolar pre-rRNA processing protein homolog [Source:HGNC Symbol;Acc:HGNC:15898]	protein_coding	-0.07	0.569575	-0.05	4.12	0.800255	1	0.571864	0.953559
RBBP9	ENSG00000089050	RB binding protein 9, serine hydrolase [Source:HGNC Symbol;Acc:HGNC:9892]	protein_coding	0.13	0.306352	0.1	4.63	0.519001	1	0.307007	0.953559
ANAPC5	ENSG00000089053	anaphase promoting complex subunit 5 [Source:HGNC Symbol;Acc:HGNC:15713]	protein_coding	0.03	0.844726	-0.05	7.41	0.678188	1	0.850535	0.986219
SLC23A2	ENSG00000089057	solute carrier family 23 member 2 [Source:HGNC Symbol;Acc:HGNC:10973]	protein_coding	0.23	0.0807865	0.22	6.14	0.197077	1	0.0826352	0.953559
SLC8B1	ENSG00000089060	solute carrier family 8 member B1 [Source:HGNC Symbol;Acc:HGNC:26175]	protein_coding	-0.04	0.76888	-0.05	5.02	0.780398	1	0.773643	0.973182
TMEM230	ENSG00000089063	transmembrane protein 230 [Source:HGNC Symbol;Acc:HGNC:15876]	protein_coding	0.09	0.517383	0.08	6.92	0.597442	1	0.519154	0.953559
DZANK1	ENSG00000089091	double zinc ribbon and ankyrin repeat domains 1 [Source:HGNC Symbol;Acc:HGNC:15858]	protein_coding	-0.04	0.753942	-0.03	2.89	0.867171	1	0.758502	0.968513
KDM2B	ENSG00000089094	lysine demethylase 2B [Source:HGNC Symbol;Acc:HGNC:13610]	protein_coding	-0.02	0.890963	-0.02	4.19	0.893254	1	0.897413	0.993601
CFAP61	ENSG00000089101	cilia and flagella associated protein 61 [Source:HGNC Symbol;Acc:HGNC:15872]	protein_coding	-0.07	0.572607	-1.47	-0.55	0.0781489	0.971143	0.574993	0.953559
LHX5	ENSG00000089116	LIM homeobox 5 [Source:HGNC Symbol;Acc:HGNC:14216]	protein_coding	0.06	0.634113	-0.46	-2.35	0.583211	1	0.646453	0.953559
TASP1	ENSG00000089123	taspase 1 [Source:HGNC Symbol;Acc:HGNC:15859]	protein_coding	0.04	0.76888	0.07	3.31	0.733096	1	0.773643	0.973182
OAS1	ENSG00000089127	2'-5'-oligoadenylate synthetase 1 [Source:HGNC Symbol;Acc:HGNC:8086]	protein_coding	0.18	0.166924	1.1	4.32	3.99341e-05	0.0798312	0.168031	0.953559
GCN1	ENSG00000089154	GCN1 activator of EIF2AK4 [Source:HGNC Symbol;Acc:HGNC:4199]	protein_coding	-0.22	0.0919715	-0.31	6.23	0.106243	1	0.0937205	0.953559
RPLP0	ENSG00000089157	ribosomal protein lateral stalk subunit P0 [Source:HGNC Symbol;Acc:HGNC:10371]	protein_coding	-0.05	0.680688	-0.15	9.59	0.411344	1	0.684283	0.953559
PXN	ENSG00000089159	paxillin [Source:HGNC Symbol;Acc:HGNC:9718]	protein_coding	0.02	0.906465	-0.09	6.52	0.673909	1	0.913127	0.995581
SIRT4	ENSG00000089163	sirtuin 4 [Source:HGNC Symbol;Acc:HGNC:14932]	protein_coding	-0.01	0.953154	-0.11	0.84	0.734762	1	0.96045	0.998731
RPH3A	ENSG00000089169	rabphilin 3A [Source:HGNC Symbol;Acc:HGNC:17056]	protein_coding	0.05	0.708075	-0.41	-1.34	0.58278	1	0.71248	0.953559
KIF16B	ENSG00000089177	kinesin family member 16B [Source:HGNC Symbol;Acc:HGNC:15869]	protein_coding	-0.11	0.398311	-0.13	4.22	0.512173	1	0.399226	0.953559
TRMT6	ENSG00000089195	tRNA methyltransferase 6 [Source:HGNC Symbol;Acc:HGNC:20900]	protein_coding	0.11	0.409439	0.15	3.88	0.416879	1	0.410412	0.953559
CHGB	ENSG00000089199	chromogranin B [Source:HGNC Symbol;Acc:HGNC:1930]	protein_coding	0.14	0.297058	0.17	2.16	0.745822	1	0.297709	0.953559
PEBP1	ENSG00000089220	phosphatidylethanolamine binding protein 1 [Source:HGNC Symbol;Acc:HGNC:8630]	protein_coding	-0.09	0.479887	-0.14	8.66	0.311928	1	0.481335	0.953559
TBX5	ENSG00000089225	T-box transcription factor 5 [Source:HGNC Symbol;Acc:HGNC:11604]	protein_coding	0.12	0.376587	0.24	3.86	0.734548	1	0.377405	0.953559
BRAP	ENSG00000089234	BRCA1 associated protein [Source:HGNC Symbol;Acc:HGNC:1099]	protein_coding	0.13	0.306352	0.05	4.8	0.670707	1	0.307007	0.953559
ERP29	ENSG00000089248	endoplasmic reticulum protein 29 [Source:HGNC Symbol;Acc:HGNC:13799]	protein_coding	-0.26	0.0420095	-0.47	7.36	0.0234106	0.888019	0.0440839	0.953559
NOS1	ENSG00000089250	nitric oxide synthase 1 [Source:HGNC Symbol;Acc:HGNC:7872]	protein_coding	-0.17	0.199836	-0.4	2.51	0.465405	1	0.200737	0.953559
FUS	ENSG00000089280	FUS RNA binding protein [Source:HGNC Symbol;Acc:HGNC:4010]	protein_coding	-0.16	0.229354	-0.25	8.06	0.276931	1	0.230123	0.953559
IGBP1	ENSG00000089289	immunoglobulin binding protein 1 [Source:HGNC Symbol;Acc:HGNC:5461]	protein_coding	-0.09	0.479887	-0.11	5.96	0.443378	1	0.481335	0.953559
FXYD5	ENSG00000089327	FXYD domain containing ion transport regulator 5 [Source:HGNC Symbol;Acc:HGNC:4029]	protein_coding	0.06	0.666357	0.25	5.09	0.436945	1	0.669772	0.953559
ZNF302	ENSG00000089335	zinc finger protein 302 [Source:HGNC Symbol;Acc:HGNC:13848]	protein_coding	0.16	0.221713	0.15	5.97	0.316633	1	0.222512	0.953559
GRAMD1A	ENSG00000089351	GRAM domain containing 1A [Source:HGNC Symbol;Acc:HGNC:29305]	protein_coding	0.06	0.666357	0.06	5.97	0.729639	1	0.669772	0.953559
FXYD3	ENSG00000089356	FXYD domain containing ion transport regulator 3 [Source:HGNC Symbol;Acc:HGNC:4027]	protein_coding	-0.07	0.610251	-0.3	3.5	0.543213	1	0.61299	0.953559
HEPH	ENSG00000089472	hephaestin [Source:HGNC Symbol;Acc:HGNC:4866]	protein_coding	0	1	0.12	5.55	0.707098	1	1	1
CDIP1	ENSG00000089486	cell death inducing p53 target 1 [Source:HGNC Symbol;Acc:HGNC:13234]	protein_coding	0.04	0.753942	0.05	5.4	0.791121	1	0.758502	0.968513
CMTM1	ENSG00000089505	CKLF like MARVEL transmembrane domain containing 1 [Source:HGNC Symbol;Acc:HGNC:19172]	protein_coding	0.13	0.330162	0.21	-0.75	0.615023	1	0.330848	0.953559
KCNH4	ENSG00000089558	potassium voltage-gated channel subfamily H member 4 [Source:HGNC Symbol;Acc:HGNC:6253]	protein_coding	-0.12	0.35449	-0.38	-0.52	0.451602	1	0.355243	0.953559
GANAB	ENSG00000089597	glucosidase II alpha subunit [Source:HGNC Symbol;Acc:HGNC:4138]	protein_coding	-0.1	0.432228	-0.07	8.2	0.588305	1	0.433335	0.953559
GMIP	ENSG00000089639	GEM interacting protein [Source:HGNC Symbol;Acc:HGNC:24852]	protein_coding	-0.01	0.937566	-0.06	3.43	0.826157	1	0.944652	0.995581
RBM41	ENSG00000089682	RNA binding motif protein 41 [Source:HGNC Symbol;Acc:HGNC:25617]	protein_coding	0.17	0.186172	0.23	3.25	0.244826	1	0.187151	0.953559
BIRC5	ENSG00000089685	baculoviral IAP repeat containing 5 [Source:HGNC Symbol;Acc:HGNC:593]	protein_coding	0.19	0.143559	0.7	0.96	0.0704577	0.971143	0.144845	0.953559
LAG3	ENSG00000089692	lymphocyte activating 3 [Source:HGNC Symbol;Acc:HGNC:6476]	protein_coding	0.07	0.569575	0.15	3.18	0.499379	1	0.571864	0.953559
MLF2	ENSG00000089693	myeloid leukemia factor 2 [Source:HGNC Symbol;Acc:HGNC:7126]	protein_coding	-0.04	0.783902	-0.12	7.71	0.432375	1	0.78887	0.974243
OTUB2	ENSG00000089723	OTU deubiquitinase, ubiquitin aldehyde binding 2 [Source:HGNC Symbol;Acc:HGNC:20351]	protein_coding	0.05	0.680688	0.16	0.83	0.657127	1	0.684283	0.953559
DDX24	ENSG00000089737	DEAD-box helicase 24 [Source:HGNC Symbol;Acc:HGNC:13266]	protein_coding	-0.09	0.479887	-0.08	7.61	0.62805	1	0.481335	0.953559
ZBTB25	ENSG00000089775	zinc finger and BTB domain containing 25 [Source:HGNC Symbol;Acc:HGNC:13112]	protein_coding	0.2	0.117942	0.18	4.65	0.169103	1	0.119452	0.953559
NECAP1	ENSG00000089818	NECAP endocytosis associated 1 [Source:HGNC Symbol;Acc:HGNC:24539]	protein_coding	0.05	0.724338	0.02	5.42	0.888346	1	0.728502	0.959452
ARHGAP4	ENSG00000089820	Rho GTPase activating protein 4 [Source:HGNC Symbol;Acc:HGNC:674]	protein_coding	-0.03	0.814177	0.01	4.15	0.975441	1	0.819563	0.978558
ANKRD24	ENSG00000089847	ankyrin repeat domain 24 [Source:HGNC Symbol;Acc:HGNC:29424]	protein_coding	-0.14	0.28795	-0.49	2.85	0.245022	1	0.288602	0.953559
DHX32	ENSG00000089876	DEAH-box helicase 32 (putative) [Source:HGNC Symbol;Acc:HGNC:16717]	protein_coding	0.12	0.366007	0.17	5.55	0.334178	1	0.366786	0.953559
RCOR1	ENSG00000089902	REST corepressor 1 [Source:HGNC Symbol;Acc:HGNC:17441]	protein_coding	0.18	0.160843	0.2	5.26	0.212891	1	0.161995	0.953559
GPATCH2L	ENSG00000089916	G-patch domain containing 2 like [Source:HGNC Symbol;Acc:HGNC:20210]	protein_coding	0.02	0.906465	0.08	5.76	0.618222	1	0.913127	0.995581
LTBP4	ENSG00000090006	latent transforming growth factor beta binding protein 4 [Source:HGNC Symbol;Acc:HGNC:6717]	protein_coding	0.02	0.875503	0.09	8.42	0.798697	1	0.881739	0.991936
BLVRB	ENSG00000090013	biliverdin reductase B [Source:HGNC Symbol;Acc:HGNC:1063]	protein_coding	-0.06	0.652145	-0.21	5.7	0.306798	1	0.655383	0.953559
SLC9A1	ENSG00000090020	solute carrier family 9 member A1 [Source:HGNC Symbol;Acc:HGNC:11071]	protein_coding	0.09	0.504722	0.12	5.34	0.484608	1	0.50638	0.953559
SPTLC1	ENSG00000090054	serine palmitoyltransferase long chain base subunit 1 [Source:HGNC Symbol;Acc:HGNC:11277]	protein_coding	0.06	0.62409	0.18	5.83	0.370452	1	0.626991	0.953559
PAPOLA	ENSG00000090060	poly(A) polymerase alpha [Source:HGNC Symbol;Acc:HGNC:14981]	protein_coding	0.12	0.345384	0.12	7.48	0.455941	1	0.3461	0.953559
CCNK	ENSG00000090061	cyclin K [Source:HGNC Symbol;Acc:HGNC:1596]	protein_coding	0.11	0.409439	0.12	2.62	0.646636	1	0.410412	0.953559
PCBP4	ENSG00000090097	poly(rC) binding protein 4 [Source:HGNC Symbol;Acc:HGNC:8652]	protein_coding	0.01	0.922001	-0.06	6.12	0.810357	1	0.928876	0.995581
RGS1	ENSG00000090104	regulator of G protein signaling 1 [Source:HGNC Symbol;Acc:HGNC:9991]	protein_coding	-0.07	0.610256	0.27	6.1	0.424299	1	0.612995	0.953559
YPEL3	ENSG00000090238	yippee like 3 [Source:HGNC Symbol;Acc:HGNC:18327]	protein_coding	0.09	0.479887	0.18	6.23	0.400759	1	0.481335	0.953559
MRPS33	ENSG00000090263	mitochondrial ribosomal protein S33 [Source:HGNC Symbol;Acc:HGNC:16634]	protein_coding	-0.01	0.953154	-0.17	5.38	0.364075	1	0.96045	0.998731
NDUFB2	ENSG00000090266	NADH:ubiquinone oxidoreductase subunit B2 [Source:HGNC Symbol;Acc:HGNC:7697]	protein_coding	-0.16	0.229354	-0.35	6.06	0.0943269	1	0.230123	0.953559
NUDC	ENSG00000090273	nuclear distribution C, dynein complex regulator [Source:HGNC Symbol;Acc:HGNC:8045]	protein_coding	-0.24	0.0645622	-0.44	6.48	0.0524954	0.971143	0.0665393	0.953559
MAEA	ENSG00000090316	macrophage erythroblast attacher, E3 ubiquitin ligase [Source:HGNC Symbol;Acc:HGNC:13731]	protein_coding	-0.12	0.376593	-0.1	6.22	0.525609	1	0.377412	0.953559
ICAM1	ENSG00000090339	intercellular adhesion molecule 1 [Source:HGNC Symbol;Acc:HGNC:5344]	protein_coding	0.11	0.409439	-0.03	4	0.940979	1	0.410412	0.953559
STRN4	ENSG00000090372	striatin 4 [Source:HGNC Symbol;Acc:HGNC:15721]	protein_coding	0.03	0.82942	0	6.11	0.981775	1	0.835017	0.983404
IRAK3	ENSG00000090376	interleukin 1 receptor associated kinase 3 [Source:HGNC Symbol;Acc:HGNC:17020]	protein_coding	0.04	0.753942	0.23	4.5	0.359253	1	0.758502	0.968513
LYZ	ENSG00000090382	lysozyme [Source:HGNC Symbol;Acc:HGNC:6740]	protein_coding	0.1	0.443886	0.66	3.9	0.0800118	0.980317	0.445068	0.953559
SI	ENSG00000090402	sucrase-isomaltase [Source:HGNC Symbol;Acc:HGNC:10856]	protein_coding	-0.1	0.442057	-0.26	0.91	0.712895	1	0.443251	0.953559
MUL1	ENSG00000090432	mitochondrial E3 ubiquitin protein ligase 1 [Source:HGNC Symbol;Acc:HGNC:25762]	protein_coding	-0.13	0.325497	-0.09	4.87	0.518287	1	0.326173	0.953559
TFAP4	ENSG00000090447	transcription factor AP-4 [Source:HGNC Symbol;Acc:HGNC:11745]	protein_coding	0.05	0.709683	0.01	3.61	0.969707	1	0.713653	0.953559
PDCD7	ENSG00000090470	programmed cell death 7 [Source:HGNC Symbol;Acc:HGNC:8767]	protein_coding	-0.01	0.953154	0.08	4.7	0.574493	1	0.96045	0.998731
SPG21	ENSG00000090487	SPG21 abhydrolase domain containing, maspardin [Source:HGNC Symbol;Acc:HGNC:20373]	protein_coding	0.12	0.376593	0.03	6.45	0.80661	1	0.377412	0.953559
FETUB	ENSG00000090512	fetuin B [Source:HGNC Symbol;Acc:HGNC:3658]	protein_coding	-0.06	0.658579	-0.17	-2.45	0.506278	1	0.687322	0.953559
DNAJB11	ENSG00000090520	DnaJ heat shock protein family (Hsp40) member B11 [Source:HGNC Symbol;Acc:HGNC:14889]	protein_coding	-0.1	0.443886	-0.09	4.64	0.576213	1	0.445068	0.953559
P3H2	ENSG00000090530	prolyl 3-hydroxylase 2 [Source:HGNC Symbol;Acc:HGNC:19317]	protein_coding	-0.05	0.695131	0.15	6.25	0.681065	1	0.698912	0.953559
THPO	ENSG00000090534	thrombopoietin [Source:HGNC Symbol;Acc:HGNC:11795]	protein_coding	0	0.984377	-0.23	0.37	0.589304	1	0.992087	1
CHRD	ENSG00000090539	chordin [Source:HGNC Symbol;Acc:HGNC:1949]	protein_coding	-0.02	0.906465	-0.14	3.85	0.700388	1	0.913127	0.995581
FLT3LG	ENSG00000090554	fms related receptor tyrosine kinase 3 ligand [Source:HGNC Symbol;Acc:HGNC:3766]	protein_coding	0.18	0.17958	0.24	-0.47	0.538152	1	0.180601	0.953559
RAB11FIP3	ENSG00000090565	RAB11 family interacting protein 3 [Source:HGNC Symbol;Acc:HGNC:17224]	protein_coding	-0.15	0.253366	-0.28	5.64	0.284848	1	0.254064	0.953559
GNPTG	ENSG00000090581	N-acetylglucosamine-1-phosphate transferase subunit gamma [Source:HGNC Symbol;Acc:HGNC:23026]	protein_coding	0.02	0.860088	0	5.63	0.986524	1	0.866111	0.988812
ZNF268	ENSG00000090612	zinc finger protein 268 [Source:HGNC Symbol;Acc:HGNC:13061]	protein_coding	0.01	0.953154	0.01	4.75	0.927099	1	0.96045	0.998731
GOLGA3	ENSG00000090615	golgin A3 [Source:HGNC Symbol;Acc:HGNC:4426]	protein_coding	-0.19	0.138146	-0.21	6.56	0.115829	1	0.139478	0.953559
PABPC4	ENSG00000090621	poly(A) binding protein cytoplasmic 4 [Source:HGNC Symbol;Acc:HGNC:8557]	protein_coding	0.12	0.345384	0.01	6.89	0.916635	1	0.3461	0.953559
CD209	ENSG00000090659	CD209 molecule [Source:HGNC Symbol;Acc:HGNC:1641]	protein_coding	0.08	0.556301	0.03	1.16	0.946562	1	0.558451	0.953559
CERS4	ENSG00000090661	ceramide synthase 4 [Source:HGNC Symbol;Acc:HGNC:23747]	protein_coding	-0.02	0.890963	-0.15	6.1	0.576937	1	0.897413	0.993601
MCOLN1	ENSG00000090674	mucolipin 1 [Source:HGNC Symbol;Acc:HGNC:13356]	protein_coding	0	1	-0.04	3.84	0.821683	1	1	1
USP48	ENSG00000090686	ubiquitin specific peptidase 48 [Source:HGNC Symbol;Acc:HGNC:18533]	protein_coding	0.02	0.860088	-0.01	6.33	0.954287	1	0.866111	0.988812
EFNB1	ENSG00000090776	ephrin B1 [Source:HGNC Symbol;Acc:HGNC:3226]	protein_coding	-0.09	0.479887	-0.3	4.66	0.304686	1	0.481335	0.953559
PDPR	ENSG00000090857	pyruvate dehydrogenase phosphatase regulatory subunit [Source:HGNC Symbol;Acc:HGNC:30264]	protein_coding	0.2	0.127742	0.18	5.71	0.368824	1	0.129164	0.953559
AARS1	ENSG00000090861	alanyl-tRNA synthetase 1 [Source:HGNC Symbol;Acc:HGNC:20]	protein_coding	-0.17	0.206968	-0.22	6.78	0.223775	1	0.207833	0.953559
GLG1	ENSG00000090863	golgi glycoprotein 1 [Source:HGNC Symbol;Acc:HGNC:4316]	protein_coding	-0.01	0.922001	-0.06	7.46	0.652902	1	0.928876	0.995581
KIF4A	ENSG00000090889	kinesin family member 4A [Source:HGNC Symbol;Acc:HGNC:13339]	protein_coding	0.18	0.166864	0.65	0.04	0.120608	1	0.167972	0.953559
TNRC6A	ENSG00000090905	trinucleotide repeat containing adaptor 6A [Source:HGNC Symbol;Acc:HGNC:11969]	protein_coding	0.17	0.186172	0.16	6.91	0.226957	1	0.187151	0.953559
PLEKHG2	ENSG00000090924	pleckstrin homology and RhoGEF domain containing G2 [Source:HGNC Symbol;Acc:HGNC:29515]	protein_coding	0	0.984377	-0.02	5.65	0.942669	1	0.992087	1
DLL3	ENSG00000090932	delta like canonical Notch ligand 3 [Source:HGNC Symbol;Acc:HGNC:2909]	protein_coding	0.07	0.619614	-0.04	-1.66	0.956629	1	0.622698	0.953559
NAT14	ENSG00000090971	N-acetyltransferase 14 (putative) [Source:HGNC Symbol;Acc:HGNC:28918]	protein_coding	0.09	0.504722	0.05	3.54	0.82272	1	0.50638	0.953559
PITPNM2	ENSG00000090975	phosphatidylinositol transfer protein membrane associated 2 [Source:HGNC Symbol;Acc:HGNC:21044]	protein_coding	0.01	0.953154	-0.04	4.56	0.889205	1	0.96045	0.998731
EXOC1	ENSG00000090989	exocyst complex component 1 [Source:HGNC Symbol;Acc:HGNC:30380]	protein_coding	0.15	0.24518	0.14	5.39	0.427926	1	0.245898	0.953559
RBM27	ENSG00000091009	RNA binding motif protein 27 [Source:HGNC Symbol;Acc:HGNC:29243]	protein_coding	0.21	0.100077	0.25	4.59	0.263624	1	0.101752	0.953559
POU4F3	ENSG00000091010	POU class 4 homeobox 3 [Source:HGNC Symbol;Acc:HGNC:9220]	protein_coding	0.29	0.0242865	0.81	-1.77	0.171916	1	0.0263039	0.752733
OSBPL8	ENSG00000091039	oxysterol binding protein like 8 [Source:HGNC Symbol;Acc:HGNC:16396]	protein_coding	0.14	0.28795	0.12	5.36	0.707969	1	0.288602	0.953559
DTX2	ENSG00000091073	deltex E3 ubiquitin ligase 2 [Source:HGNC Symbol;Acc:HGNC:15973]	protein_coding	-0.04	0.76888	-0.09	4.21	0.67199	1	0.773643	0.973182
NLRC4	ENSG00000091106	NLR family CARD domain containing 4 [Source:HGNC Symbol;Acc:HGNC:16412]	protein_coding	0.07	0.582995	0.11	0.66	0.702389	1	0.585428	0.953559
PUS7	ENSG00000091127	pseudouridine synthase 7 [Source:HGNC Symbol;Acc:HGNC:26033]	protein_coding	0.14	0.28795	0.16	3.88	0.389437	1	0.288602	0.953559
LAMB4	ENSG00000091128	laminin subunit beta 4 [Source:HGNC Symbol;Acc:HGNC:6491]	protein_coding	0.04	0.789399	-0.06	-1.57	0.934819	1	0.794817	0.978253
NRCAM	ENSG00000091129	neuronal cell adhesion molecule [Source:HGNC Symbol;Acc:HGNC:7994]	protein_coding	0.13	0.306325	1.01	2.93	0.0928828	1	0.30698	0.953559
LAMB1	ENSG00000091136	laminin subunit beta 1 [Source:HGNC Symbol;Acc:HGNC:6486]	protein_coding	-0.06	0.638055	0	6.37	0.996635	1	0.641121	0.953559
SLC26A4	ENSG00000091137	solute carrier family 26 member 4 [Source:HGNC Symbol;Acc:HGNC:8818]	protein_coding	-0.17	0.199861	1.41	4.35	0.0251298	0.916044	0.200762	0.953559
SLC26A3	ENSG00000091138	solute carrier family 26 member 3 [Source:HGNC Symbol;Acc:HGNC:3018]	protein_coding	-0.07	0.581835	-1.94	2.95	0.124268	1	0.584277	0.953559
DLD	ENSG00000091140	dihydrolipoamide dehydrogenase [Source:HGNC Symbol;Acc:HGNC:2898]	protein_coding	0.01	0.937566	0.03	6	0.870256	1	0.944652	0.995581
WDR7	ENSG00000091157	WD repeat domain 7 [Source:HGNC Symbol;Acc:HGNC:13490]	protein_coding	0.05	0.680688	0.07	4.62	0.687462	1	0.684283	0.953559
TXNL1	ENSG00000091164	thioredoxin like 1 [Source:HGNC Symbol;Acc:HGNC:12436]	protein_coding	0.11	0.420745	0.07	6.29	0.591184	1	0.421782	0.953559
IL5RA	ENSG00000091181	interleukin 5 receptor subunit alpha [Source:HGNC Symbol;Acc:HGNC:6017]	protein_coding	0.2	0.127736	0.96	1.97	0.103453	1	0.129159	0.953559
ABCC6	ENSG00000091262	ATP binding cassette subfamily C member 6 [Source:HGNC Symbol;Acc:HGNC:57]	protein_coding	-0.11	0.387362	-0.12	2.3	0.753214	1	0.388226	0.953559
CMTM6	ENSG00000091317	CKLF like MARVEL transmembrane domain containing 6 [Source:HGNC Symbol;Acc:HGNC:19177]	protein_coding	0.1	0.467717	0.26	6.28	0.301245	1	0.469071	0.953559
ITGA6	ENSG00000091409	integrin subunit alpha 6 [Source:HGNC Symbol;Acc:HGNC:6142]	protein_coding	-0.07	0.610256	-0.07	6.49	0.785087	1	0.612995	0.953559
RAPGEF4	ENSG00000091428	Rap guanine nucleotide exchange factor 4 [Source:HGNC Symbol;Acc:HGNC:16626]	protein_coding	0.08	0.556301	0.23	3.65	0.39038	1	0.558451	0.953559
MAP3K20	ENSG00000091436	mitogen-activated protein kinase kinase kinase 20 [Source:HGNC Symbol;Acc:HGNC:17797]	protein_coding	0.03	0.814177	0.31	7.11	0.281723	1	0.819563	0.978558
SMPX	ENSG00000091482	small muscle protein X-linked [Source:HGNC Symbol;Acc:HGNC:11122]	protein_coding	0.13	0.331171	-2.03	1.63	0.112416	1	0.33195	0.953559
FH	ENSG00000091483	fumarate hydratase [Source:HGNC Symbol;Acc:HGNC:3700]	protein_coding	-0.02	0.875503	-0.05	5.91	0.760594	1	0.881739	0.991936
SEL1L3	ENSG00000091490	SEL1L family member 3 [Source:HGNC Symbol;Acc:HGNC:29108]	protein_coding	0.14	0.270288	0.27	5.45	0.411134	1	0.270956	0.953559
TF	ENSG00000091513	transferrin [Source:HGNC Symbol;Acc:HGNC:11740]	protein_coding	0.04	0.76888	0.15	3.47	0.676698	1	0.773643	0.973182
CDV3	ENSG00000091527	CDV3 homolog [Source:HGNC Symbol;Acc:HGNC:26928]	protein_coding	0.11	0.420745	0.08	6.5	0.607955	1	0.421782	0.953559
MYO15A	ENSG00000091536	myosin XVA [Source:HGNC Symbol;Acc:HGNC:7594]	protein_coding	0.06	0.62409	0.13	2.01	0.61676	1	0.626991	0.953559
ALKBH5	ENSG00000091542	alkB homolog 5, RNA demethylase [Source:HGNC Symbol;Acc:HGNC:25996]	protein_coding	-0.14	0.297058	-0.16	6.43	0.277449	1	0.297709	0.953559
APOH	ENSG00000091583	apolipoprotein H [Source:HGNC Symbol;Acc:HGNC:616]	protein_coding	0.3	0.0178293	0.58	-2.14	0.41018	1	0.0199047	0.752733
NLRP1	ENSG00000091592	NLR family pyrin domain containing 1 [Source:HGNC Symbol;Acc:HGNC:14374]	protein_coding	-0.09	0.517383	-0.13	4.95	0.668723	1	0.519154	0.953559
PITPNM3	ENSG00000091622	PITPNM family member 3 [Source:HGNC Symbol;Acc:HGNC:21043]	protein_coding	-0.17	0.19293	-0.39	4.17	0.21159	1	0.193869	0.953559
SPAG7	ENSG00000091640	sperm associated antigen 7 [Source:HGNC Symbol;Acc:HGNC:11216]	protein_coding	0.05	0.724338	-0.07	5.71	0.673407	1	0.728502	0.959452
ORC6	ENSG00000091651	origin recognition complex subunit 6 [Source:HGNC Symbol;Acc:HGNC:17151]	protein_coding	0.36	0.00519468	0.47	1.17	0.067992	0.971143	0.00638422	0.752733
ZFHX4	ENSG00000091656	zinc finger homeobox 4 [Source:HGNC Symbol;Acc:HGNC:30939]	protein_coding	-0.08	0.543175	-0.51	3.58	0.205547	1	0.545193	0.953559
SLC17A6	ENSG00000091664	solute carrier family 17 member 6 [Source:HGNC Symbol;Acc:HGNC:16703]	protein_coding	-0.12	0.363387	-1.24	-2.37	0.0786642	0.971143	0.371078	0.953559
CPA1	ENSG00000091704	carboxypeptidase A1 [Source:HGNC Symbol;Acc:HGNC:2296]	protein_coding	-0.06	0.657197	-0.65	-0.91	0.269598	1	0.660543	0.953559
ZC3HC1	ENSG00000091732	zinc finger C3HC-type containing 1 [Source:HGNC Symbol;Acc:HGNC:29913]	protein_coding	-0.06	0.638055	-0.09	4.02	0.546398	1	0.641121	0.953559
ESR1	ENSG00000091831	estrogen receptor 1 [Source:HGNC Symbol;Acc:HGNC:3467]	protein_coding	-0.09	0.517383	-0.04	4.9	0.926219	1	0.519154	0.953559
RGS17	ENSG00000091844	regulator of G protein signaling 17 [Source:HGNC Symbol;Acc:HGNC:14088]	protein_coding	0.07	0.582995	0.15	3.23	0.710108	1	0.585428	0.953559
ANGPT2	ENSG00000091879	angiopoietin 2 [Source:HGNC Symbol;Acc:HGNC:485]	protein_coding	0.09	0.504722	0.52	2.48	0.0963068	1	0.50638	0.953559
TMEM101	ENSG00000091947	transmembrane protein 101 [Source:HGNC Symbol;Acc:HGNC:28653]	protein_coding	-0.08	0.543175	-0.33	4.94	0.179715	1	0.545193	0.953559
CD200	ENSG00000091972	CD200 molecule [Source:HGNC Symbol;Acc:HGNC:7203]	protein_coding	0.11	0.420745	0.39	4.47	0.338926	1	0.421782	0.953559
CCDC80	ENSG00000091986	coiled-coil domain containing 80 [Source:HGNC Symbol;Acc:HGNC:30649]	protein_coding	-0.01	0.922001	-0.25	7.09	0.567665	1	0.928876	0.995581
CMA1	ENSG00000092009	chymase 1 [Source:HGNC Symbol;Acc:HGNC:2097]	protein_coding	-0.1	0.4321	-0.13	0.65	0.848641	1	0.433207	0.953559
PSME1	ENSG00000092010	proteasome activator subunit 1 [Source:HGNC Symbol;Acc:HGNC:9568]	protein_coding	0.04	0.783902	0.05	7.21	0.687062	1	0.78887	0.974243
PPP2R3C	ENSG00000092020	protein phosphatase 2 regulatory subunit B''gamma [Source:HGNC Symbol;Acc:HGNC:17485]	protein_coding	0.03	0.814177	0.01	4.41	0.97353	1	0.819563	0.978558
HAUS4	ENSG00000092036	HAUS augmin like complex subunit 4 [Source:HGNC Symbol;Acc:HGNC:20163]	protein_coding	0.19	0.143581	0.17	3.39	0.353761	1	0.144868	0.953559
JPH4	ENSG00000092051	junctophilin 4 [Source:HGNC Symbol;Acc:HGNC:20156]	protein_coding	-0.02	0.890963	-0.06	5.22	0.875712	1	0.897413	0.993601
MYH7	ENSG00000092054	myosin heavy chain 7 [Source:HGNC Symbol;Acc:HGNC:7577]	protein_coding	-0.09	0.49673	-8.44	7.78	0.0031259	0.604706	0.498343	0.953559
CEBPE	ENSG00000092067	CCAAT enhancer binding protein epsilon [Source:HGNC Symbol;Acc:HGNC:1836]	protein_coding	0.16	0.218419	0.46	-2.23	0.465071	1	0.220677	0.953559
SLC7A8	ENSG00000092068	solute carrier family 7 member 8 [Source:HGNC Symbol;Acc:HGNC:11066]	protein_coding	-0.06	0.652145	-0.14	6.73	0.567598	1	0.655383	0.953559
OSGEP	ENSG00000092094	O-sialoglycoprotein endopeptidase [Source:HGNC Symbol;Acc:HGNC:18028]	protein_coding	0.13	0.325497	0.09	5.97	0.514247	1	0.326173	0.953559
SLC22A17	ENSG00000092096	solute carrier family 22 member 17 [Source:HGNC Symbol;Acc:HGNC:23095]	protein_coding	0.01	0.937566	-0.01	6.59	0.968814	1	0.944652	0.995581
RNF31	ENSG00000092098	ring finger protein 31 [Source:HGNC Symbol;Acc:HGNC:16031]	protein_coding	0.08	0.543175	0.09	1.3	0.69131	1	0.545193	0.953559
SCFD1	ENSG00000092108	sec1 family domain containing 1 [Source:HGNC Symbol;Acc:HGNC:20726]	protein_coding	0.03	0.799003	0.1	6.18	0.515573	1	0.804179	0.978253
G2E3	ENSG00000092140	G2/M-phase specific E3 ubiquitin protein ligase [Source:HGNC Symbol;Acc:HGNC:20338]	protein_coding	0.1	0.432228	0.22	3.93	0.462033	1	0.433335	0.953559
HECTD1	ENSG00000092148	HECT domain E3 ubiquitin protein ligase 1 [Source:HGNC Symbol;Acc:HGNC:20157]	protein_coding	0.05	0.695131	0.09	6.88	0.513411	1	0.698912	0.953559
HNRNPC	ENSG00000092199	heterogeneous nuclear ribonucleoprotein C [Source:HGNC Symbol;Acc:HGNC:5035]	protein_coding	0.06	0.666357	0.02	8.09	0.867494	1	0.669772	0.953559
RPGRIP1	ENSG00000092200	RPGR interacting protein 1 [Source:HGNC Symbol;Acc:HGNC:13436]	protein_coding	0.05	0.680688	0.04	1.04	0.915289	1	0.684283	0.953559
SUPT16H	ENSG00000092201	SPT16 homolog, facilitates chromatin remodeling subunit [Source:HGNC Symbol;Acc:HGNC:11465]	protein_coding	-0.12	0.376593	-0.07	6.62	0.542201	1	0.377412	0.953559
TOX4	ENSG00000092203	TOX high mobility group box family member 4 [Source:HGNC Symbol;Acc:HGNC:20161]	protein_coding	0.17	0.186172	0.08	6.13	0.46076	1	0.187151	0.953559
GEMIN2	ENSG00000092208	gem nuclear organelle associated protein 2 [Source:HGNC Symbol;Acc:HGNC:10884]	protein_coding	0.07	0.610256	-0.03	3.18	0.873938	1	0.612995	0.953559
TGM1	ENSG00000092295	transglutaminase 1 [Source:HGNC Symbol;Acc:HGNC:11777]	protein_coding	-0.22	0.0959577	-0.77	1.93	0.0558729	0.971143	0.0976702	0.953559
TINF2	ENSG00000092330	TERF1 interacting nuclear factor 2 [Source:HGNC Symbol;Acc:HGNC:11824]	protein_coding	0.06	0.652145	0.02	5.87	0.858865	1	0.655383	0.953559
DAZL	ENSG00000092345	deleted in azoospermia like [Source:HGNC Symbol;Acc:HGNC:2685]	protein_coding	0.21	0.112557	0.56	-1.68	0.407335	1	0.114356	0.953559
TBL1Y	ENSG00000092377	transducin beta like 1 Y-linked [Source:HGNC Symbol;Acc:HGNC:18502]	protein_coding	-0.02	0.860081	-0.19	1.63	0.694661	1	0.866103	0.988812
SEMA6A	ENSG00000092421	semaphorin 6A [Source:HGNC Symbol;Acc:HGNC:10738]	protein_coding	-0.02	0.906465	0.04	4.91	0.847721	1	0.913127	0.995581
TRPM7	ENSG00000092439	transient receptor potential cation channel subfamily M member 7 [Source:HGNC Symbol;Acc:HGNC:17994]	protein_coding	0.13	0.306352	0.16	5.68	0.361199	1	0.307007	0.953559
TYRO3	ENSG00000092445	TYRO3 protein tyrosine kinase [Source:HGNC Symbol;Acc:HGNC:12446]	protein_coding	-0.15	0.261735	-0.38	3.08	0.213166	1	0.262416	0.953559
WDR76	ENSG00000092470	WD repeat domain 76 [Source:HGNC Symbol;Acc:HGNC:25773]	protein_coding	0.19	0.149174	0.18	1.98	0.411448	1	0.150415	0.953559
CAPN3	ENSG00000092529	calpain 3 [Source:HGNC Symbol;Acc:HGNC:1480]	protein_coding	-0.04	0.783902	-0.2	3.93	0.52859	1	0.78887	0.974243
SNAP23	ENSG00000092531	synaptosome associated protein 23 [Source:HGNC Symbol;Acc:HGNC:11131]	protein_coding	0.02	0.890963	0.05	5.01	0.810357	1	0.897413	0.993601
TBX15	ENSG00000092607	T-box transcription factor 15 [Source:HGNC Symbol;Acc:HGNC:11594]	protein_coding	0.01	0.937316	-1.91	0.52	0.066074	0.971143	0.944431	0.995581
PHGDH	ENSG00000092621	phosphoglycerate dehydrogenase [Source:HGNC Symbol;Acc:HGNC:8923]	protein_coding	-0.12	0.376593	-0.19	6.38	0.385016	1	0.377412	0.953559
COL9A3	ENSG00000092758	collagen type IX alpha 3 chain [Source:HGNC Symbol;Acc:HGNC:2219]	protein_coding	-0.08	0.556301	-0.6	1.55	0.142526	1	0.558451	0.953559
EZR	ENSG00000092820	ezrin [Source:HGNC Symbol;Acc:HGNC:12691]	protein_coding	-0.1	0.432228	-0.17	7.47	0.388177	1	0.433335	0.953559
MYL6	ENSG00000092841	myosin light chain 6 [Source:HGNC Symbol;Acc:HGNC:7587]	protein_coding	-0.05	0.709683	-0.24	10.48	0.508802	1	0.713653	0.953559
AGO1	ENSG00000092847	argonaute RISC component 1 [Source:HGNC Symbol;Acc:HGNC:3262]	protein_coding	0.06	0.652145	0.01	6.08	0.930309	1	0.655383	0.953559
TEKT2	ENSG00000092850	tektin 2 [Source:HGNC Symbol;Acc:HGNC:11725]	protein_coding	-0.03	0.814127	-0.02	0.13	0.962563	1	0.819514	0.978558
CLSPN	ENSG00000092853	claspin [Source:HGNC Symbol;Acc:HGNC:19715]	protein_coding	0.09	0.492199	0.44	-0.45	0.250833	1	0.493749	0.953559
RFFL	ENSG00000092871	ring finger and FYVE like domain containing E3 ubiquitin protein ligase [Source:HGNC Symbol;Acc:HGNC:24821]	protein_coding	0.07	0.596556	0.07	4.76	0.698901	1	0.59914	0.953559
UNC13D	ENSG00000092929	unc-13 homolog D [Source:HGNC Symbol;Acc:HGNC:23147]	protein_coding	-0.06	0.652145	-0.09	4.03	0.757142	1	0.655383	0.953559
MFSD11	ENSG00000092931	major facilitator superfamily domain containing 11 [Source:HGNC Symbol;Acc:HGNC:25458]	protein_coding	0.08	0.543175	0.05	4.29	0.652514	1	0.545193	0.953559
DPYSL2	ENSG00000092964	dihydropyrimidinase like 2 [Source:HGNC Symbol;Acc:HGNC:3014]	protein_coding	0.12	0.345384	0.4	5.76	0.164856	1	0.3461	0.953559
TGFB2	ENSG00000092969	transforming growth factor beta 2 [Source:HGNC Symbol;Acc:HGNC:11768]	protein_coding	0.14	0.270288	0.24	4.5	0.382543	1	0.270956	0.953559
GPATCH2	ENSG00000092978	G-patch domain containing 2 [Source:HGNC Symbol;Acc:HGNC:25499]	protein_coding	0.14	0.297058	0.16	4.52	0.402526	1	0.297709	0.953559
NUP50	ENSG00000093000	nucleoporin 50 [Source:HGNC Symbol;Acc:HGNC:8065]	protein_coding	0.01	0.922001	0.02	5.54	0.892237	1	0.928876	0.995581
CDC45	ENSG00000093009	cell division cycle 45 [Source:HGNC Symbol;Acc:HGNC:1739]	protein_coding	0	1	-0.04	0.19	0.930993	1	1	1
COMT	ENSG00000093010	catechol-O-methyltransferase [Source:HGNC Symbol;Acc:HGNC:2228]	protein_coding	0.07	0.596556	0.06	6.52	0.718712	1	0.59914	0.953559
ADA2	ENSG00000093072	adenosine deaminase 2 [Source:HGNC Symbol;Acc:HGNC:1839]	protein_coding	0.19	0.143581	0.44	5.55	0.0884689	1	0.144868	0.953559
AC016026.1	ENSG00000093100	novel transcript	lncRNA	0.08	0.542499	0.18	-0.75	0.6903	1	0.544521	0.953559
VNN3	ENSG00000093134	vanin 3 [Source:HGNC Symbol;Acc:HGNC:16431]	protein_coding	0.05	0.70126	0.87	-0.43	0.112421	1	0.705149	0.953559
ECHDC1	ENSG00000093144	ethylmalonyl-CoA decarboxylase 1 [Source:HGNC Symbol;Acc:HGNC:21489]	protein_coding	0.18	0.166924	0.18	5.79	0.298233	1	0.168031	0.953559
LRRFIP2	ENSG00000093167	LRR binding FLII interacting protein 2 [Source:HGNC Symbol;Acc:HGNC:6703]	protein_coding	-0.1	0.455716	0	6.93	0.985111	1	0.456981	0.953559
[truncated: 58,617 more rows]

## Sheet: 1 TCGA
Gene name	Gene ID	Description	Biotype	Rs	Rs p-value	Log2FC	Log2CPM	QLF p-value	QLF FDR	MW p-value	MW FDR
TSPAN6	ENSG00000000003	tetraspanin 6 [Source:HGNC Symbol;Acc:HGNC:11858]	protein_coding	-0.12	0.208481	0	6.24	0.977636	1	0.208353	0.773011
TNMD	ENSG00000000005	tenomodulin [Source:HGNC Symbol;Acc:HGNC:17757]	protein_coding	-0.14	0.134481	-1.11	-1.43	0.0207993	0.306236	0.13475	0.698122
DPM1	ENSG00000000419	dolichyl-phosphate mannosyltransferase subunit 1, catalytic [Source:HGNC Symbol;Acc:HGNC:3005]	protein_coding	0.15	0.106773	0.09	4.71	0.140979	0.602597	0.107227	0.650172
SCYL3	ENSG00000000457	SCY1 like pseudokinase 3 [Source:HGNC Symbol;Acc:HGNC:19285]	protein_coding	-0.05	0.617794	-0.01	4.33	0.904224	1	0.618135	0.892031
C1orf112	ENSG00000000460	chromosome 1 open reading frame 112 [Source:HGNC Symbol;Acc:HGNC:25565]	protein_coding	-0.05	0.613046	-0.03	1.94	0.718915	0.968424	0.613364	0.892031
FGR	ENSG00000000938	FGR proto-oncogene, Src family tyrosine kinase [Source:HGNC Symbol;Acc:HGNC:3697]	protein_coding	-0.12	0.198796	-0.22	2.3	0.165264	0.637816	0.19871	0.76544
CFH	ENSG00000000971	complement factor H [Source:HGNC Symbol;Acc:HGNC:4883]	protein_coding	-0.02	0.792647	-0.1	4.37	0.680487	0.949584	0.794003	0.944128
FUCA2	ENSG00000001036	alpha-L-fucosidase 2 [Source:HGNC Symbol;Acc:HGNC:4008]	protein_coding	-0.14	0.124159	-0.12	6.23	0.226654	0.713149	0.124495	0.679577
GCLC	ENSG00000001084	glutamate-cysteine ligase catalytic subunit [Source:HGNC Symbol;Acc:HGNC:4311]	protein_coding	0.11	0.2185	0.14	5.72	0.168788	0.644085	0.218331	0.783185
NFYA	ENSG00000001167	nuclear transcription factor Y subunit alpha [Source:HGNC Symbol;Acc:HGNC:7804]	protein_coding	0.07	0.421923	0.12	5.22	0.201769	0.677616	0.421572	0.860882
STPG1	ENSG00000001460	sperm tail PG-rich repeat containing 1 [Source:HGNC Symbol;Acc:HGNC:28070]	protein_coding	-0.05	0.584902	-0.06	3.85	0.5644	0.882313	0.585086	0.892031
NIPAL3	ENSG00000001461	NIPA like domain containing 3 [Source:HGNC Symbol;Acc:HGNC:25233]	protein_coding	-0.04	0.646605	-0.12	7.52	0.616316	0.907744	0.647095	0.892031
LAS1L	ENSG00000001497	LAS1 like ribosome biogenesis factor [Source:HGNC Symbol;Acc:HGNC:25726]	protein_coding	-0.05	0.622557	-0.07	5.66	0.280308	0.745742	0.622922	0.892031
ENPP4	ENSG00000001561	ectonucleotide pyrophosphatase/phosphodiesterase 4 [Source:HGNC Symbol;Acc:HGNC:3359]	protein_coding	0.03	0.756503	0.01	5.83	0.969567	1	0.757632	0.930186
SEMA3F	ENSG00000001617	semaphorin 3F [Source:HGNC Symbol;Acc:HGNC:10728]	protein_coding	-0.1	0.29822	-0.14	6.08	0.396203	0.818069	0.297841	0.813937
CFTR	ENSG00000001626	CF transmembrane conductance regulator [Source:HGNC Symbol;Acc:HGNC:1884]	protein_coding	-0.11	0.2185	-0.35	3.57	0.464445	0.853569	0.218331	0.783185
ANKIB1	ENSG00000001629	ankyrin repeat and IBR domain containing 1 [Source:HGNC Symbol;Acc:HGNC:22215]	protein_coding	0.02	0.813505	0.1	5.55	0.441329	0.832797	0.814995	0.950568
CYP51A1	ENSG00000001630	cytochrome P450 family 51 subfamily A member 1 [Source:HGNC Symbol;Acc:HGNC:2649]	protein_coding	0.01	0.919477	0.01	2.61	0.947579	1	0.92166	0.983276
KRIT1	ENSG00000001631	KRIT1 ankyrin repeat containing [Source:HGNC Symbol;Acc:HGNC:1573]	protein_coding	0.23	0.0112578	0.25	4.72	0.0102112	0.217722	0.011977	0.375384
RAD52	ENSG00000002016	RAD52 homolog, DNA repair protein [Source:HGNC Symbol;Acc:HGNC:9824]	protein_coding	0.16	0.0789197	0.16	3.06	0.162843	0.632023	0.0795659	0.603325
MYH16	ENSG00000002079	myosin heavy chain 16 pseudogene [Source:HGNC Symbol;Acc:HGNC:31038]	transcribed_unitary_pseudogene	0.06	0.499932	0.24	-2.32	0.301457	0.761712	0.499779	0.86774
BAD	ENSG00000002330	BCL2 associated agonist of cell death [Source:HGNC Symbol;Acc:HGNC:936]	protein_coding	0.01	0.87681	-0.06	5.88	0.667867	0.941642	0.878713	0.975026
LAP3	ENSG00000002549	leucine aminopeptidase 3 [Source:HGNC Symbol;Acc:HGNC:18449]	protein_coding	-0.14	0.1176	-0.13	6.21	0.154828	0.62351	0.11798	0.673605
CD99	ENSG00000002586	CD99 molecule (Xg blood group) [Source:HGNC Symbol;Acc:HGNC:7082]	protein_coding	-0.21	0.0220351	-0.27	8.26	0.0111666	0.225876	0.0228793	0.457006
HS3ST1	ENSG00000002587	heparan sulfate-glucosamine 3-sulfotransferase 1 [Source:HGNC Symbol;Acc:HGNC:5194]	protein_coding	-0.04	0.685842	-0.69	3.74	0.0550806	0.423351	0.686548	0.907826
AOC1	ENSG00000002726	amine oxidase copper containing 1 [Source:HGNC Symbol;Acc:HGNC:80]	protein_coding	-0.11	0.213449	-0.49	4.5	0.419917	0.823534	0.2133	0.778968
WNT16	ENSG00000002745	Wnt family member 16 [Source:HGNC Symbol;Acc:HGNC:16267]	protein_coding	-0.2	0.0254796	-0.86	-0.7	0.0119822	0.234477	0.0263384	0.467211
HECW1	ENSG00000002746	HECT, C2 and WW domain containing E3 ubiquitin protein ligase 1 [Source:HGNC Symbol;Acc:HGNC:22195]	protein_coding	-0.15	0.103827	-0.79	1.74	0.0537967	0.418651	0.104302	0.642562
MAD1L1	ENSG00000002822	mitotic arrest deficient 1 like 1 [Source:HGNC Symbol;Acc:HGNC:6762]	protein_coding	0	0.983869	0.14	5.34	0.340696	0.786682	0.986472	0.996786
LASP1	ENSG00000002834	LIM and SH3 protein 1 [Source:HGNC Symbol;Acc:HGNC:6513]	protein_coding	-0.14	0.116004	-0.16	6.7	0.103537	0.536722	0.116394	0.671422
SNX11	ENSG00000002919	sorting nexin 11 [Source:HGNC Symbol;Acc:HGNC:14975]	protein_coding	-0.24	0.00919027	-0.21	4.6	0.0078749	0.19592	0.0098616	0.354431
TMEM176A	ENSG00000002933	transmembrane protein 176A [Source:HGNC Symbol;Acc:HGNC:24930]	protein_coding	-0.07	0.441739	-0.25	2.99	0.236246	0.713149	0.441427	0.86774
M6PR	ENSG00000003056	mannose-6-phosphate receptor, cation dependent [Source:HGNC Symbol;Acc:HGNC:6752]	protein_coding	-0.03	0.720878	-0.03	5.66	0.798515	1	0.72179	0.919
KLHL13	ENSG00000003096	kelch like family member 13 [Source:HGNC Symbol;Acc:HGNC:22931]	protein_coding	0.03	0.756503	0.05	2.82	0.782985	1	0.757632	0.930186
CYP26B1	ENSG00000003137	cytochrome P450 family 26 subfamily B member 1 [Source:HGNC Symbol;Acc:HGNC:20581]	protein_coding	0	0.994623	0.31	1.66	0.275113	0.73838	0.997294	0.999758
ICA1	ENSG00000003147	islet cell autoantigen 1 [Source:HGNC Symbol;Acc:HGNC:5343]	protein_coding	-0.12	0.203597	-0.03	6.38	0.728429	0.975512	0.20349	0.766412
DBNDD1	ENSG00000003249	dysbindin domain containing 1 [Source:HGNC Symbol;Acc:HGNC:28455]	protein_coding	-0.02	0.792647	0.07	5.32	0.705115	0.965474	0.794003	0.944128
ALS2	ENSG00000003393	alsin Rho guanine nucleotide exchange factor ALS2 [Source:HGNC Symbol;Acc:HGNC:443]	protein_coding	-0.07	0.470346	-0.03	4.56	0.733129	0.978906	0.470104	0.86774
CASP10	ENSG00000003400	caspase 10 [Source:HGNC Symbol;Acc:HGNC:1500]	protein_coding	-0.07	0.445765	-0.29	2.67	0.18005	0.65893	0.445462	0.86774
CFLAR	ENSG00000003402	CASP8 and FADD like apoptosis regulator [Source:HGNC Symbol;Acc:HGNC:1876]	protein_coding	0	0.967745	0.02	6.72	0.781046	1	0.970244	0.991805
TFPI	ENSG00000003436	tissue factor pathway inhibitor [Source:HGNC Symbol;Acc:HGNC:11760]	protein_coding	-0.08	0.365649	0.16	3.87	0.592223	0.899342	0.365238	0.845702
NDUFAF7	ENSG00000003509	NADH:ubiquinone oxidoreductase complex assembly factor 7 [Source:HGNC Symbol;Acc:HGNC:28816]	protein_coding	0.2	0.0326163	0.13	3.29	0.0792053	0.495029	0.0334838	0.467211
RBM5	ENSG00000003756	RNA binding motif protein 5 [Source:HGNC Symbol;Acc:HGNC:9902]	protein_coding	0.22	0.0154167	0.24	6.72	0.0221221	0.310286	0.0162032	0.408493
MTMR7	ENSG00000003987	myotubularin related protein 7 [Source:HGNC Symbol;Acc:HGNC:7454]	protein_coding	-0.04	0.675949	0	-0.06	0.997467	1	0.676599	0.903909
SLC7A2	ENSG00000003989	solute carrier family 7 member 2 [Source:HGNC Symbol;Acc:HGNC:11060]	protein_coding	-0.05	0.594218	-0.08	6.58	0.613057	0.905732	0.594445	0.892031
ARF5	ENSG00000004059	ADP ribosylation factor 5 [Source:HGNC Symbol;Acc:HGNC:658]	protein_coding	0	0.962373	0.04	7.31	0.771893	0.998553	0.964837	0.989472
SARM1	ENSG00000004139	sterile alpha and TIR motif containing 1 [Source:HGNC Symbol;Acc:HGNC:17074]	protein_coding	-0.03	0.705787	-0.04	3.93	0.707756	0.966467	0.706609	0.914989
POLDIP2	ENSG00000004142	DNA polymerase delta interacting protein 2 [Source:HGNC Symbol;Acc:HGNC:23781]	protein_coding	-0.14	0.132749	-0.1	7.16	0.198845	0.672466	0.133028	0.694828
PLXND1	ENSG00000004399	plexin D1 [Source:HGNC Symbol;Acc:HGNC:9107]	protein_coding	0	0.994623	0.07	5.25	0.644491	0.924788	0.997294	0.999758
AK2	ENSG00000004455	adenylate kinase 2 [Source:HGNC Symbol;Acc:HGNC:362]	protein_coding	-0.12	0.203597	-0.09	6.63	0.157432	0.62351	0.20349	0.766412
CD38	ENSG00000004468	CD38 molecule [Source:HGNC Symbol;Acc:HGNC:1667]	protein_coding	-0.1	0.285787	-0.4	6.46	0.34634	0.792496	0.285429	0.80214
FKBP4	ENSG00000004478	FKBP prolyl isomerase 4 [Source:HGNC Symbol;Acc:HGNC:3720]	protein_coding	-0.1	0.264874	-0.17	8.37	0.133789	0.588158	0.264559	0.799818
KDM1A	ENSG00000004487	lysine demethylase 1A [Source:HGNC Symbol;Acc:HGNC:29079]	protein_coding	-0.18	0.0472083	-0.12	6.87	0.101614	0.536722	0.0480388	0.515998
RBM6	ENSG00000004534	RNA binding motif protein 6 [Source:HGNC Symbol;Acc:HGNC:9903]	protein_coding	0.27	0.00287886	0.32	6.4	0.0274359	0.338211	0.00328102	0.246594
CAMKK1	ENSG00000004660	calcium/calmodulin dependent protein kinase kinase 1 [Source:HGNC Symbol;Acc:HGNC:1469]	protein_coding	-0.06	0.521651	-0.12	3.77	0.430585	0.829232	0.521573	0.873558
RECQL	ENSG00000004700	RecQ like helicase [Source:HGNC Symbol;Acc:HGNC:9948]	protein_coding	-0.03	0.782271	0.01	3.47	0.940892	1	0.783561	0.939912
VPS50	ENSG00000004766	VPS50 subunit of EARP/GARPII complex [Source:HGNC Symbol;Acc:HGNC:25956]	protein_coding	0.06	0.508564	0.05	4.55	0.635296	0.918228	0.50844	0.86774
HSPB6	ENSG00000004776	heat shock protein family B (small) member 6 [Source:HGNC Symbol;Acc:HGNC:26511]	protein_coding	-0.17	0.0638356	-0.79	6.03	0.0120202	0.234477	0.0645789	0.566049
ARHGAP33	ENSG00000004777	Rho GTPase activating protein 33 [Source:HGNC Symbol;Acc:HGNC:23085]	protein_coding	0.3	0.000979906	0.54	3.3	0.00158893	0.0915879	0.0012015	0.193186
NDUFAB1	ENSG00000004779	NADH:ubiquinone oxidoreductase subunit AB1 [Source:HGNC Symbol;Acc:HGNC:7694]	protein_coding	-0.04	0.680888	-0.16	5.58	0.17805	0.658493	0.681567	0.906417
PDK4	ENSG00000004799	pyruvate dehydrogenase kinase 4 [Source:HGNC Symbol;Acc:HGNC:8812]	protein_coding	-0.03	0.756503	-0.12	6.3	0.701269	0.962789	0.757632	0.930186
SLC22A16	ENSG00000004809	solute carrier family 22 member 16 [Source:HGNC Symbol;Acc:HGNC:20302]	protein_coding	-0.09	0.322338	-0.68	-1.13	0.136885	0.594033	0.321934	0.828876
ZMYND10	ENSG00000004838	zinc finger MYND-type containing 10 [Source:HGNC Symbol;Acc:HGNC:19412]	protein_coding	0	0.957002	-0.05	1.68	0.889487	1	0.959432	0.988222
ABCB5	ENSG00000004846	ATP binding cassette subfamily B member 5 [Source:HGNC Symbol;Acc:HGNC:46]	protein_coding	-0.16	0.0849439	-0.45	-1.91	0.21083	0.692178	0.085549	0.615865
ARX	ENSG00000004848	aristaless related homeobox [Source:HGNC Symbol;Acc:HGNC:18060]	protein_coding	0.03	0.761637	-0.53	2.83	0.2722	0.735897	0.762797	0.932076
SLC25A13	ENSG00000004864	solute carrier family 25 member 13 [Source:HGNC Symbol;Acc:HGNC:10983]	protein_coding	0.07	0.478701	0.17	5.02	0.0870602	0.503928	0.478483	0.86774
ST7	ENSG00000004866	suppression of tumorigenicity 7 [Source:HGNC Symbol;Acc:HGNC:11351]	protein_coding	-0.04	0.646605	0.25	5.2	0.0190412	0.29559	0.647095	0.892031
CDC27	ENSG00000004897	cell division cycle 27 [Source:HGNC Symbol;Acc:HGNC:1728]	protein_coding	-0.06	0.534907	-0.07	5.51	0.390576	0.818069	0.534879	0.880058
SLC4A1	ENSG00000004939	solute carrier family 4 member 1 (Diego blood group) [Source:HGNC Symbol;Acc:HGNC:11027]	protein_coding	0.11	0.236472	0.09	-3.29	0.804728	1	0.23624	0.784524
CALCR	ENSG00000004948	calcitonin receptor [Source:HGNC Symbol;Acc:HGNC:1440]	protein_coding	-0.02	0.846485	-0.14	-3.64	0.712266	0.967856	0.84821	0.963457
HCCS	ENSG00000004961	holocytochrome c synthase [Source:HGNC Symbol;Acc:HGNC:4837]	protein_coding	-0.2	0.0250253	-0.15	4.08	0.0269369	0.335448	0.0258827	0.467211
DVL2	ENSG00000004975	dishevelled segment polarity protein 2 [Source:HGNC Symbol;Acc:HGNC:3086]	protein_coding	0.1	0.29196	0.04	5.46	0.609883	0.905732	0.29159	0.808297
PRSS22	ENSG00000005001	serine protease 22 [Source:HGNC Symbol;Acc:HGNC:14368]	protein_coding	0.03	0.761637	-0.06	3.88	0.753941	0.99138	0.762797	0.932076
UPF1	ENSG00000005007	UPF1 RNA helicase and ATPase [Source:HGNC Symbol;Acc:HGNC:9962]	protein_coding	-0.09	0.317527	-0.01	7.7	0.829288	1	0.317126	0.827827
SKAP2	ENSG00000005020	src kinase associated phosphoprotein 2 [Source:HGNC Symbol;Acc:HGNC:15687]	protein_coding	0.01	0.946268	0.09	5.14	0.435421	0.829232	0.948627	0.986662
SLC25A5	ENSG00000005022	solute carrier family 25 member 5 [Source:HGNC Symbol;Acc:HGNC:10991]	protein_coding	-0.18	0.0511898	-0.21	7.65	0.0538866	0.419076	0.0520024	0.528993
MCUB	ENSG00000005059	mitochondrial calcium uniporter dominant negative subunit beta [Source:HGNC Symbol;Acc:HGNC:26076]	protein_coding	-0.18	0.0520185	-0.33	1.83	0.0351607	0.379366	0.0528271	0.529536
HOXA11	ENSG00000005073	homeobox A11 [Source:HGNC Symbol;Acc:HGNC:5101]	protein_coding	-0.01	0.935542	0.08	3.94	0.583985	0.893166	0.937831	0.985665
POLR2J	ENSG00000005075	RNA polymerase II subunit J [Source:HGNC Symbol;Acc:HGNC:9197]	protein_coding	0.01	0.908784	0.19	5.48	0.217707	0.700245	0.910897	0.981192
DHX33	ENSG00000005100	DEAH-box helicase 33 [Source:HGNC Symbol;Acc:HGNC:16718]	protein_coding	0.01	0.908784	0.17	4.73	0.0615577	0.439409	0.910897	0.981192
MEOX1	ENSG00000005102	mesenchyme homeobox 1 [Source:HGNC Symbol;Acc:HGNC:7013]	protein_coding	-0.22	0.0166447	-0.59	1.59	0.0149643	0.263001	0.0174457	0.418294
THSD7A	ENSG00000005108	thrombospondin type 1 domain containing 7A [Source:HGNC Symbol;Acc:HGNC:22207]	protein_coding	-0.08	0.414143	0.06	4.42	0.862553	1	0.413779	0.857504
LIG3	ENSG00000005156	DNA ligase 3 [Source:HGNC Symbol;Acc:HGNC:6600]	protein_coding	-0.02	0.850314	-0.05	6.11	0.68362	0.952212	0.852043	0.96441
RPAP3	ENSG00000005175	RNA polymerase II associated protein 3 [Source:HGNC Symbol;Acc:HGNC:26151]	protein_coding	0.05	0.608315	0.03	4.74	0.609572	0.905732	0.608609	0.892031
ACSM3	ENSG00000005187	acyl-CoA synthetase medium chain family member 3 [Source:HGNC Symbol;Acc:HGNC:10522]	protein_coding	-0.13	0.149345	-0.16	5.91	0.515915	0.882313	0.14952	0.71638
REXO5	ENSG00000005189	RNA exonuclease 5 [Source:HGNC Symbol;Acc:HGNC:24661]	protein_coding	0.01	0.951634	0.05	4.04	0.697342	0.960664	0.954028	0.988222
CIAPIN1	ENSG00000005194	cytokine induced apoptosis inhibitor 1 [Source:HGNC Symbol;Acc:HGNC:28050]	protein_coding	-0.26	0.00453839	-0.26	5.29	0.00233627	0.111329	0.00504011	0.285823
SPPL2B	ENSG00000005206	signal peptide peptidase like 2B [Source:HGNC Symbol;Acc:HGNC:30627]	protein_coding	0.07	0.425845	0.07	5.75	0.561314	0.882313	0.425501	0.86479
FAM214B	ENSG00000005238	family with sequence similarity 214 member B [Source:HGNC Symbol;Acc:HGNC:25666]	protein_coding	0.21	0.0220351	0.21	4.92	0.0704248	0.464815	0.0228793	0.457006
COPZ2	ENSG00000005243	COPI coat complex subunit zeta 2 [Source:HGNC Symbol;Acc:HGNC:19356]	protein_coding	-0.12	0.196426	-0.32	3.59	0.0955498	0.526071	0.196351	0.76544
PRKAR2B	ENSG00000005249	protein kinase cAMP-dependent type II regulatory subunit beta [Source:HGNC Symbol;Acc:HGNC:9392]	protein_coding	0.03	0.720878	0.23	4.63	0.180943	0.65893	0.72179	0.919
MSL3	ENSG00000005302	MSL complex subunit 3 [Source:HGNC Symbol;Acc:HGNC:7370]	protein_coding	-0.15	0.103827	-0.12	4.5	0.101509	0.536722	0.104302	0.642562
CREBBP	ENSG00000005339	CREB binding protein [Source:HGNC Symbol;Acc:HGNC:2348]	protein_coding	-0.02	0.845034	-0.03	6.81	0.76855	0.998553	0.846729	0.962295
TSPOAP1	ENSG00000005379	TSPO associated protein 1 [Source:HGNC Symbol;Acc:HGNC:16831]	protein_coding	0.27	0.00256067	0.4	5.17	0.00737952	0.191296	0.00293931	0.235935
MPO	ENSG00000005381	myeloperoxidase [Source:HGNC Symbol;Acc:HGNC:7218]	protein_coding	-0.18	0.0434801	-0.67	-2.25	0.0275008	0.338555	0.0443248	0.499533
PON1	ENSG00000005421	paraoxonase 1 [Source:HGNC Symbol;Acc:HGNC:9204]	protein_coding	0	0.97849	2.13	2.56	0.00427877	0.152817	0.981059	0.995418
GCFC2	ENSG00000005436	GC-rich sequence DNA-binding factor 2 [Source:HGNC Symbol;Acc:HGNC:1317]	protein_coding	-0.05	0.58027	-0.02	5.06	0.830263	1	0.580433	0.892031
WDR54	ENSG00000005448	WD repeat domain 54 [Source:HGNC Symbol;Acc:HGNC:25770]	protein_coding	-0.23	0.0114855	-0.37	3.79	0.0034454	0.138011	0.0122092	0.377873
CROT	ENSG00000005469	carnitine O-octanoyltransferase [Source:HGNC Symbol;Acc:HGNC:2366]	protein_coding	0.17	0.0638356	0.25	5.76	0.0329642	0.366005	0.0645789	0.566049
ABCB4	ENSG00000005471	ATP binding cassette subfamily B member 4 [Source:HGNC Symbol;Acc:HGNC:45]	protein_coding	-0.07	0.474514	-0.06	-0.18	0.732952	0.978777	0.474283	0.86774
KMT2E	ENSG00000005483	lysine methyltransferase 2E (inactive) [Source:HGNC Symbol;Acc:HGNC:18541]	protein_coding	0	0.983869	0.03	6.44	0.819815	1	0.986472	0.996786
RHBDD2	ENSG00000005486	rhomboid domain containing 2 [Source:HGNC Symbol;Acc:HGNC:23082]	protein_coding	0.03	0.782271	0	7.17	0.997316	1	0.783561	0.939912
SOX8	ENSG00000005513	SRY-box transcription factor 8 [Source:HGNC Symbol;Acc:HGNC:11203]	protein_coding	0.06	0.543837	0.19	1.79	0.395736	0.818069	0.543844	0.886002
IBTK	ENSG00000005700	inhibitor of Bruton tyrosine kinase [Source:HGNC Symbol;Acc:HGNC:17853]	protein_coding	0.05	0.622557	0.04	6.14	0.715656	0.967856	0.622922	0.892031
ZNF195	ENSG00000005801	zinc finger protein 195 [Source:HGNC Symbol;Acc:HGNC:12986]	protein_coding	0.06	0.491383	0.08	4.55	0.311371	0.761712	0.491202	0.86774
MYCBP2	ENSG00000005810	MYC binding protein 2 [Source:HGNC Symbol;Acc:HGNC:23386]	protein_coding	0.02	0.866194	0.02	6.28	0.912193	1	0.868027	0.97101
FBXL3	ENSG00000005812	F-box and leucine rich repeat protein 3 [Source:HGNC Symbol;Acc:HGNC:13599]	protein_coding	-0.02	0.850314	-0.04	6.12	0.687389	0.953667	0.852043	0.96441
ITGAL	ENSG00000005844	integrin subunit alpha L [Source:HGNC Symbol;Acc:HGNC:6148]	protein_coding	-0.17	0.0668525	-0.42	2.97	0.0394996	0.394417	0.0675773	0.574396
PDK2	ENSG00000005882	pyruvate dehydrogenase kinase 2 [Source:HGNC Symbol;Acc:HGNC:8810]	protein_coding	-0.25	0.00685936	-0.3	4.78	0.00321726	0.132769	0.00745965	0.319381
ITGA3	ENSG00000005884	integrin subunit alpha 3 [Source:HGNC Symbol;Acc:HGNC:6139]	protein_coding	-0.05	0.608315	-0.12	6.13	0.436066	0.829232	0.608609	0.892031
ZFX	ENSG00000005889	zinc finger protein X-linked [Source:HGNC Symbol;Acc:HGNC:12869]	protein_coding	0.03	0.731	0.14	5.75	0.29361	0.761712	0.731972	0.921267
LAMP2	ENSG00000005893	lysosomal associated membrane protein 2 [Source:HGNC Symbol;Acc:HGNC:6501]	protein_coding	-0.09	0.3445	-0.1	8.26	0.3923	0.818069	0.344086	0.828876
ITGA2B	ENSG00000005961	integrin subunit alpha 2b [Source:HGNC Symbol;Acc:HGNC:6138]	protein_coding	0.11	0.231497	0.45	-1.12	0.0296463	0.351774	0.231281	0.784524
ASB4	ENSG00000005981	ankyrin repeat and SOCS box containing 4 [Source:HGNC Symbol;Acc:HGNC:16009]	protein_coding	0.02	0.802937	-0.2	-2.62	0.610269	0.905732	0.80436	0.947546
GDE1	ENSG00000006007	glycerophosphodiester phosphodiesterase 1 [Source:HGNC Symbol;Acc:HGNC:29644]	protein_coding	-0.16	0.0721374	-0.12	6.77	0.143875	0.609034	0.0728285	0.588568
REX1BD	ENSG00000006015	required for excision 1-B domain containing [Source:HGNC Symbol;Acc:HGNC:26098]	protein_coding	0.12	0.194077	0.08	5.08	0.722098	0.970781	0.194013	0.76544
CRLF1	ENSG00000006016	cytokine receptor like factor 1 [Source:HGNC Symbol;Acc:HGNC:2364]	protein_coding	0.06	0.499935	-0.21	1.59	0.497244	0.876167	0.499782	0.86774
OSBPL7	ENSG00000006025	oxysterol binding protein like 7 [Source:HGNC Symbol;Acc:HGNC:16387]	protein_coding	-0.12	0.196426	-0.16	4.3	0.272707	0.736146	0.196351	0.76544
TMEM98	ENSG00000006042	transmembrane protein 98 [Source:HGNC Symbol;Acc:HGNC:24529]	protein_coding	-0.18	0.0545713	-0.16	6.99	0.0566169	0.424698	0.0553671	0.537377
YBX2	ENSG00000006047	Y-box binding protein 2 [Source:HGNC Symbol;Acc:HGNC:17948]	protein_coding	-0.08	0.36925	-0.19	0.19	0.46955	0.855666	0.36884	0.847732
KRT33A	ENSG00000006059	keratin 33A [Source:HGNC Symbol;Acc:HGNC:6450]	protein_coding	0.16	0.0853166	1.15	-4.67	0.00847981	0.199817	0.0865388	0.616597
MAP3K14	ENSG00000006062	mitogen-activated protein kinase kinase kinase 14 [Source:HGNC Symbol;Acc:HGNC:6853]	protein_coding	-0.03	0.777098	-0.16	3.95	0.279277	0.744326	0.778355	0.938109
ABCC8	ENSG00000006071	ATP binding cassette subfamily C member 8 [Source:HGNC Symbol;Acc:HGNC:59]	protein_coding	-0.14	0.138116	-0.35	2.68	0.291941	0.760572	0.138361	0.70403
CACNG3	ENSG00000006116	calcium voltage-gated channel auxiliary subunit gamma 3 [Source:HGNC Symbol;Acc:HGNC:1407]	protein_coding	-0.09	0.354569	-0.23	-4.58	0.655094	0.932031	0.355108	0.837062
TMEM132A	ENSG00000006118	transmembrane protein 132A [Source:HGNC Symbol;Acc:HGNC:31092]	protein_coding	-0.02	0.823984	0.09	5.75	0.652991	0.930521	0.825542	0.954042
AP2B1	ENSG00000006125	adaptor related protein complex 2 subunit beta 1 [Source:HGNC Symbol;Acc:HGNC:563]	protein_coding	-0.19	0.0393485	-0.15	7.84	0.0365884	0.386388	0.0402057	0.482896
TAC1	ENSG00000006128	tachykinin precursor 1 [Source:HGNC Symbol;Acc:HGNC:11517]	protein_coding	-0.09	0.351459	0.4	0.11	0.296338	0.761712	0.351044	0.833742
ZNF263	ENSG00000006194	zinc finger protein 263 [Source:HGNC Symbol;Acc:HGNC:13056]	protein_coding	0.08	0.395063	0.02	5.23	0.721938	0.970659	0.394674	0.857504
CX3CL1	ENSG00000006210	C-X3-C motif chemokine ligand 1 [Source:HGNC Symbol;Acc:HGNC:10647]	protein_coding	-0.15	0.105292	-0.53	6.24	0.0250423	0.326903	0.105756	0.64631
SPATA20	ENSG00000006282	spermatogenesis associated 20 [Source:HGNC Symbol;Acc:HGNC:26125]	protein_coding	0.01	0.898107	0	6.88	0.985518	1	0.90015	0.97925
CACNA1G	ENSG00000006283	calcium voltage-gated channel subunit alpha1 G [Source:HGNC Symbol;Acc:HGNC:1394]	protein_coding	-0.07	0.470346	-0.38	3.07	0.238712	0.713149	0.470104	0.86774
TNFRSF12A	ENSG00000006327	TNF receptor superfamily member 12A [Source:HGNC Symbol;Acc:HGNC:18152]	protein_coding	-0.05	0.575655	-0.38	4.04	0.209678	0.690637	0.575796	0.892031
DLX6	ENSG00000006377	distal-less homeobox 6 [Source:HGNC Symbol;Acc:HGNC:2919]	protein_coding	-0.04	0.636928	0.23	-0.2	0.611802	0.905732	0.637368	0.892031
MAP3K9	ENSG00000006432	mitogen-activated protein kinase kinase kinase 9 [Source:HGNC Symbol;Acc:HGNC:6861]	protein_coding	-0.01	0.903443	-0.04	3.59	0.80462	1	0.905522	0.981167
RALA	ENSG00000006451	RAS like proto-oncogene A [Source:HGNC Symbol;Acc:HGNC:9839]	protein_coding	-0.11	0.223635	-0.07	5.39	0.347802	0.793724	0.223447	0.784524
BAIAP2L1	ENSG00000006453	BAR/IMD domain containing adaptor protein 2 like 1 [Source:HGNC Symbol;Acc:HGNC:21649]	protein_coding	0.11	0.231497	0.14	6.95	0.210869	0.692224	0.231281	0.784524
KDM7A	ENSG00000006459	lysine demethylase 7A [Source:HGNC Symbol;Acc:HGNC:22224]	protein_coding	-0.08	0.36925	0.03	5.17	0.847939	1	0.36884	0.847732
ETV1	ENSG00000006468	ETS variant transcription factor 1 [Source:HGNC Symbol;Acc:HGNC:3490]	protein_coding	-0.1	0.276693	0.49	5.59	0.424315	0.82788	0.276352	0.80214
AGK	ENSG00000006530	acylglycerol kinase [Source:HGNC Symbol;Acc:HGNC:21869]	protein_coding	0.07	0.425845	0.14	5.02	0.0825922	0.498042	0.425501	0.86479
ALDH3B1	ENSG00000006534	aldehyde dehydrogenase 3 family member B1 [Source:HGNC Symbol;Acc:HGNC:410]	protein_coding	0.04	0.651459	0.01	2.54	0.935071	1	0.651976	0.892031
TTC22	ENSG00000006555	tetratricopeptide repeat domain 22 [Source:HGNC Symbol;Acc:HGNC:26067]	protein_coding	-0.1	0.27074	-0.11	3.78	0.576319	0.89045	0.270412	0.80214
PHTF2	ENSG00000006576	putative homeodomain transcription factor 2 [Source:HGNC Symbol;Acc:HGNC:13411]	protein_coding	0.13	0.169567	0.29	3.67	0.0086712	0.202551	0.169627	0.740036
CCL26	ENSG00000006606	C-C motif chemokine ligand 26 [Source:HGNC Symbol;Acc:HGNC:10625]	protein_coding	-0.1	0.262752	-0.69	-3.49	0.126259	0.574723	0.262458	0.79902
FARP2	ENSG00000006607	FERM, ARH/RhoGEF and pleckstrin domain protein 2 [Source:HGNC Symbol;Acc:HGNC:16460]	protein_coding	0.02	0.823984	0.09	4.96	0.463111	0.852233	0.825542	0.954042
USH1C	ENSG00000006611	USH1 protein network component harmonin [Source:HGNC Symbol;Acc:HGNC:12597]	protein_coding	-0.03	0.78197	-0.4	-2.4	0.330013	0.774461	0.783262	0.939912
GGCT	ENSG00000006625	gamma-glutamylcyclotransferase [Source:HGNC Symbol;Acc:HGNC:21705]	protein_coding	-0.08	0.365649	0.16	6.08	0.386562	0.818069	0.365238	0.845702
DBF4	ENSG00000006634	DBF4 zinc finger [Source:HGNC Symbol;Acc:HGNC:17364]	protein_coding	-0.09	0.334221	0.01	3.22	0.923219	1	0.333809	0.828876
TBXA2R	ENSG00000006638	thromboxane A2 receptor [Source:HGNC Symbol;Acc:HGNC:11608]	protein_coding	-0.04	0.66611	-0.05	0.8	0.779733	1	0.666706	0.89911
IFRD1	ENSG00000006652	interferon related developmental regulator 1 [Source:HGNC Symbol;Acc:HGNC:5456]	protein_coding	0.16	0.082498	0.16	5.31	0.174403	0.654209	0.0831199	0.611957
LGALS14	ENSG00000006659	galectin 14 [Source:HGNC Symbol;Acc:HGNC:30054]	protein_coding	0.02	0.843939	0.19	-4.69	0.688586	0.953667	0.848511	0.963457
COX10	ENSG00000006695	cytochrome c oxidase assembly factor heme A:farnesyltransferase COX10 [Source:HGNC Symbol;Acc:HGNC:2260]	protein_coding	-0.08	0.372873	-0.07	3.78	0.322406	0.76643	0.372465	0.851391
GTF2IRD1	ENSG00000006704	GTF2I repeat domain containing 1 [Source:HGNC Symbol;Acc:HGNC:4661]	protein_coding	0.25	0.00495839	0.24	4.91	0.000378575	0.0427686	0.00548075	0.288972
PAF1	ENSG00000006712	PAF1 homolog, Paf1/RNA polymerase II complex component [Source:HGNC Symbol;Acc:HGNC:25459]	protein_coding	-0.11	0.215964	-0.14	6.72	0.114478	0.559933	0.215805	0.78091
VPS41	ENSG00000006715	VPS41 subunit of HOPS complex [Source:HGNC Symbol;Acc:HGNC:12713]	protein_coding	0.03	0.761637	0.04	6.05	0.610478	0.905732	0.762797	0.932076
ARHGAP44	ENSG00000006740	Rho GTPase activating protein 44 [Source:HGNC Symbol;Acc:HGNC:29096]	protein_coding	0	0.973119	0.03	4.16	0.811487	1	0.975652	0.993637
ELAC2	ENSG00000006744	elaC ribonuclease Z 2 [Source:HGNC Symbol;Acc:HGNC:14198]	protein_coding	-0.26	0.00405828	-0.19	6.23	0.00879593	0.203893	0.00453446	0.276076
SCIN	ENSG00000006747	scinderin [Source:HGNC Symbol;Acc:HGNC:21695]	protein_coding	-0.13	0.169567	-0.01	4.88	0.968036	1	0.169627	0.740036
ARSD	ENSG00000006756	arylsulfatase D [Source:HGNC Symbol;Acc:HGNC:717]	protein_coding	-0.24	0.00846192	-0.27	7.3	0.0402282	0.39673	0.00911332	0.344462
PNPLA4	ENSG00000006757	patatin like phospholipase domain containing 4 [Source:HGNC Symbol;Acc:HGNC:24887]	protein_coding	-0.12	0.198796	-0.09	4.82	0.213896	0.697085	0.19871	0.76544
MYH13	ENSG00000006788	myosin heavy chain 13 [Source:HGNC Symbol;Acc:HGNC:7571]	protein_coding	-0.15	0.113737	-1.49	-2.29	0.0176366	0.28481	0.114151	0.668383
ADIPOR2	ENSG00000006831	adiponectin receptor 2 [Source:HGNC Symbol;Acc:HGNC:24041]	protein_coding	-0.06	0.539363	-0.03	6.53	0.761327	0.99574	0.539352	0.883256
CDKL3	ENSG00000006837	cyclin dependent kinase like 3 [Source:HGNC Symbol;Acc:HGNC:15483]	protein_coding	-0.03	0.731	-0.09	0.08	0.440517	0.832033	0.731972	0.921267
UPP2	ENSG00000007001	uridine phosphorylase 2 [Source:HGNC Symbol;Acc:HGNC:23061]	protein_coding	0.12	0.201183	0.59	-2.44	0.0382188	0.387566	0.201086	0.76544
PRSS21	ENSG00000007038	serine protease 21 [Source:HGNC Symbol;Acc:HGNC:9485]	protein_coding	-0.1	0.260531	0.34	2.04	0.49194	0.870593	0.260227	0.79698
MARK4	ENSG00000007047	microtubule affinity regulating kinase 4 [Source:HGNC Symbol;Acc:HGNC:13538]	protein_coding	0.09	0.307774	0.07	5.41	0.280255	0.745706	0.307383	0.821598
PROM1	ENSG00000007062	prominin 1 [Source:HGNC Symbol;Acc:HGNC:9454]	protein_coding	-0.18	0.050372	-1.21	2.99	0.0129453	0.244861	0.0511885	0.526943
CCDC124	ENSG00000007080	coiled-coil domain containing 124 [Source:HGNC Symbol;Acc:HGNC:25171]	protein_coding	-0.06	0.495649	-0.14	5.86	0.266332	0.731272	0.495482	0.86774
CEACAM21	ENSG00000007129	CEA cell adhesion molecule 21 [Source:HGNC Symbol;Acc:HGNC:28834]	protein_coding	0.07	0.453877	0.09	-0.9	0.727204	0.974657	0.453593	0.86774
PAFAH1B1	ENSG00000007168	platelet activating factor acetylhydrolase 1b regulatory subunit 1 [Source:HGNC Symbol;Acc:HGNC:8574]	protein_coding	-0.01	0.914128	-0.02	6.77	0.807082	1	0.916277	0.981192
NOS2	ENSG00000007171	nitric oxide synthase 2 [Source:HGNC Symbol;Acc:HGNC:7873]	protein_coding	-0.06	0.491383	-0.07	1.34	0.904593	1	0.491202	0.86774
DNAH9	ENSG00000007174	dynein axonemal heavy chain 9 [Source:HGNC Symbol;Acc:HGNC:2953]	protein_coding	-0.08	0.36925	-0.28	1.88	0.27566	0.739116	0.36884	0.847732
KIAA0100	ENSG00000007202	KIAA0100 [Source:HGNC Symbol;Acc:HGNC:28960]	protein_coding	-0.11	0.242278	-0.16	7.49	0.27519	0.73838	0.242026	0.784524
SLC13A2	ENSG00000007216	solute carrier family 13 member 2 [Source:HGNC Symbol;Acc:HGNC:10917]	protein_coding	-0.2	0.0322659	-1.03	-2.7	0.0256797	0.329568	0.033134	0.467211
GAS7	ENSG00000007237	growth arrest specific 7 [Source:HGNC Symbol;Acc:HGNC:4169]	protein_coding	-0.01	0.887449	-0.05	3.62	0.764939	0.99685	0.889422	0.978939
TRAPPC6A	ENSG00000007255	trafficking protein particle complex 6A [Source:HGNC Symbol;Acc:HGNC:23069]	protein_coding	-0.04	0.661212	-0.12	5.58	0.367828	0.812023	0.661781	0.896519
MATK	ENSG00000007264	megakaryocyte-associated tyrosine kinase [Source:HGNC Symbol;Acc:HGNC:6906]	protein_coding	-0.06	0.548329	0	3.65	0.991995	1	0.548354	0.888916
CEACAM7	ENSG00000007306	CEA cell adhesion molecule 7 [Source:HGNC Symbol;Acc:HGNC:1819]	protein_coding	0.07	0.420281	-0.02	-2.1	0.964621	1	0.419934	0.860882
CD79B	ENSG00000007312	CD79b molecule [Source:HGNC Symbol;Acc:HGNC:1699]	protein_coding	-0.11	0.245027	-0.6	1.49	0.0211437	0.307213	0.244767	0.784524
SCN4A	ENSG00000007314	sodium voltage-gated channel alpha subunit 4 [Source:HGNC Symbol;Acc:HGNC:10591]	protein_coding	0.01	0.892775	-0.89	-0.74	0.062836	0.444181	0.894783	0.97925
ST7L	ENSG00000007341	suppression of tumorigenicity 7 like [Source:HGNC Symbol;Acc:HGNC:18441]	protein_coding	0.09	0.314254	0.06	3.85	0.40266	0.818069	0.313856	0.82514
TKTL1	ENSG00000007350	transketolase like 1 [Source:HGNC Symbol;Acc:HGNC:11835]	protein_coding	-0.26	0.00402813	-0.97	-3.08	0.00587024	0.173169	0.00450266	0.276076
PAX6	ENSG00000007372	paired box 6 [Source:HGNC Symbol;Acc:HGNC:8620]	protein_coding	-0.12	0.1782	-0.13	1.48	0.262189	0.727202	0.178214	0.751856
RPUSD1	ENSG00000007376	RNA pseudouridine synthase domain containing 1 [Source:HGNC Symbol;Acc:HGNC:14173]	protein_coding	-0.08	0.383871	-0.12	4.78	0.394327	0.818069	0.383471	0.857504
RHBDF1	ENSG00000007384	rhomboid 5 homolog 1 [Source:HGNC Symbol;Acc:HGNC:20561]	protein_coding	0.07	0.429787	0.01	5.97	0.898878	1	0.429451	0.867218
LUC7L	ENSG00000007392	LUC7 like [Source:HGNC Symbol;Acc:HGNC:6723]	protein_coding	0.2	0.0264093	0.25	5.13	0.109088	0.54629	0.0272707	0.467211
CACNA2D2	ENSG00000007402	calcium voltage-gated channel auxiliary subunit alpha2delta 2 [Source:HGNC Symbol;Acc:HGNC:1400]	protein_coding	-0.01	0.930184	-0.01	4.48	0.963952	1	0.932438	0.983813
BAIAP3	ENSG00000007516	BAI1 associated protein 3 [Source:HGNC Symbol;Acc:HGNC:948]	protein_coding	0.1	0.264874	0.22	5.39	0.15875	0.623966	0.264559	0.799818
TSR3	ENSG00000007520	TSR3 ribosome maturation factor [Source:HGNC Symbol;Acc:HGNC:14175]	protein_coding	-0.08	0.358512	-0.15	5.79	0.212414	0.694618	0.358099	0.838901
PIGQ	ENSG00000007541	phosphatidylinositol glycan anchor biosynthesis class Q [Source:HGNC Symbol;Acc:HGNC:14135]	protein_coding	0.03	0.777098	-0.02	6.09	0.847855	1	0.778355	0.938109
CRAMP1	ENSG00000007545	cramped chromatin regulator homolog 1 [Source:HGNC Symbol;Acc:HGNC:14122]	protein_coding	0.06	0.53047	0.07	4.35	0.528842	0.882313	0.530425	0.877184
TEAD3	ENSG00000007866	TEA domain transcription factor 3 [Source:HGNC Symbol;Acc:HGNC:11716]	protein_coding	-0.07	0.425845	-0.09	5.89	0.326324	0.770136	0.425501	0.86479
SELE	ENSG00000007908	selectin E [Source:HGNC Symbol;Acc:HGNC:10718]	protein_coding	-0.17	0.0648286	-0.61	4.52	0.213183	0.69611	0.0655659	0.569224
DNAJC11	ENSG00000007923	DnaJ heat shock protein family (Hsp40) member C11 [Source:HGNC Symbol;Acc:HGNC:25570]	protein_coding	-0.05	0.566476	-0.04	4.82	0.604329	0.905732	0.566577	0.892031
FMO3	ENSG00000007933	flavin containing dimethylaniline monoxygenase 3 [Source:HGNC Symbol;Acc:HGNC:3771]	protein_coding	-0.02	0.787454	-0.02	-0.66	0.929871	1	0.788777	0.942164
MYLIP	ENSG00000007944	myosin regulatory light chain interacting protein [Source:HGNC Symbol;Acc:HGNC:21155]	protein_coding	-0.1	0.29822	-0.1	5.16	0.361879	0.805717	0.297841	0.813937
NOX1	ENSG00000007952	NADPH oxidase 1 [Source:HGNC Symbol;Acc:HGNC:7889]	protein_coding	-0.04	0.685842	0.88	1.18	0.000769303	0.0650366	0.686548	0.907826
E2F2	ENSG00000007968	E2F transcription factor 2 [Source:HGNC Symbol;Acc:HGNC:3114]	protein_coding	-0.13	0.149345	-0.14	0.29	0.519348	0.882313	0.14952	0.71638
PSMB1	ENSG00000008018	proteasome 20S subunit beta 1 [Source:HGNC Symbol;Acc:HGNC:9537]	protein_coding	-0.15	0.0967418	-0.19	7.22	0.0653346	0.453302	0.0972652	0.634514
SYN1	ENSG00000008056	synapsin I [Source:HGNC Symbol;Acc:HGNC:11494]	protein_coding	-0.12	0.210955	-0.4	0.24	0.0384261	0.388956	0.210816	0.775834
JARID2	ENSG00000008083	jumonji and AT-rich interaction domain containing 2 [Source:HGNC Symbol;Acc:HGNC:6196]	protein_coding	-0.06	0.51727	-0.02	4.61	0.87861	1	0.517176	0.870605
CDKL5	ENSG00000008086	cyclin dependent kinase like 5 [Source:HGNC Symbol;Acc:HGNC:11411]	protein_coding	-0.11	0.226235	-0.24	5.23	0.198935	0.672558	0.226037	0.784524
CAMK1G	ENSG00000008118	calcium/calmodulin dependent protein kinase IG [Source:HGNC Symbol;Acc:HGNC:14585]	protein_coding	-0.12	0.173844	-0.24	0.63	0.336015	0.781781	0.17388	0.744921
CDK11A	ENSG00000008128	cyclin dependent kinase 11A [Source:HGNC Symbol;Acc:HGNC:1730]	protein_coding	0.14	0.125842	0.13	2.51	0.404774	0.818069	0.126166	0.682746
NADK	ENSG00000008130	NAD kinase [Source:HGNC Symbol;Acc:HGNC:29831]	protein_coding	0.03	0.731	0.03	6.18	0.65959	0.935814	0.731972	0.921267
TFAP2B	ENSG00000008196	transcription factor AP-2 beta [Source:HGNC Symbol;Acc:HGNC:11743]	protein_coding	0.11	0.222332	1.2	-3.72	0.004746	0.16033	0.222189	0.784524
TFAP2D	ENSG00000008197	transcription factor AP-2 delta [Source:HGNC Symbol;Acc:HGNC:15581]	protein_coding	0.03	0.720585	0.24	-4.72	0.61402	0.905732	0.727128	0.919
DLEC1	ENSG00000008226	DLEC1 cilia and flagella associated protein [Source:HGNC Symbol;Acc:HGNC:2899]	protein_coding	0.06	0.51727	0.26	0.87	0.353687	0.798667	0.517176	0.870605
CYTH3	ENSG00000008256	cytohesin 3 [Source:HGNC Symbol;Acc:HGNC:9504]	protein_coding	0.19	0.0406898	0.42	5.42	0.00982359	0.215472	0.0415434	0.488126
ADAM22	ENSG00000008277	ADAM metallopeptidase domain 22 [Source:HGNC Symbol;Acc:HGNC:201]	protein_coding	-0.1	0.259095	-0.27	4.49	0.220452	0.704292	0.258795	0.793731
SYPL1	ENSG00000008282	synaptophysin like 1 [Source:HGNC Symbol;Acc:HGNC:11507]	protein_coding	0.05	0.603599	0.1	7.23	0.195447	0.671418	0.603871	0.892031
CYB561	ENSG00000008283	cytochrome b561 [Source:HGNC Symbol;Acc:HGNC:2571]	protein_coding	-0.18	0.0456894	-0.22	8.68	0.0388148	0.390869	0.0465261	0.509919
SPAG9	ENSG00000008294	sperm associated antigen 9 [Source:HGNC Symbol;Acc:HGNC:14524]	protein_coding	0	0.983869	-0.01	5.92	0.929441	1	0.986472	0.996786
CELSR3	ENSG00000008300	cadherin EGF LAG seven-pass G-type receptor 3 [Source:HGNC Symbol;Acc:HGNC:3230]	protein_coding	-0.02	0.860894	0.72	2.47	0.0160337	0.27225	0.862693	0.968686
AASS	ENSG00000008311	aminoadipate-semialdehyde synthase [Source:HGNC Symbol;Acc:HGNC:17366]	protein_coding	0.12	0.194077	0.15	3.73	0.374898	0.815409	0.194013	0.76544
PLEKHG6	ENSG00000008323	pleckstrin homology and RhoGEF domain containing G6 [Source:HGNC Symbol;Acc:HGNC:25562]	protein_coding	0.07	0.449811	0.1	2.25	0.547027	0.882313	0.449517	0.86774
SS18L2	ENSG00000008324	SS18 like 2 [Source:HGNC Symbol;Acc:HGNC:15593]	protein_coding	0.06	0.512907	-0.1	5.14	0.613661	0.905732	0.512798	0.86774
MPND	ENSG00000008382	MPN domain containing [Source:HGNC Symbol;Acc:HGNC:25934]	protein_coding	-0.12	0.1782	-0.19	5.35	0.0862037	0.502433	0.178214	0.751856
MGST1	ENSG00000008394	microsomal glutathione S-transferase 1 [Source:HGNC Symbol;Acc:HGNC:7061]	protein_coding	-0.02	0.803059	0	7.43	0.998225	1	0.804481	0.947546
CRY1	ENSG00000008405	cryptochrome circadian regulator 1 [Source:HGNC Symbol;Acc:HGNC:2384]	protein_coding	0.16	0.082498	0.14	4.67	0.117486	0.567139	0.0831199	0.611957
PGLYRP1	ENSG00000008438	peptidoglycan recognition protein 1 [Source:HGNC Symbol;Acc:HGNC:8904]	protein_coding	-0.01	0.892735	0.03	-3.48	0.920576	1	0.894744	0.97925
NFIX	ENSG00000008441	nuclear factor I X [Source:HGNC Symbol;Acc:HGNC:7788]	protein_coding	0.06	0.51727	0.05	8.76	0.627701	0.911266	0.517176	0.870605
ST3GAL1	ENSG00000008513	ST3 beta-galactoside alpha-2,3-sialyltransferase 1 [Source:HGNC Symbol;Acc:HGNC:10862]	protein_coding	-0.1	0.256238	0	4.28	0.978732	1	0.255946	0.793731
MMP25	ENSG00000008516	matrix metallopeptidase 25 [Source:HGNC Symbol;Acc:HGNC:14246]	protein_coding	-0.27	0.0031586	-0.55	1.23	0.00160557	0.0919849	0.00358003	0.255254
IL32	ENSG00000008517	interleukin 32 [Source:HGNC Symbol;Acc:HGNC:16830]	protein_coding	-0.2	0.0288609	-0.59	4.01	0.00483335	0.160838	0.0297269	0.467211
PKD1	ENSG00000008710	polycystin 1, transient receptor potential channel interacting [Source:HGNC Symbol;Acc:HGNC:9008]	protein_coding	-0.03	0.771934	-0.01	6.19	0.918701	1	0.773159	0.935907
MAPK8IP2	ENSG00000008735	mitogen-activated protein kinase 8 interacting protein 2 [Source:HGNC Symbol;Acc:HGNC:6883]	protein_coding	0.07	0.478701	0.12	4.28	0.510001	0.882313	0.478483	0.86774
MED24	ENSG00000008838	mediator complex subunit 24 [Source:HGNC Symbol;Acc:HGNC:22963]	protein_coding	-0.12	0.196426	-0.05	6.25	0.294606	0.761712	0.196351	0.76544
RHOBTB2	ENSG00000008853	Rho related BTB domain containing 2 [Source:HGNC Symbol;Acc:HGNC:18756]	protein_coding	-0.12	0.189439	-0.14	4.39	0.142108	0.604908	0.189397	0.76544
HEATR5B	ENSG00000008869	HEAT repeat containing 5B [Source:HGNC Symbol;Acc:HGNC:29273]	protein_coding	0.04	0.661212	0.03	5.84	0.788946	1	0.661781	0.896519
SEC62	ENSG00000008952	SEC62 homolog, preprotein translocation factor [Source:HGNC Symbol;Acc:HGNC:11846]	protein_coding	-0.08	0.380183	0.02	7.9	0.828289	1	0.37978	0.857504
RPS20	ENSG00000008988	ribosomal protein S20 [Source:HGNC Symbol;Acc:HGNC:10405]	protein_coding	0.02	0.829236	0.11	10.1	0.456992	0.848114	0.830827	0.955748
CSDE1	ENSG00000009307	cold shock domain containing E1 [Source:HGNC Symbol;Acc:HGNC:29905]	protein_coding	-0.09	0.337625	-0.05	9.4	0.507355	0.882313	0.337212	0.828876
UBE3C	ENSG00000009335	ubiquitin protein ligase E3C [Source:HGNC Symbol;Acc:HGNC:16803]	protein_coding	0	1	0.07	6.57	0.495246	0.874265	1	1
REV3L	ENSG00000009413	REV3 like, DNA directed polymerase zeta catalytic subunit [Source:HGNC Symbol;Acc:HGNC:9968]	protein_coding	-0.06	0.543837	-0.1	4.62	0.559437	0.882313	0.543844	0.886002
TENM1	ENSG00000009694	teneurin transmembrane protein 1 [Source:HGNC Symbol;Acc:HGNC:8117]	protein_coding	-0.11	0.253403	-0.56	4.51	0.198215	0.671608	0.253118	0.79328
PAX7	ENSG00000009709	paired box 7 [Source:HGNC Symbol;Acc:HGNC:8621]	protein_coding	-0.15	0.100641	-3.94	-3.1	0.000246186	0.0329045	0.101339	0.640261
MASP2	ENSG00000009724	mannan binding lectin serine peptidase 2 [Source:HGNC Symbol;Acc:HGNC:6902]	protein_coding	0.11	0.213449	0.21	-0.15	0.350656	0.797692	0.2133	0.778968
IYD	ENSG00000009765	iodotyrosine deiodinase [Source:HGNC Symbol;Acc:HGNC:21071]	protein_coding	-0.02	0.797848	0.24	0.81	0.441964	0.833559	0.799237	0.945482
FAM76A	ENSG00000009780	family with sequence similarity 76 member A [Source:HGNC Symbol;Acc:HGNC:28530]	protein_coding	0.01	0.871499	0.02	3.64	0.778668	0.999653	0.873367	0.972873
TRAF3IP3	ENSG00000009790	TRAF3 interacting protein 3 [Source:HGNC Symbol;Acc:HGNC:30766]	protein_coding	-0.07	0.470346	-0.19	1.41	0.333226	0.778239	0.470104	0.86774
POMT2	ENSG00000009830	protein O-mannosyltransferase 2 [Source:HGNC Symbol;Acc:HGNC:19743]	protein_coding	-0.08	0.383871	-0.05	4.36	0.485792	0.865837	0.383471	0.857504
VTA1	ENSG00000009844	vesicle trafficking 1 [Source:HGNC Symbol;Acc:HGNC:20954]	protein_coding	-0.1	0.273706	-0.07	5.28	0.349019	0.795415	0.273371	0.80214
MLXIPL	ENSG00000009950	MLX interacting protein like [Source:HGNC Symbol;Acc:HGNC:12744]	protein_coding	0.11	0.226235	0.12	0.82	0.609704	0.905732	0.226037	0.784524
BAZ1B	ENSG00000009954	bromodomain adjacent to zinc finger domain 1B [Source:HGNC Symbol;Acc:HGNC:961]	protein_coding	-0.08	0.376517	-0.02	6.97	0.869422	1	0.376112	0.853913
RANBP9	ENSG00000010017	RAN binding protein 9 [Source:HGNC Symbol;Acc:HGNC:13727]	protein_coding	0.01	0.887449	0.07	5.9	0.401656	0.818069	0.889422	0.978939
ETV7	ENSG00000010030	ETS variant transcription factor 7 [Source:HGNC Symbol;Acc:HGNC:18160]	protein_coding	-0.18	0.0495651	-0.48	1.41	0.0303926	0.354278	0.0503853	0.524051
SPRTN	ENSG00000010072	SprT-like N-terminal domain [Source:HGNC Symbol;Acc:HGNC:25356]	protein_coding	-0.17	0.0628549	-0.1	3.11	0.300416	0.761712	0.0636042	0.563017
EEF1AKNMT	ENSG00000010165	eEF1A lysine and N-terminal methyltransferase [Source:HGNC Symbol;Acc:HGNC:24248]	protein_coding	-0.22	0.0137224	-0.14	5.3	0.0768428	0.488277	0.0144852	0.396561
DYRK4	ENSG00000010219	dual specificity tyrosine phosphorylation regulated kinase 4 [Source:HGNC Symbol;Acc:HGNC:3095]	protein_coding	-0.05	0.552839	-0.16	4.43	0.172907	0.651014	0.552882	0.891257
ZNF207	ENSG00000010244	zinc finger protein 207 [Source:HGNC Symbol;Acc:HGNC:12998]	protein_coding	0.02	0.818741	0.02	6.96	0.678779	0.948307	0.820264	0.952415
UQCRC1	ENSG00000010256	ubiquinol-cytochrome c reductase core protein 1 [Source:HGNC Symbol;Acc:HGNC:12585]	protein_coding	-0.14	0.13452	-0.18	7.52	0.0502738	0.413149	0.134788	0.698122
STARD3NL	ENSG00000010270	STARD3 N-terminal like [Source:HGNC Symbol;Acc:HGNC:19169]	protein_coding	0.02	0.850314	-0.04	6.36	0.815362	1	0.852043	0.96441
CD9	ENSG00000010278	CD9 molecule [Source:HGNC Symbol;Acc:HGNC:1709]	protein_coding	-0.08	0.398836	-0.11	9.28	0.28993	0.758983	0.398452	0.857504
HHATL	ENSG00000010282	hedgehog acyltransferase like [Source:HGNC Symbol;Acc:HGNC:13242]	protein_coding	-0.16	0.0887436	-2.21	-0.61	0.000512708	0.0525126	0.0893225	0.621705
NCAPD2	ENSG00000010292	non-SMC condensin I complex subunit D2 [Source:HGNC Symbol;Acc:HGNC:24305]	protein_coding	-0.04	0.63694	-0.02	5.5	0.837464	1	0.637379	0.892031
IFFO1	ENSG00000010295	intermediate filament family orphan 1 [Source:HGNC Symbol;Acc:HGNC:24970]	protein_coding	-0.01	0.887449	-0.14	2.51	0.426481	0.829232	0.889422	0.978939
GIPR	ENSG00000010310	gastric inhibitory polypeptide receptor [Source:HGNC Symbol;Acc:HGNC:4271]	protein_coding	0.1	0.282734	0.54	0.59	0.0621791	0.441469	0.282381	0.80214
PHF7	ENSG00000010318	PHD finger protein 7 [Source:HGNC Symbol;Acc:HGNC:18458]	protein_coding	0.1	0.295079	0.1	2.61	0.236806	0.713149	0.294704	0.81057
SEMA3G	ENSG00000010319	semaphorin 3G [Source:HGNC Symbol;Acc:HGNC:30400]	protein_coding	0.15	0.105292	0.18	3.51	0.25309	0.716306	0.105756	0.64631
NISCH	ENSG00000010322	nischarin [Source:HGNC Symbol;Acc:HGNC:18006]	protein_coding	0.02	0.839761	-0.02	7.55	0.801744	1	0.841421	0.960045
STAB1	ENSG00000010327	stabilin 1 [Source:HGNC Symbol;Acc:HGNC:18628]	protein_coding	-0.08	0.358512	-0.24	4.75	0.17359	0.652372	0.358099	0.838901
FUZ	ENSG00000010361	fuzzy planar cell polarity protein [Source:HGNC Symbol;Acc:HGNC:26219]	protein_coding	-0.1	0.295079	-0.11	4.47	0.326127	0.76996	0.294704	0.81057
SLC6A13	ENSG00000010379	solute carrier family 6 member 13 [Source:HGNC Symbol;Acc:HGNC:11046]	protein_coding	-0.09	0.329154	-0.4	-1.23	0.238941	0.713149	0.328745	0.828876
IDS	ENSG00000010404	iduronate 2-sulfatase [Source:HGNC Symbol;Acc:HGNC:5389]	protein_coding	0.12	0.180408	0.1	6.38	0.267104	0.73282	0.18041	0.755537
PRSS3	ENSG00000010438	serine protease 3 [Source:HGNC Symbol;Acc:HGNC:9486]	protein_coding	-0.16	0.078728	-0.71	-1.83	0.110452	0.550283	0.0793757	0.603325
ZNF200	ENSG00000010539	zinc finger protein 200 [Source:HGNC Symbol;Acc:HGNC:12993]	protein_coding	0.02	0.855601	0.08	3.12	0.308845	0.761712	0.857365	0.966704
CD4	ENSG00000010610	CD4 molecule [Source:HGNC Symbol;Acc:HGNC:1678]	protein_coding	-0.12	0.201186	-0.35	4.19	0.0585874	0.430413	0.20109	0.76544
LRRC23	ENSG00000010626	leucine rich repeat containing 23 [Source:HGNC Symbol;Acc:HGNC:19138]	protein_coding	-0.1	0.264874	-0.15	3.25	0.251846	0.714429	0.264559	0.799818
BTK	ENSG00000010671	Bruton tyrosine kinase [Source:HGNC Symbol;Acc:HGNC:1133]	protein_coding	-0.08	0.391311	-0.26	1.34	0.156746	0.62351	0.390918	0.857504
HFE	ENSG00000010704	homeostatic iron regulator [Source:HGNC Symbol;Acc:HGNC:4886]	protein_coding	-0.13	0.163298	-0.28	3.15	0.168261	0.642819	0.163393	0.73878
SCMH1	ENSG00000010803	Scm polycomb group protein homolog 1 [Source:HGNC Symbol;Acc:HGNC:19003]	protein_coding	-0.12	0.196426	-0.1	6.59	0.186428	0.667371	0.196351	0.76544
FYN	ENSG00000010810	FYN proto-oncogene, Src family tyrosine kinase [Source:HGNC Symbol;Acc:HGNC:4037]	protein_coding	-0.09	0.341052	-0.17	3.51	0.226853	0.713149	0.340638	0.828876
HIVEP2	ENSG00000010818	HIVEP zinc finger 2 [Source:HGNC Symbol;Acc:HGNC:4921]	protein_coding	0	0.957002	-0.01	5.17	0.953893	1	0.959432	0.988222
FMO1	ENSG00000010932	flavin containing dimethylaniline monoxygenase 1 [Source:HGNC Symbol;Acc:HGNC:3769]	protein_coding	0.03	0.782271	0.7	-0.99	0.0157933	0.26997	0.783561	0.939912
ELOA	ENSG00000011007	elongin A [Source:HGNC Symbol;Acc:HGNC:11620]	protein_coding	0.07	0.466199	0.08	6.16	0.258365	0.721735	0.465946	0.86774
LYPLA2	ENSG00000011009	lysophospholipase 2 [Source:HGNC Symbol;Acc:HGNC:6738]	protein_coding	-0.08	0.406447	-0.13	6.53	0.182295	0.659452	0.406072	0.857504
CLCN6	ENSG00000011021	chloride voltage-gated channel 6 [Source:HGNC Symbol;Acc:HGNC:2024]	protein_coding	0.1	0.285787	0.1	4.48	0.226303	0.713149	0.285429	0.80214
MRC2	ENSG00000011028	mannose receptor C type 2 [Source:HGNC Symbol;Acc:HGNC:16875]	protein_coding	-0.05	0.557367	-0.14	5.84	0.408172	0.818069	0.557429	0.892031
NME1-NME2	ENSG00000011052	NME1-NME2 readthrough [Source:HGNC Symbol;Acc:HGNC:33531]	protein_coding	-0.07	0.478701	-0.02	0.35	0.912379	1	0.478483	0.86774
SLC6A7	ENSG00000011083	solute carrier family 6 member 7 [Source:HGNC Symbol;Acc:HGNC:11054]	protein_coding	0.08	0.37504	0.45	-3.03	0.216689	0.698709	0.374639	0.853913
TSPAN9	ENSG00000011105	tetraspanin 9 [Source:HGNC Symbol;Acc:HGNC:21640]	protein_coding	-0.17	0.0581347	-0.15	6.88	0.0662374	0.457025	0.0589112	0.5481
BTBD7	ENSG00000011114	BTB domain containing 7 [Source:HGNC Symbol;Acc:HGNC:18269]	protein_coding	-0.05	0.566476	-0.07	5.26	0.514195	0.882313	0.566577	0.892031
APBA3	ENSG00000011132	amyloid beta precursor protein binding family A member 3 [Source:HGNC Symbol;Acc:HGNC:580]	protein_coding	-0.05	0.617794	-0.06	4.06	0.444432	0.836223	0.618135	0.892031
MKS1	ENSG00000011143	MKS transition zone complex subunit 1 [Source:HGNC Symbol;Acc:HGNC:7121]	protein_coding	-0.08	0.358512	-0.07	3.99	0.297737	0.761712	0.358099	0.838901
ABHD5	ENSG00000011198	abhydrolase domain containing 5, lysophosphatidic acid acyltransferase [Source:HGNC Symbol;Acc:HGNC:21396]	protein_coding	-0.11	0.226235	-0.12	3.55	0.237604	0.713149	0.226037	0.784524
ANOS1	ENSG00000011201	anosmin 1 [Source:HGNC Symbol;Acc:HGNC:6211]	protein_coding	0.06	0.543837	0.16	4.15	0.380306	0.818069	0.543844	0.886002
AKAP8L	ENSG00000011243	A-kinase anchoring protein 8 like [Source:HGNC Symbol;Acc:HGNC:29857]	protein_coding	0.11	0.223635	0.06	5.62	0.53675	0.882313	0.223447	0.784524
MBTD1	ENSG00000011258	mbt domain containing 1 [Source:HGNC Symbol;Acc:HGNC:19866]	protein_coding	0.07	0.437735	0.1	4.62	0.404335	0.818069	0.437414	0.86774
UTP18	ENSG00000011260	UTP18 small subunit processome component [Source:HGNC Symbol;Acc:HGNC:24274]	protein_coding	-0.07	0.462071	-0.04	5.01	0.636612	0.919325	0.461808	0.86774
RNF216	ENSG00000011275	ring finger protein 216 [Source:HGNC Symbol;Acc:HGNC:21698]	protein_coding	-0.01	0.87681	0	5.86	0.96499	1	0.878713	0.975026
TTC19	ENSG00000011295	tetratricopeptide repeat domain 19 [Source:HGNC Symbol;Acc:HGNC:26006]	protein_coding	0.08	0.406447	0.03	6.21	0.691366	0.955925	0.406072	0.857504
PTBP1	ENSG00000011304	polypyrimidine tract binding protein 1 [Source:HGNC Symbol;Acc:HGNC:9583]	protein_coding	-0.02	0.818741	-0.01	7.95	0.894412	1	0.820264	0.952415
DPF1	ENSG00000011332	double PHD fingers 1 [Source:HGNC Symbol;Acc:HGNC:20225]	protein_coding	-0.15	0.0981275	-0.17	-0.5	0.25636	0.720313	0.0986412	0.636851
SYT7	ENSG00000011347	synaptotagmin 7 [Source:HGNC Symbol;Acc:HGNC:11514]	protein_coding	-0.03	0.777098	0.04	8.56	0.784336	1	0.778355	0.938109
LARS2	ENSG00000011376	leucyl-tRNA synthetase 2, mitochondrial [Source:HGNC Symbol;Acc:HGNC:17095]	protein_coding	0	0.967745	0.03	5.17	0.711881	0.967831	0.970244	0.991805
PIK3C2A	ENSG00000011405	phosphatidylinositol-4-phosphate 3-kinase catalytic subunit type 2 alpha [Source:HGNC Symbol;Acc:HGNC:8971]	protein_coding	0.03	0.725933	0.01	6.22	0.950323	1	0.726875	0.919
PLAUR	ENSG00000011422	plasminogen activator, urokinase receptor [Source:HGNC Symbol;Acc:HGNC:9053]	protein_coding	-0.16	0.0887492	-0.46	3.01	0.0677695	0.458693	0.0893281	0.621705
ANLN	ENSG00000011426	anillin actin binding protein [Source:HGNC Symbol;Acc:HGNC:14082]	protein_coding	-0.07	0.441739	0.11	1.92	0.63183	0.915238	0.441427	0.86774
WIZ	ENSG00000011451	WIZ zinc finger [Source:HGNC Symbol;Acc:HGNC:30917]	protein_coding	-0.02	0.855601	0	6.1	0.975066	1	0.857365	0.966704
RABGAP1	ENSG00000011454	RAB GTPase activating protein 1 [Source:HGNC Symbol;Acc:HGNC:17155]	protein_coding	0	0.983869	-0.01	6.49	0.93959	1	0.986472	0.996786
DCN	ENSG00000011465	decorin [Source:HGNC Symbol;Acc:HGNC:2705]	protein_coding	-0.11	0.231497	-0.37	7.45	0.135942	0.59267	0.231281	0.784524
QPCTL	ENSG00000011478	glutaminyl-peptide cyclotransferase like [Source:HGNC Symbol;Acc:HGNC:25952]	protein_coding	0.03	0.731	0	4.86	0.979484	1	0.731972	0.921267
PPP5C	ENSG00000011485	protein phosphatase 5 catalytic subunit [Source:HGNC Symbol;Acc:HGNC:9322]	protein_coding	-0.05	0.557367	-0.04	5.97	0.551904	0.882313	0.557429	0.892031
CEP68	ENSG00000011523	centrosomal protein 68 [Source:HGNC Symbol;Acc:HGNC:29076]	protein_coding	-0.05	0.617794	-0.1	4.69	0.392939	0.818069	0.618135	0.892031
MAP4K3	ENSG00000011566	mitogen-activated protein kinase kinase kinase kinase 3 [Source:HGNC Symbol;Acc:HGNC:6865]	protein_coding	0.06	0.495649	0.06	5.36	0.578018	0.891954	0.495482	0.86774
ZBTB32	ENSG00000011590	zinc finger and BTB domain containing 32 [Source:HGNC Symbol;Acc:HGNC:16763]	protein_coding	0.02	0.866194	0.25	-0.73	0.222556	0.707844	0.868027	0.97101
TYROBP	ENSG00000011600	transmembrane immune signaling adaptor TYROBP [Source:HGNC Symbol;Acc:HGNC:12449]	protein_coding	-0.03	0.771934	-0.2	3.98	0.278359	0.743016	0.773159	0.935907
TMEM159	ENSG00000011638	transmembrane protein 159 [Source:HGNC Symbol;Acc:HGNC:30136]	protein_coding	-0.18	0.050372	-0.18	5.59	0.0307159	0.35615	0.0511885	0.526943
GABRA3	ENSG00000011677	gamma-aminobutyric acid type A receptor subunit alpha3 [Source:HGNC Symbol;Acc:HGNC:4077]	protein_coding	0.07	0.430473	0.57	-2.94	0.172747	0.650507	0.430153	0.86774
BRCA1	ENSG00000012048	BRCA1 DNA repair associated [Source:HGNC Symbol;Acc:HGNC:1100]	protein_coding	-0.06	0.534907	0.02	2.54	0.886542	1	0.534879	0.880058
ERCC1	ENSG00000012061	ERCC excision repair 1, endonuclease non-catalytic subunit [Source:HGNC Symbol;Acc:HGNC:3433]	protein_coding	-0.04	0.63694	-0.1	6.35	0.273144	0.736146	0.637379	0.892031
CD22	ENSG00000012124	CD22 molecule [Source:HGNC Symbol;Acc:HGNC:1643]	protein_coding	-0.02	0.803059	-0.29	1.45	0.26296	0.727796	0.804481	0.947546
SEMA3B	ENSG00000012171	semaphorin 3B [Source:HGNC Symbol;Acc:HGNC:10724]	protein_coding	0.1	0.279703	0.11	4.35	0.515041	0.882313	0.279355	0.80214
MBTPS2	ENSG00000012174	membrane bound transcription factor peptidase, site 2 [Source:HGNC Symbol;Acc:HGNC:15455]	protein_coding	-0.04	0.627336	-0.08	5.08	0.467193	0.85536	0.627726	0.892031
PRICKLE3	ENSG00000012211	prickle planar cell polarity protein 3 [Source:HGNC Symbol;Acc:HGNC:6645]	protein_coding	-0.12	0.203597	-0.09	3.07	0.184077	0.662666	0.20349	0.766412
LTF	ENSG00000012223	lactotransferrin [Source:HGNC Symbol;Acc:HGNC:6720]	protein_coding	-0.2	0.0264093	-1.41	10.06	0.0496604	0.413149	0.0272707	0.467211
EXTL3	ENSG00000012232	exostosin like glycosyltransferase 3 [Source:HGNC Symbol;Acc:HGNC:3518]	protein_coding	-0.24	0.00900319	-0.18	5.46	0.104013	0.536722	0.00966957	0.352159
NR1H4	ENSG00000012504	nuclear receptor subfamily 1 group H member 4 [Source:HGNC Symbol;Acc:HGNC:7967]	protein_coding	-0.01	0.897749	1.37	-2.1	0.00471539	0.159761	0.899799	0.97925
ELOVL5	ENSG00000012660	ELOVL fatty acid elongase 5 [Source:HGNC Symbol;Acc:HGNC:21308]	protein_coding	0.01	0.887449	-0.03	8.65	0.83803	1	0.889422	0.978939
ALOX5	ENSG00000012779	arachidonate 5-lipoxygenase [Source:HGNC Symbol;Acc:HGNC:435]	protein_coding	-0.18	0.0479834	-0.33	4.36	0.0255297	0.329568	0.0488106	0.51839
KDM5D	ENSG00000012817	lysine demethylase 5D [Source:HGNC Symbol;Acc:HGNC:11115]	protein_coding	0.06	0.521651	0.07	5.84	0.534877	0.882313	0.521573	0.873558
CALCOCO1	ENSG00000012822	calcium binding and coiled-coil domain 1 [Source:HGNC Symbol;Acc:HGNC:29306]	protein_coding	-0.07	0.418022	-0.05	6.76	0.465937	0.85471	0.417665	0.858744
UBR7	ENSG00000012963	ubiquitin protein ligase E3 component n-recognin 7 [Source:HGNC Symbol;Acc:HGNC:20344]	protein_coding	-0.1	0.259095	-0.05	5.51	0.489	0.867778	0.258795	0.793731
MAP4K5	ENSG00000012983	mitogen-activated protein kinase kinase kinase kinase 5 [Source:HGNC Symbol;Acc:HGNC:6867]	protein_coding	0.08	0.380183	0.08	5.23	0.297664	0.761712	0.37978	0.857504
EHD3	ENSG00000013016	EH domain containing 3 [Source:HGNC Symbol;Acc:HGNC:3244]	protein_coding	-0.04	0.63694	-0.08	4.11	0.524792	0.882313	0.637379	0.892031
PSMC4	ENSG00000013275	proteasome 26S subunit, ATPase 4 [Source:HGNC Symbol;Acc:HGNC:9551]	protein_coding	-0.11	0.215964	-0.11	6.52	0.155188	0.62351	0.215805	0.78091
MAN2B2	ENSG00000013288	mannosidase alpha class 2B member 2 [Source:HGNC Symbol;Acc:HGNC:29623]	protein_coding	-0.14	0.13452	-0.12	6.87	0.308681	0.761712	0.134788	0.698122
SLC7A14	ENSG00000013293	solute carrier family 7 member 14 [Source:HGNC Symbol;Acc:HGNC:29326]	protein_coding	-0.08	0.406312	-0.01	-1.9	0.97004	1	0.405938	0.857504
CLDN11	ENSG00000013297	claudin 11 [Source:HGNC Symbol;Acc:HGNC:8514]	protein_coding	-0.08	0.410284	-0.17	3.08	0.457257	0.848439	0.409915	0.857504
SLC25A39	ENSG00000013306	solute carrier family 25 member 39 [Source:HGNC Symbol;Acc:HGNC:24279]	protein_coding	0.08	0.365649	0.1	7.78	0.446985	0.838357	0.365238	0.845702
MVP	ENSG00000013364	major vault protein [Source:HGNC Symbol;Acc:HGNC:7531]	protein_coding	-0.18	0.0495651	-0.33	6.45	0.0202566	0.304588	0.0503853	0.524051
NUB1	ENSG00000013374	negative regulator of ubiquitin like proteins 1 [Source:HGNC Symbol;Acc:HGNC:17623]	protein_coding	-0.05	0.584902	0	6.38	0.993331	1	0.585086	0.892031
PGM3	ENSG00000013375	phosphoglucomutase 3 [Source:HGNC Symbol;Acc:HGNC:8907]	protein_coding	-0.09	0.330838	-0.14	7.33	0.313672	0.761712	0.330428	0.828876
RWDD2A	ENSG00000013392	RWD domain containing 2A [Source:HGNC Symbol;Acc:HGNC:21385]	protein_coding	-0.07	0.449811	-0.1	5.55	0.423847	0.82736	0.449517	0.86774
CLK1	ENSG00000013441	CDC like kinase 1 [Source:HGNC Symbol;Acc:HGNC:2068]	protein_coding	0.24	0.00778501	0.33	6.48	0.0138299	0.255023	0.00841614	0.33596
POLR3B	ENSG00000013503	RNA polymerase III subunit B [Source:HGNC Symbol;Acc:HGNC:30348]	protein_coding	-0.06	0.512907	-0.06	4.13	0.537943	0.882313	0.512798	0.86774
ANGEL1	ENSG00000013523	angel homolog 1 [Source:HGNC Symbol;Acc:HGNC:19961]	protein_coding	0.07	0.478701	0.06	4.8	0.526217	0.882313	0.478483	0.86774
RNF14	ENSG00000013561	ring finger protein 14 [Source:HGNC Symbol;Acc:HGNC:10058]	protein_coding	-0.14	0.125842	-0.1	6.12	0.158885	0.624116	0.126166	0.682746
DNASE1L1	ENSG00000013563	deoxyribonuclease 1 like 1 [Source:HGNC Symbol;Acc:HGNC:2957]	protein_coding	0.17	0.0618867	0.18	4.57	0.0211445	0.307213	0.0626416	0.55984
DDX11	ENSG00000013573	DEAD/H-box helicase 11 [Source:HGNC Symbol;Acc:HGNC:2736]	protein_coding	0.12	0.194077	0.2	4.04	0.199904	0.674525	0.194013	0.76544
HEBP1	ENSG00000013583	heme binding protein 1 [Source:HGNC Symbol;Acc:HGNC:17176]	protein_coding	-0.08	0.36925	-0.11	5.72	0.209962	0.690921	0.36884	0.847732
GPRC5A	ENSG00000013588	G protein-coupled receptor class C group 5 member A [Source:HGNC Symbol;Acc:HGNC:9836]	protein_coding	-0.08	0.395063	-0.67	5.68	0.0892702	0.510114	0.394674	0.857504
MAMLD1	ENSG00000013619	mastermind like domain containing 1 [Source:HGNC Symbol;Acc:HGNC:2568]	protein_coding	-0.14	0.119214	-0.36	2.25	0.0780871	0.491135	0.119583	0.674076
CD6	ENSG00000013725	CD6 molecule [Source:HGNC Symbol;Acc:HGNC:1691]	protein_coding	-0.12	0.189439	-0.39	1.85	0.0671241	0.458693	0.189397	0.76544
TACC3	ENSG00000013810	transforming acidic coiled-coil containing protein 3 [Source:HGNC Symbol;Acc:HGNC:11524]	protein_coding	-0.05	0.561912	-0.04	3.33	0.809078	1	0.561994	0.892031
UFL1	ENSG00000014123	UFM1 specific ligase 1 [Source:HGNC Symbol;Acc:HGNC:23039]	protein_coding	0.01	0.946268	-0.01	5.85	0.918863	1	0.948627	0.986662
POLA2	ENSG00000014138	DNA polymerase alpha 2, accessory subunit [Source:HGNC Symbol;Acc:HGNC:30073]	protein_coding	-0.01	0.908784	-0.01	3.7	0.871487	1	0.910897	0.981192
ZC3H3	ENSG00000014164	zinc finger CCCH-type containing 3 [Source:HGNC Symbol;Acc:HGNC:28972]	protein_coding	0.07	0.437735	0.19	4.9	0.0466592	0.411753	0.437414	0.86774
CAPN1	ENSG00000014216	calpain 1 [Source:HGNC Symbol;Acc:HGNC:1476]	protein_coding	-0.08	0.36925	-0.05	7.66	0.439792	0.83131	0.36884	0.847732
ACP3	ENSG00000014257	acid phosphatase 3 [Source:HGNC Symbol;Acc:HGNC:125]	protein_coding	-0.1	0.29196	-0.06	12.79	0.819146	1	0.29159	0.808297
MDH1	ENSG00000014641	malate dehydrogenase 1 [Source:HGNC Symbol;Acc:HGNC:6970]	protein_coding	-0.13	0.149345	-0.11	6.98	0.142001	0.604677	0.14952	0.71638
SLC30A9	ENSG00000014824	solute carrier family 30 member 9 [Source:HGNC Symbol;Acc:HGNC:1329]	protein_coding	0.01	0.892775	0	6.79	0.992684	1	0.894784	0.97925
MTMR11	ENSG00000014914	myotubularin related protein 11 [Source:HGNC Symbol;Acc:HGNC:24307]	protein_coding	0.07	0.445765	0.08	2.18	0.610361	0.905732	0.445462	0.86774
COX15	ENSG00000014919	cytochrome c oxidase assembly homolog COX15 [Source:HGNC Symbol;Acc:HGNC:2263]	protein_coding	-0.08	0.406447	-0.04	5.71	0.606874	0.905732	0.406072	0.857504
CCDC88C	ENSG00000015133	coiled-coil domain containing 88C [Source:HGNC Symbol;Acc:HGNC:19967]	protein_coding	-0.13	0.151281	-0.18	6.09	0.192946	0.671418	0.151445	0.719857
YAF2	ENSG00000015153	YY1 associated factor 2 [Source:HGNC Symbol;Acc:HGNC:17363]	protein_coding	-0.01	0.892775	0	3.67	0.946324	1	0.894784	0.97925
ZMYND11	ENSG00000015171	zinc finger MYND-type containing 11 [Source:HGNC Symbol;Acc:HGNC:16966]	protein_coding	0.02	0.866194	0.01	6.89	0.881594	1	0.868027	0.97101
WAS	ENSG00000015285	WASP actin nucleation promoting factor [Source:HGNC Symbol;Acc:HGNC:12731]	protein_coding	-0.08	0.36925	-0.22	2.33	0.140943	0.602561	0.36884	0.847732
DPEP1	ENSG00000015413	dipeptidase 1 [Source:HGNC Symbol;Acc:HGNC:3002]	protein_coding	0.01	0.919446	0.52	-1.78	0.173808	0.652756	0.92163	0.983276
BID	ENSG00000015475	BH3 interacting domain death agonist [Source:HGNC Symbol;Acc:HGNC:1050]	protein_coding	-0.16	0.086205	-0.15	4.37	0.070945	0.46705	0.0868014	0.616597
MATR3	ENSG00000015479	matrin 3 [Source:HGNC Symbol;Acc:HGNC:6912]	protein_coding	0.17	0.0563298	0.36	2.17	0.0444828	0.410168	0.0571163	0.543075
NPC1L1	ENSG00000015520	NPC1 like intracellular cholesterol transporter 1 [Source:HGNC Symbol;Acc:HGNC:7898]	protein_coding	-0.08	0.38758	-0.15	-1.49	0.568176	0.885052	0.387183	0.857504
XYLT2	ENSG00000015532	xylosyltransferase 2 [Source:HGNC Symbol;Acc:HGNC:15517]	protein_coding	-0.09	0.3445	-0.05	5.94	0.419031	0.82264	0.344086	0.828876
RGPD5	ENSG00000015568	RANBP2 like and GRIP domain containing 5 [Source:HGNC Symbol;Acc:HGNC:32418]	protein_coding	0.16	0.0827187	0.42	-4.09	0.263047	0.727796	0.0833593	0.613285
STMN4	ENSG00000015592	stathmin 4 [Source:HGNC Symbol;Acc:HGNC:16078]	protein_coding	-0.11	0.244354	-0.68	-3.15	0.08486	0.499438	0.244097	0.784524
NUDCD3	ENSG00000015676	NudC domain containing 3 [Source:HGNC Symbol;Acc:HGNC:22208]	protein_coding	-0.13	0.169567	-0.07	6.91	0.194572	0.671418	0.169627	0.740036
ISL1	ENSG00000016082	ISL LIM homeobox 1 [Source:HGNC Symbol;Acc:HGNC:6132]	protein_coding	-0.11	0.213449	-0.26	2.63	0.199307	0.673333	0.2133	0.778968
CHDH	ENSG00000016391	choline dehydrogenase [Source:HGNC Symbol;Acc:HGNC:24288]	protein_coding	-0.19	0.0331851	-0.2	6.16	0.184564	0.663574	0.0340523	0.467211
IL20RA	ENSG00000016402	interleukin 20 receptor subunit alpha [Source:HGNC Symbol;Acc:HGNC:6003]	protein_coding	-0.13	0.169567	-0.16	5.32	0.232246	0.713149	0.169627	0.740036
CLCA1	ENSG00000016490	chloride channel accessory 1 [Source:HGNC Symbol;Acc:HGNC:2015]	protein_coding	0.12	0.200962	2.93	-3.84	1.35424e-08	7.84308e-06	0.201263	0.76544
CLCA4	ENSG00000016602	chloride channel accessory 4 [Source:HGNC Symbol;Acc:HGNC:2018]	protein_coding	-0.05	0.617759	0.22	1.55	0.703882	0.965064	0.618101	0.892031
GLT8D1	ENSG00000016864	glycosyltransferase 8 domain containing 1 [Source:HGNC Symbol;Acc:HGNC:24870]	protein_coding	-0.09	0.330838	-0.06	6	0.345366	0.791808	0.330428	0.828876
ATP2C1	ENSG00000017260	ATPase secretory pathway Ca2+ transporting 1 [Source:HGNC Symbol;Acc:HGNC:13211]	protein_coding	-0.04	0.700781	-0.02	8.75	0.863769	1	0.701574	0.914983
IGF1	ENSG00000017427	insulin like growth factor 1 [Source:HGNC Symbol;Acc:HGNC:5464]	protein_coding	-0.03	0.76678	-0.24	4.18	0.58905	0.89674	0.767973	0.934527
SLC38A5	ENSG00000017483	solute carrier family 38 member 5 [Source:HGNC Symbol;Acc:HGNC:18070]	protein_coding	-0.19	0.0393485	-0.42	1.57	0.0391718	0.392488	0.0402057	0.482896
RALBP1	ENSG00000017797	ralA binding protein 1 [Source:HGNC Symbol;Acc:HGNC:9841]	protein_coding	-0.05	0.561912	-0.04	6.96	0.757429	0.993704	0.561994	0.892031
RUFY3	ENSG00000018189	RUN and FYVE domain containing 3 [Source:HGNC Symbol;Acc:HGNC:30285]	protein_coding	0.08	0.395063	0.07	4.61	0.444674	0.836456	0.394674	0.857504
CNTN1	ENSG00000018236	contactin 1 [Source:HGNC Symbol;Acc:HGNC:2171]	protein_coding	-0.09	0.314254	-0.51	4.77	0.0859433	0.501746	0.313856	0.82514
SLC11A1	ENSG00000018280	solute carrier family 11 member 1 [Source:HGNC Symbol;Acc:HGNC:10907]	protein_coding	-0.14	0.13452	-0.23	2.27	0.168029	0.642489	0.134788	0.698122
WWTR1	ENSG00000018408	WW domain containing transcription regulator 1 [Source:HGNC Symbol;Acc:HGNC:24042]	protein_coding	-0.13	0.165368	-0.14	6.11	0.261719	0.726544	0.165451	0.740036
AGPS	ENSG00000018510	alkylglycerone phosphate synthase [Source:HGNC Symbol;Acc:HGNC:327]	protein_coding	-0.12	0.184883	-0.2	4.1	0.153364	0.62351	0.184863	0.761178
ZNF806	ENSG00000018607	zinc finger protein 806 [Source:HGNC Symbol;Acc:HGNC:33228]	transcribed_unprocessed_pseudogene	-0.12	0.197803	-0.92	-4.61	0.0799946	0.495746	0.198541	0.76544
CXorf56	ENSG00000018610	chromosome X open reading frame 56 [Source:HGNC Symbol;Acc:HGNC:26239]	protein_coding	0.01	0.887449	-0.01	4.42	0.931433	1	0.889422	0.978939
ATP1A2	ENSG00000018625	ATPase Na+/K+ transporting subunit alpha 2 [Source:HGNC Symbol;Acc:HGNC:800]	protein_coding	-0.16	0.082498	-0.51	5.13	0.10436	0.536722	0.0831199	0.611957
TTC27	ENSG00000018699	tetratricopeptide repeat domain 27 [Source:HGNC Symbol;Acc:HGNC:25986]	protein_coding	-0.06	0.50424	-0.05	4.44	0.495594	0.874467	0.504101	0.86774
ZNF582	ENSG00000018869	zinc finger protein 582 [Source:HGNC Symbol;Acc:HGNC:26421]	protein_coding	-0.02	0.787454	-0.02	2.7	0.841995	1	0.788777	0.942164
VSIG2	ENSG00000019102	V-set and immunoglobulin domain containing 2 [Source:HGNC Symbol;Acc:HGNC:17149]	protein_coding	0	0.973119	0.63	5.11	0.0914643	0.515822	0.975652	0.993637
PHLDB1	ENSG00000019144	pleckstrin homology like domain family B member 1 [Source:HGNC Symbol;Acc:HGNC:23697]	protein_coding	0.04	0.671023	0.1	5.27	0.511193	0.882313	0.671646	0.901523
MARCO	ENSG00000019169	macrophage receptor with collagenous structure [Source:HGNC Symbol;Acc:HGNC:6895]	protein_coding	-0.08	0.398836	-0.74	-0.01	0.0922005	0.517712	0.398452	0.857504
CYP24A1	ENSG00000019186	cytochrome P450 family 24 subfamily A member 1 [Source:HGNC Symbol;Acc:HGNC:2602]	protein_coding	0.01	0.924824	0.07	0.96	0.890469	1	0.927043	0.983813
PRDM11	ENSG00000019485	PR/SET domain 11 [Source:HGNC Symbol;Acc:HGNC:13996]	protein_coding	-0.13	0.161248	-0.14	3.73	0.233971	0.713149	0.161354	0.734961
SYT13	ENSG00000019505	synaptotagmin 13 [Source:HGNC Symbol;Acc:HGNC:14962]	protein_coding	-0.1	0.273706	0.34	4.11	0.461751	0.851074	0.273371	0.80214
SNAI2	ENSG00000019549	snail family transcriptional repressor 2 [Source:HGNC Symbol;Acc:HGNC:11094]	protein_coding	-0.04	0.690808	0.41	3.78	0.14648	0.612661	0.691543	0.910776
CD74	ENSG00000019582	CD74 molecule [Source:HGNC Symbol;Acc:HGNC:1697]	protein_coding	-0.21	0.0224426	-0.51	9.67	0.00542789	0.168723	0.0232889	0.460231
HGF	ENSG00000019991	hepatocyte growth factor [Source:HGNC Symbol;Acc:HGNC:4893]	protein_coding	-0.06	0.499935	0.14	2.85	0.601302	0.905732	0.499782	0.86774
ZRANB1	ENSG00000019995	zinc finger RANBP2-type containing 1 [Source:HGNC Symbol;Acc:HGNC:18224]	protein_coding	-0.01	0.882127	-0.01	4.3	0.968665	1	0.884065	0.976852
NCDN	ENSG00000020129	neurochondrin [Source:HGNC Symbol;Acc:HGNC:17597]	protein_coding	-0.04	0.63213	-0.04	6.16	0.712016	0.967856	0.632545	0.892031
ADGRA2	ENSG00000020181	adhesion G protein-coupled receptor A2 [Source:HGNC Symbol;Acc:HGNC:17849]	protein_coding	-0.06	0.53047	-0.13	6.47	0.570097	0.886162	0.530425	0.877184
CCT8L1P	ENSG00000020219	chaperonin containing TCP1 subunit 8 like 1, pseudogene [Source:HGNC Symbol;Acc:HGNC:32153]	processed_pseudogene	0.04	0.690059	-0.15	-4.24	0.748564	0.989631	0.691054	0.910776
ZFP64	ENSG00000020256	ZFP64 zinc finger protein [Source:HGNC Symbol;Acc:HGNC:15940]	protein_coding	-0.06	0.482909	-0.03	4.44	0.741565	0.984914	0.482703	0.86774
MNAT1	ENSG00000020426	MNAT1 component of CDK activating kinase [Source:HGNC Symbol;Acc:HGNC:7181]	protein_coding	-0.03	0.715836	0	4.03	0.94059	1	0.716717	0.917227
SAMD4A	ENSG00000020577	sterile alpha motif domain containing 4A [Source:HGNC Symbol;Acc:HGNC:23023]	protein_coding	-0.14	0.116004	-0.37	4.29	0.0338948	0.372099	0.116394	0.671422
RUNX3	ENSG00000020633	RUNX family transcription factor 3 [Source:HGNC Symbol;Acc:HGNC:10473]	protein_coding	-0.23	0.0126852	-0.23	2.41	0.281343	0.747051	0.0134311	0.387517
MRE11	ENSG00000020922	MRE11 homolog, double strand break repair nuclease [Source:HGNC Symbol;Acc:HGNC:7230]	protein_coding	0.05	0.575655	0.03	4.79	0.695721	0.95962	0.575796	0.892031
PLEKHB1	ENSG00000021300	pleckstrin homology domain containing B1 [Source:HGNC Symbol;Acc:HGNC:19079]	protein_coding	-0.09	0.314254	-0.16	5.53	0.440407	0.831911	0.313856	0.82514
SERPINB1	ENSG00000021355	serpin family B member 1 [Source:HGNC Symbol;Acc:HGNC:3311]	protein_coding	-0.05	0.617794	-0.04	4.18	0.836573	1	0.618135	0.892031
CYP3A43	ENSG00000021461	cytochrome P450 family 3 subfamily A member 43 [Source:HGNC Symbol;Acc:HGNC:17450]	protein_coding	0.18	0.0449439	0.82	-2.02	0.00806007	0.197214	0.0457833	0.506451
SLC7A9	ENSG00000021488	solute carrier family 7 member 9 [Source:HGNC Symbol;Acc:HGNC:11067]	protein_coding	0.19	0.0380444	0.26	-1.35	0.330178	0.774576	0.0389046	0.474512
SPAST	ENSG00000021574	spastin [Source:HGNC Symbol;Acc:HGNC:11233]	protein_coding	-0.04	0.646605	0	4.7	0.958741	1	0.647095	0.892031
NRXN3	ENSG00000021645	neurexin 3 [Source:HGNC Symbol;Acc:HGNC:8010]	protein_coding	-0.2	0.0293738	-0.69	2.91	0.00800914	0.196961	0.0302404	0.467211
OSBPL5	ENSG00000021762	oxysterol binding protein like 5 [Source:HGNC Symbol;Acc:HGNC:16392]	protein_coding	-0.11	0.245027	-0.11	5.98	0.227459	0.713149	0.244767	0.784524
AQR	ENSG00000021776	aquarius intron-binding spliceosomal factor [Source:HGNC Symbol;Acc:HGNC:29513]	protein_coding	-0.13	0.159216	-0.09	5.84	0.385768	0.818069	0.159334	0.731574
CPS1	ENSG00000021826	carbamoyl-phosphate synthase 1 [Source:HGNC Symbol;Acc:HGNC:2323]	protein_coding	0.11	0.236845	1.27	2.47	0.0218046	0.308269	0.23661	0.784524
C8B	ENSG00000021852	complement C8 beta chain [Source:HGNC Symbol;Acc:HGNC:1353]	protein_coding	0.06	0.526023	1.02	-4.08	0.081151	0.496206	0.527399	0.876198
FHL1	ENSG00000022267	four and a half LIM domains 1 [Source:HGNC Symbol;Acc:HGNC:3702]	protein_coding	-0.17	0.0699842	-0.79	7.31	0.0110021	0.22416	0.0706892	0.582057
RTF2	ENSG00000022277	replication termination factor 2 [Source:HGNC Symbol;Acc:HGNC:15890]	protein_coding	-0.2	0.0320557	-0.13	6.6	0.0242252	0.32113	0.0329234	0.467211
GABRA1	ENSG00000022355	gamma-aminobutyric acid type A receptor subunit alpha1 [Source:HGNC Symbol;Acc:HGNC:4075]	protein_coding	-0.13	0.143164	-3.03	0.28	0.00276401	0.121401	0.143387	0.70689
NLRP2	ENSG00000022556	NLR family pyrin domain containing 2 [Source:HGNC Symbol;Acc:HGNC:22948]	protein_coding	-0.01	0.935542	0.32	4.29	0.597808	0.903924	0.937831	0.985665
SLC45A4	ENSG00000022567	solute carrier family 45 member 4 [Source:HGNC Symbol;Acc:HGNC:29196]	protein_coding	0.01	0.892775	0.02	4.83	0.829713	1	0.894784	0.97925
RNF10	ENSG00000022840	ring finger protein 10 [Source:HGNC Symbol;Acc:HGNC:10055]	protein_coding	-0.22	0.0179567	-0.17	7.89	0.020414	0.305246	0.018771	0.427942
ZNF839	ENSG00000022976	zinc finger protein 839 [Source:HGNC Symbol;Acc:HGNC:20345]	protein_coding	0.23	0.0114855	0.17	3.32	0.0392613	0.393218	0.0122092	0.377873
ZDHHC6	ENSG00000023041	zinc finger DHHC-type palmitoyltransferase 6 [Source:HGNC Symbol;Acc:HGNC:19160]	protein_coding	-0.04	0.656329	-0.02	5.52	0.789729	1	0.656871	0.894411
GRAMD1B	ENSG00000023171	GRAM domain containing 1B [Source:HGNC Symbol;Acc:HGNC:29214]	protein_coding	-0.12	0.191748	-0.31	1	0.116986	0.565835	0.191695	0.76544
RNH1	ENSG00000023191	ribonuclease/angiogenin inhibitor 1 [Source:HGNC Symbol;Acc:HGNC:10074]	protein_coding	-0.11	0.250589	-0.11	7.54	0.191798	0.671418	0.250312	0.789777
NDUFS1	ENSG00000023228	NADH:ubiquinone oxidoreductase core subunit S1 [Source:HGNC Symbol;Acc:HGNC:7707]	protein_coding	-0.03	0.715836	0	6.8	0.989701	1	0.716717	0.917227
RB1CC1	ENSG00000023287	RB1 inducible coiled-coil 1 [Source:HGNC Symbol;Acc:HGNC:15574]	protein_coding	0.05	0.613046	0.16	6.15	0.176368	0.656699	0.613364	0.892031
ERP44	ENSG00000023318	endoplasmic reticulum protein 44 [Source:HGNC Symbol;Acc:HGNC:18311]	protein_coding	-0.15	0.10827	-0.11	6.87	0.230538	0.713149	0.108714	0.653692
ALAS1	ENSG00000023330	5'-aminolevulinate synthase 1 [Source:HGNC Symbol;Acc:HGNC:396]	protein_coding	-0.24	0.00846192	-0.25	5.8	0.00748066	0.192532	0.00911332	0.344462
BIRC3	ENSG00000023445	baculoviral IAP repeat containing 3 [Source:HGNC Symbol;Acc:HGNC:591]	protein_coding	-0.18	0.0545713	-0.45	4.63	0.0457488	0.411753	0.0553671	0.537377
AKAP11	ENSG00000023516	A-kinase anchoring protein 11 [Source:HGNC Symbol;Acc:HGNC:369]	protein_coding	-0.02	0.860894	-0.08	5.67	0.618239	0.908943	0.862693	0.968686
GLRX2	ENSG00000023572	glutaredoxin 2 [Source:HGNC Symbol;Acc:HGNC:16065]	protein_coding	-0.2	0.0326163	-0.23	4.1	0.0574795	0.427145	0.0334838	0.467211
SNAPC1	ENSG00000023608	small nuclear RNA activating complex polypeptide 1 [Source:HGNC Symbol;Acc:HGNC:11134]	protein_coding	-0.05	0.561912	-0.05	3.16	0.53676	0.882313	0.561994	0.892031
DERA	ENSG00000023697	deoxyribose-phosphate aldolase [Source:HGNC Symbol;Acc:HGNC:24269]	protein_coding	-0.11	0.245027	-0.11	3.97	0.212507	0.694783	0.244767	0.784524
STRAP	ENSG00000023734	serine/threonine kinase receptor associated protein [Source:HGNC Symbol;Acc:HGNC:30796]	protein_coding	-0.03	0.746269	0	6.59	0.9951	1	0.747334	0.926363
ABCC2	ENSG00000023839	ATP binding cassette subfamily C member 2 [Source:HGNC Symbol;Acc:HGNC:53]	protein_coding	0.19	0.0386918	0.36	-0.63	0.044381	0.410168	0.0395506	0.479128
DEF6	ENSG00000023892	DEF6 guanine nucleotide exchange factor [Source:HGNC Symbol;Acc:HGNC:2760]	protein_coding	0.06	0.512907	0.08	5.05	0.567466	0.884483	0.512798	0.86774
PLEKHO1	ENSG00000023902	pleckstrin homology domain containing O1 [Source:HGNC Symbol;Acc:HGNC:24310]	protein_coding	-0.2	0.0293738	-0.43	5.22	0.00985008	0.215767	0.0302404	0.467211
GCLM	ENSG00000023909	glutamate-cysteine ligase modifier subunit [Source:HGNC Symbol;Acc:HGNC:4312]	protein_coding	0.03	0.746269	0.04	4.23	0.700932	0.962444	0.747334	0.926363
UBR2	ENSG00000024048	ubiquitin protein ligase E3 component n-recognin 2 [Source:HGNC Symbol;Acc:HGNC:21289]	protein_coding	-0.05	0.622557	-0.04	5.87	0.605019	0.905732	0.622922	0.892031
EHD2	ENSG00000024422	EH domain containing 2 [Source:HGNC Symbol;Acc:HGNC:3243]	protein_coding	-0.14	0.120845	-0.38	6.18	0.0469708	0.412807	0.121203	0.674076
DEPDC1	ENSG00000024526	DEP domain containing 1 [Source:HGNC Symbol;Acc:HGNC:22949]	protein_coding	-0.1	0.27074	-0.53	1.73	0.0615089	0.439409	0.270412	0.80214
CCDC28A	ENSG00000024862	coiled-coil domain containing 28A [Source:HGNC Symbol;Acc:HGNC:21098]	protein_coding	0	0.994623	-0.02	5.2	0.860337	1	0.997294	0.999758
RRAGD	ENSG00000025039	Ras related GTP binding D [Source:HGNC Symbol;Acc:HGNC:19903]	protein_coding	0.07	0.425845	0.06	5.3	0.666593	0.940955	0.425501	0.86479
HSF2	ENSG00000025156	heat shock transcription factor 2 [Source:HGNC Symbol;Acc:HGNC:5225]	protein_coding	0	0.989246	0	3.8	0.967376	1	0.991883	0.998458
PHF20	ENSG00000025293	PHD finger protein 20 [Source:HGNC Symbol;Acc:HGNC:16098]	protein_coding	-0.13	0.155211	-0.1	5.9	0.21333	0.69611	0.155351	0.726219
HSD17B6	ENSG00000025423	hydroxysteroid 17-beta dehydrogenase 6 [Source:HGNC Symbol;Acc:HGNC:23316]	protein_coding	-0.2	0.0264093	-0.51	6.31	0.224273	0.710826	0.0272707	0.467211
NR1H3	ENSG00000025434	nuclear receptor subfamily 1 group H member 3 [Source:HGNC Symbol;Acc:HGNC:7966]	protein_coding	-0.12	0.196426	-0.14	4.27	0.191543	0.671418	0.196351	0.76544
TYMP	ENSG00000025708	thymidine phosphorylase [Source:HGNC Symbol;Acc:HGNC:3148]	protein_coding	-0.1	0.279703	-0.35	4.4	0.100335	0.536722	0.279355	0.80214
NCAPH2	ENSG00000025770	non-SMC condensin II complex subunit H2 [Source:HGNC Symbol;Acc:HGNC:25071]	protein_coding	0.04	0.671023	0.01	5.28	0.882756	1	0.671646	0.901523
TOMM34	ENSG00000025772	translocase of outer mitochondrial membrane 34 [Source:HGNC Symbol;Acc:HGNC:15746]	protein_coding	-0.16	0.0789197	-0.06	5.46	0.530374	0.882313	0.0795659	0.603325
SEC63	ENSG00000025796	SEC63 homolog, protein translocation regulator [Source:HGNC Symbol;Acc:HGNC:21082]	protein_coding	-0.06	0.482909	-0.01	7.4	0.932462	1	0.482703	0.86774
KPNA6	ENSG00000025800	karyopherin subunit alpha 6 [Source:HGNC Symbol;Acc:HGNC:6399]	protein_coding	-0.08	0.391311	-0.05	6.44	0.543093	0.882313	0.390918	0.857504
VIM	ENSG00000026025	vimentin [Source:HGNC Symbol;Acc:HGNC:12692]	protein_coding	-0.02	0.834495	0	8.12	0.984176	1	0.83612	0.958116
RTEL1-TNFRSF6B	ENSG00000026036	RTEL1-TNFRSF6B readthrough (NMD candidate) [Source:HGNC Symbol;Acc:HGNC:44095]	protein_coding	0.35	9.45617e-05	0.81	1.02	3.47153e-05	0.00760735	0.000143852	0.12286
FAS	ENSG00000026103	Fas cell surface death receptor [Source:HGNC Symbol;Acc:HGNC:11920]	protein_coding	-0.08	0.395063	-0.18	3.62	0.263	0.727796	0.394674	0.857504
RNASET2	ENSG00000026297	ribonuclease T2 [Source:HGNC Symbol;Acc:HGNC:21686]	protein_coding	-0.05	0.603599	-0.08	6.21	0.537207	0.882313	0.603871	0.892031
CD44	ENSG00000026508	CD44 molecule (Indian blood group) [Source:HGNC Symbol;Acc:HGNC:1681]	protein_coding	-0.29	0.00146812	-0.47	7.83	0.0039772	0.147594	0.00174802	0.213103
KCNG1	ENSG00000026559	potassium voltage-gated channel modifier subfamily G member 1 [Source:HGNC Symbol;Acc:HGNC:6248]	protein_coding	0.01	0.882127	-0.03	2.79	0.872361	1	0.884065	0.976852
AGPAT4	ENSG00000026652	1-acylglycerol-3-phosphate O-acyltransferase 4 [Source:HGNC Symbol;Acc:HGNC:20885]	protein_coding	-0.09	0.317527	-0.18	2.11	0.285566	0.752457	0.317126	0.827827
SLAMF7	ENSG00000026751	SLAM family member 7 [Source:HGNC Symbol;Acc:HGNC:21394]	protein_coding	-0.1	0.279703	-0.32	1.79	0.183899	0.66249	0.279355	0.80214
BTN3A1	ENSG00000026950	butyrophilin subfamily 3 member A1 [Source:HGNC Symbol;Acc:HGNC:1138]	protein_coding	-0.11	0.253403	-0.13	4.71	0.245121	0.713149	0.253118	0.79328
MIPEP	ENSG00000027001	mitochondrial intermediate peptidase [Source:HGNC Symbol;Acc:HGNC:7104]	protein_coding	-0.08	0.398836	0.45	6.9	0.216901	0.699078	0.398452	0.857504
PRKCH	ENSG00000027075	protein kinase C eta [Source:HGNC Symbol;Acc:HGNC:9403]	protein_coding	-0.12	0.201186	-0.13	5.66	0.141404	0.603274	0.20109	0.76544
INSRR	ENSG00000027644	insulin receptor related receptor [Source:HGNC Symbol;Acc:HGNC:6093]	protein_coding	0.08	0.37287	1.35	-1.05	0.000164237	0.0251639	0.372462	0.851391
IFNGR1	ENSG00000027697	interferon gamma receptor 1 [Source:HGNC Symbol;Acc:HGNC:5439]	protein_coding	-0.13	0.153236	-0.19	6.66	0.0574897	0.427165	0.153389	0.723073
B4GALT7	ENSG00000027847	beta-1,4-galactosyltransferase 7 [Source:HGNC Symbol;Acc:HGNC:930]	protein_coding	0.05	0.622557	-0.06	5.32	0.533046	0.882313	0.622922	0.892031
SH2D2A	ENSG00000027869	SH2 domain containing 2A [Source:HGNC Symbol;Acc:HGNC:10821]	protein_coding	-0.15	0.103827	-0.37	0.59	0.0414618	0.403119	0.104302	0.642562
VRK2	ENSG00000028116	VRK serine/threonine kinase 2 [Source:HGNC Symbol;Acc:HGNC:12719]	protein_coding	-0.02	0.797848	0.01	3.7	0.928748	1	0.799237	0.945482
TNFRSF1B	ENSG00000028137	TNF receptor superfamily member 1B [Source:HGNC Symbol;Acc:HGNC:11917]	protein_coding	-0.17	0.0678835	-0.36	4.31	0.031482	0.357389	0.0686018	0.577902
VEZT	ENSG00000028203	vezatin, adherens junctions transmembrane protein [Source:HGNC Symbol;Acc:HGNC:18258]	protein_coding	0.13	0.147427	0.16	5.87	0.0386136	0.389953	0.147614	0.713792
POU2F2	ENSG00000028277	POU class 2 homeobox 2 [Source:HGNC Symbol;Acc:HGNC:9213]	protein_coding	-0.22	0.0169647	-0.44	2.79	0.0153025	0.265222	0.0177691	0.419273
BRD9	ENSG00000028310	bromodomain containing 9 [Source:HGNC Symbol;Acc:HGNC:25818]	protein_coding	-0.09	0.3445	0.03	4.96	0.666513	0.940866	0.344086	0.828876
SNX1	ENSG00000028528	sorting nexin 1 [Source:HGNC Symbol;Acc:HGNC:11172]	protein_coding	-0.08	0.398836	-0.08	7.44	0.240211	0.713149	0.398452	0.857504
TBPL1	ENSG00000028839	TATA-box binding protein like 1 [Source:HGNC Symbol;Acc:HGNC:11589]	protein_coding	-0.02	0.850314	-0.03	5.18	0.874771	1	0.852043	0.96441
ARNTL2	ENSG00000029153	aryl hydrocarbon receptor nuclear translocator like 2 [Source:HGNC Symbol;Acc:HGNC:18984]	protein_coding	-0.07	0.441739	-0.26	1.5	0.268781	0.735248	0.441427	0.86774
BCLAF1	ENSG00000029363	BCL2 associated transcription factor 1 [Source:HGNC Symbol;Acc:HGNC:16863]	protein_coding	-0.09	0.324138	-0.05	7.05	0.563722	0.882313	0.323732	0.828876
SLC39A9	ENSG00000029364	solute carrier family 39 member 9 [Source:HGNC Symbol;Acc:HGNC:20182]	protein_coding	0	0.978494	0	7.18	0.984442	1	0.981062	0.995418
ANK1	ENSG00000029534	ankyrin 1 [Source:HGNC Symbol;Acc:HGNC:492]	protein_coding	-0.13	0.165368	-0.38	2.41	0.292138	0.760783	0.165451	0.740036
IBSP	ENSG00000029559	integrin binding sialoprotein [Source:HGNC Symbol;Acc:HGNC:5341]	protein_coding	0	1	1.69	-3.92	0.000322091	0.0385377	1	1
[truncated: 56,058 more rows]

## Sheet: 2
Gene name	Gene ID	Description	Biotype	Rs	Rs p-value	Log2FC	Log2CPM	QLF p-value	QLF FDR	MW p-value	MW FDR
[truncated: 60,616 more rows]

## Sheet: 2 TCGA
Gene name	Gene ID	Description	Biotype	Rs	Rs p-value	Log2FC	Log2CPM	QLF p-value	QLF FDR	MW p-value	MW FDR
[truncated: 56,537 more rows]

[truncated: 4 more sheets: 3, 3 TCGA, 4, 4 TCGA]
