# Supplementary material for: Transcriptome Profiling of Prostate Cancer, Considering Risk Groups and the TMPRSS2-ERG Molecular Subtype
Source: Int J Mol Sci. 2023 May 25;24(11):9282. doi: 10.3390/ijms24119282 (PMC10253008; doi:10.3390/ijms24119282)
Supplement: Supplementary file 1 [file ijms-24-09282-s001.zip › Supplementary Table S2.xlsx]

## Sheet: 1
Term	ES	NES	FDR q-val	FWER p-val	Tag %	Gene %	Lead_genes
Thermogenesis	-0.381555	-3.21257	≤ 0,001	≤ 0,001	52|53	0.5667	NDUFS2;GRB2;ATP5F1B;COX8A;ACTG1;SDHC;NDUFV1;ATP5MF;MAP2K3;NDUFB11;UQCRC1;NDUFS8;ATP5F1D;RPS6KA2;COA4;RPTOR;MTOR;HRAS;NDUFA11;SMARCD2;CREB3;ARID1A;NDUFAF3;ADCY3;NDUFB7;SMARCC2;AKT1S1;CREB3L1;CYC1;SMARCB1;LIPE;SLC25A29;BMP8A;MAPK13;NDUFA13;PNPLA2;SMARCA4;CPT1A;CPT2;TSC2;NDUFS7;RPS6KB2;CPT1B;DPF1;MAPK11;SIRT6;MLST8;ADCY1;ADCY6;MAPK12;RPS6KA1;CREB3L4
Lysosome	-0.345846	-3.16574	≤ 0,001	≤ 0,001	57|57	0.6568	ATP6V0A1;HEXA;DNASE2;M6PR;CTSZ;AP1M1;LAMP1;CTSF;CTSA;SUMF1;CTSH;FUCA1;ATP6V0D1;GGA3;CTNS;SLC17A5;HEXB;NEU1;NAGA;ABCB9;AP4M1;ARSG;ACP2;GGA1;LGMN;GNPTG;TCIRG1;AP3D1;NAGPA;GALNS;AP1G2;GUSB;PSAP;IGF2R;SMPD1;MCOLN1;ATP6AP1;IDUA;ATP6V0B;GLB1;GBA;AP1S1;HYAL2;SLC11A1;AP1B1;PLA2G15;CTSD;LAPTM5;NAGLU;SGSH;HYAL3;ARSA;MAN2B1;GAA;AP1M2;ABCA2;ACP5
Phospholipase D signaling pathway	-0.305612	-3.0181	≤ 0,001	≤ 0,001	45|47	0.609	GRB2;GNA12;PIK3R3;MAP2K1;PLCG1;RALGDS;MTOR;DGKZ;HRAS;PTK2B;PLCB3;RAPGEF3;AGPAT3;RAF1;SHC1;ADCY3;PLD2;SYK;CYTH3;ARF1;MAP2K2;AKT2;CYTH2;TSC2;AVPR2;AKT1;CYTH4;DNM2;CYTH1;JMJD7-PLA2G4B;LPAR2;PDGFB;PLCB2;AGT;AGPAT2;PLPP1;ADCY1;ADCY6;PIK3R5;DGKD;F2R;GRM4;DGKQ;SHC2;PLA2G4F
Spliceosome	-0.524354	-3.01017	≤ 0,001	≤ 0,001	28|28	0.4777	PPIE;SF3B3;SNU13;CCDC12;ALYREF;EFTUD2;SF3A1;TXNL4A;PRPF8;DDX23;DHX16;PRPF31;SNRNP200;SF3B5;PRPF40B;LSM4;DHX8;LSM7;DHX38;PRPF19;XAB2;HSPA8;U2AF2;PUF60;SRSF9;SNRPB;CHERP;PCBP1
Thyroid hormone signaling pathway	-0.441104	-2.96024	≤ 0,001	≤ 0,001	29|31	0.4332	RXRB;HDAC3;ACTG1;CREBBP;MED24;SLC2A1;MED12;PIK3R3;MAP2K1;PLCG1;EP300;MTOR;ATP2A3;HRAS;PLCB3;RXRA;RAF1;MAP2K2;SLC9A1;SRC;NOTCH3;AKT2;TSC2;AKT1;WNT4;MED16;PLCB2;ATP1A1;BAD
Hepatocellular carcinoma	-0.34461	-2.78921	≤ 0,001	≤ 0,001	45|48	0.5323	GRB2;ACTG1;CSNK1A1;ARAF;BAK1;PIK3R3;MAP2K1;PLCG1;BAX;MTOR;IGF1R;HRAS;SMARCD2;ARID1A;RAF1;SHC1;FZD5;SMARCC2;WNT9A;ELK1;MAP2K2;SMARCB1;DVL2;BCL2L1;AKT2;SMARCA4;TGFB1;FRAT1;KEAP1;RPS6KB2;AKT1;DPF1;WNT4;LRP5;E2F1;TXNRD2;CDK4;FRAT2;BAD;AXIN1;GSTT2B;E2F2;DVL1;WNT7B;FZD9
Proteasome	-0.669702	-2.72903	≤ 0,001	≤ 0,001	13|13	0.3315	PSMD13;PSMC4;PSMB7;PSMC3;PSMD7;PSMD9;PSMB5;PSMB8;PSMD2;PSMD3;PSMB10;PSMD8;ADRM1
Non-alcoholic fatty liver disease	-0.419534	-2.57417	≤ 0,001	≤ 0,001	28|31	0.3685	NDUFS2;COX8A;CASP7;SDHC;NDUFV1;ADIPOR1;NDUFB11;UQCRC1;GSK3A;NDUFS8;RELA;PIK3R3;ERN1;BAX;NDUFA11;RXRA;NDUFB7;CYC1;MAPK13;AKT2;NDUFA13;TGFB1;NDUFS7;AKT1;MAP3K11;TRAF2;MLX;MAPK11
Ribosome biogenesis in eukaryotes	-0.533742	-2.5717	≤ 0,001	≤ 0,001	18|19	0.3377	NXF1;SNU13;XRN2;NAT10;EFL1;IMP4;EIF6;DKC1;NOB1;NOP10;POP7;RPP25L;REXO1;RRP7A;NHP2;RPP25;TBL3;NOL6
Non-small cell lung cancer	-0.518233	-2.56887	≤ 0,001	≤ 0,001	21|21	0.4833	GRB2;RXRB;STAT3;ARAF;BAK1;PIK3R3;MAP2K1;PLCG1;BAX;RASSF1;HRAS;RXRA;RAF1;MAP2K2;AKT2;AKT1;E2F1;ERBB2;CDK4;BAD;E2F2
Oxidative phosphorylation	-0.463065	-2.52887	≤ 0,001	≤ 0,001	20|21	0.4066	NDUFS2;ATP6V0A1;ATP5F1B;COX8A;SDHC;NDUFV1;ATP5MF;NDUFB11;UQCRC1;NDUFS8;ATP5F1D;ATP6V0D1;NDUFA11;NDUFB7;CYC1;NDUFA13;TCIRG1;NDUFS7;ATP6AP1;ATP6V0B
Lysine degradation	-0.579751	-2.52234	≤ 0,001	≤ 0,001	16|16	0.4216	NSD1;COLGALT1;NSD2;ECHS1;DHTKD1;PHYKPL;PLOD1;EHMT1;ACAT2;KMT5C;SETD1A;GCDH;DOT1L;PLOD3;KMT2B;KMT2D
Influenza A	-0.362766	-2.50749	≤ 0,001	≤ 0,001	42|45	0.4988	ADAR;NXF1;NUP98;TRIM25;ACTG1;SLC25A5;IRF3;CREBBP;TRAF3;CPSF4;BAK1;RELA;PIK3R3;MAP2K1;TNFRSF10A;BAX;EP300;MYD88;NLRX1;PABPN1;NFKBIB;CCND3;RAB11B;RAF1;HLA-DPA1;HLA-DRB1;MAP2K2;AKT2;FDPS;IKBKE;NLRP3;TYK2;AKT1;CDK4;SLC25A6;TICAM1;TRADD;CIITA;TMPRSS2;PABPN1L;IRF7;HLA-DQB1
Kaposi sarcoma-associated herpesvirus infection	-0.198104	-2.47519	≤ 0,001	≤ 0,001	45|50	0.5934	IRF3;CREBBP;TRAF3;STAT3;BAK1;RELA;PIK3R3;MAP2K1;PLCG1;BAX;EP300;MTOR;HRAS;RAF1;UBB;HLA-F;SYK;BECN1;MAP2K2;MAP2K7;SRC;MAPK13;AKT2;IKBKE;TYK2;AKT1;E2F1;TRAF2;CDK4;MAPK11;HLA-B;GNG5;TICAM1;HLA-C;TRADD;PDGFB;PIK3R5;E2F2;IRF7;HCK;PREX1;MAPK12;GNB2;ITPR3;IKBKG
Diabetic cardiomyopathy	-0.378686	-2.46153	≤ 0,001	≤ 0,001	46|47	0.5693	NDUFS2;ATP5F1B;PARP1;COX8A;SDHC;SLC25A5;NDUFV1;NDUFB11;UQCRC1;SLC2A1;NDUFS8;GYS1;ATP5F1D;RELA;PIK3R3;MTOR;ATP2A3;NDUFA11;PLCB3;NDUFB7;PTPA;CYC1;PRKCD;MAPK13;AKT2;NDUFA13;TGFB1;CPT2;NCF2;NDUFS7;CPT1B;AKT1;G6PD;NCF1;MAPK11;SLC25A6;PPP1CA;PLCB2;CAMK2B;NOS3;AGT;CTSD;PRKCZ;MAPK12;CYBA;ACE
Thyroid cancer	-0.782235	-2.45761	≤ 0,001	≤ 0,001	7|7	0.2186	RXRB;BAK1;MAP2K1;BAX;HRAS;RXRA;MAP2K2
Melanoma	-0.473948	-2.37553	0.00269383	0.003	17|17	0.5272	ARAF;BAK1;PIK3R3;MAP2K1;BAX;IGF1R;HRAS;RAF1;MAP2K2;AKT2;AKT1;E2F1;CDK4;PDGFB;BAD;E2F2;FGF22
Inositol phosphate metabolism	-0.553303	-2.36207	0	0.003	14|14	0.4478	TPI1;INPP5E;PIP4K2C;PI4KB;PLCG1;INPP5K;MTMR14;PLCB3;INPP5J;INPPL1;PI4KA;IPPK;PLCB2;MIOX
ErbB signaling pathway	-0.408169	-2.33205	0.0032137	0.004	23|23	0.5932	GRB2;ABL1;ARAF;PIK3R3;MAP2K1;PLCG1;MTOR;HRAS;RAF1;SHC1;ELK1;MAP2K2;MAP2K7;EIF4EBP1;SRC;AKT2;RPS6KB2;AKT1;ERBB2;BAD;CAMK2B;SHC2;PAK4
Aminoacyl-tRNA biosynthesis	-0.527072	-2.33099	0.00305301	0.004	15|15	0.4741	CARS1;HARS1;CARS2;PARS2;QARS1;YARS1;TARS2;AARS2;EARS2;AARS1;MARS1;LARS2;MARS2;FARSA;VARS1
Proteoglycans in cancer	-0.316618	-2.2623	0.00581526	0.008	45|47	0.5897	GRB2;ACTG1;STAT3;TFAP4;ARAF;FLNB;CTTN;PIK3R3;MAP2K1;PLCG1;MTOR;IGF1R;HRAS;SMO;RAF1;FZD5;WNT9A;ELK1;MAP2K2;ITGB5;SLC9A1;SRC;MAPK13;AKT2;ARHGEF1;TGFB1;RPS6KB2;VAV1;AKT1;WNT4;PTPN6;ERBB2;GPC1;MAPK11;PPP1CA;VAV2;CAMK2B;HSPG2;NUDT16L1;MAPK12;WNT7B;FZD9;ANK1;ITPR3;IHH
Ras signaling pathway	-0.306879	-2.24524	0.00693866	0.01	41|43	0.609	GRB2;ABL1;RAB5C;RELA;PIK3R3;MAP2K1;PLCG1;RALGDS;IGF1R;RASSF1;HRAS;EFNA1;RAF1;SHC1;PLA2G6;PLD2;ELK1;MAP2K2;BCL2L1;AKT2;RASGRP4;RGL2;RASAL3;EFNA3;AKT1;JMJD7-PLA2G4B;GNG5;PDGFB;CSF1R;BAD;EFNA4;FGFR3;GRIN1;ZAP70;PLA2G2D;FGF22;GNB2;SHC2;PAK4;IKBKG;PLA2G4F
RNA polymerase	-0.586764	-2.21442	0.00730068	0.011	12|12	0.4143	POLR1C;POLR2H;POLR3A;POLR3K;POLR3D;POLR1A;POLR2J;POLR3E;POLR2E;POLR2L;POLR2A;POLR3H
Epstein-Barr virus infection	-0.31086	-2.20741	0.00763253	0.012	52|54	0.5942	PSMD13;PSMC4;PSMC3;IRF3;TRAF3;STAT3;PSMD7;MAP2K3;BAK1;RELA;PIK3R3;BAX;MYD88;TAB1;NFKBIB;CCND3;HLA-DPA1;PSMD2;HLA-F;SYK;RELB;HLA-DRB1;PSMD3;MAP2K7;NFKBIE;MAPK13;AKT2;NFKB2;IKBKE;TAP1;TYK2;NCOR2;AKT1;PSMD8;ADRM1;E2F1;TRAF2;RUNX3;CDK4;MAPK11;HLA-B;HLA-C;TRADD;ENTPD8;E2F2;IRF7;HLA-DQB1;MAPK12;HLA-DMB;CALR;IKBKG;IRAK1
Neurotrophin signaling pathway	-0.337243	-2.19617	0.00793783	0.013	33|34	0.5942	GRB2;ABL1;RELA;PIK3R3;MAP2K1;RPS6KA2;PLCG1;BAX;MAP3K3;HRAS;MAPK7;NFKBIB;RAF1;SHC1;SH2B1;RAPGEF1;MAP2K2;MAP2K7;MAGED1;PRKCD;NFKBIE;MAPK13;AKT2;AKT1;MAPK11;BAD;CAMK2B;SH2B2;MAPK12;RPS6KA1;ARHGDIA;SHC2;IRAK1
AGE-RAGE signaling pathway in diabetic complications	-0.481833	-2.18892	0.00763253	0.013	20|20	0.5195	STAT3;RELA;PIK3R3;PLCG1;BAX;HRAS;PLCB3;PRKCD;MAPK13;DIAPH1;AKT2;TGFB1;AKT1;CDK4;MAPK11;PLCB2;NOS3;AGT;PRKCZ;MAPK12
Glycerophospholipid metabolism	-0.33284	-2.18526	0.00734984	0.013	29|30	0.609	PTDSS1;CHKA;LPCAT1;PISD;PNPLA6;DGKZ;GPAT4;AGPAT3;PTDSS2;LPIN3;PLA2G6;PLD2;PGS1;PNPLA7;MBOAT7;JMJD7-PLA2G4B;LPCAT3;PCYT2;PLD3;AGPAT2;PLPP1;DGKD;PHOSPHO1;PLA2G15;LYPLA2;PLA2G2D;PEMT;DGKQ;PLA2G4F
Fc gamma R-mediated phagocytosis	-0.362781	-2.17222	0.00817771	0.015	29|31	0.527	ARPC5L;LIMK2;PIK3R3;MAP2K1;PLCG1;RAF1;FCGR3A;PLA2G6;PLD2;SYK;MYO10;PRKCD;AKT2;INPPL1;FCGR1A;WAS;RPS6KB2;VAV1;AKT1;ASAP2;DNM2;NCF1;JMJD7-PLA2G4B;LIMK1;MARCKSL1;VAV2;PLPP1;HCK;ARPC1B
Insulin resistance	-0.333886	-2.16423	0.0084221	0.016	31|32	0.6098	PTPN1;STAT3;SLC2A1;GYS1;RELA;PIK3R3;RPS6KA2;MTOR;CREB3;CREB3L1;NR1H2;PTPA;PRKCD;AKT2;CPT1A;RPS6KB2;CPT1B;G6PC3;AKT1;MLX;PTPRF;PCK2;PPP1CA;NOS3;AGT;PRKCZ;RPS6KA1;SLC2A2;TRIB3;CREB3L4;SLC27A4
JAK-STAT signaling pathway	-0.367433	-2.13216	0.00966787	0.018	28|28	0.634	GRB2;SOCS7;STAT6;CREBBP;STAT3;PIK3R3;EP300;MTOR;HRAS;CCND3;RAF1;IL21R;BCL2L1;AKT2;CSF2RB;TYK2;IL11;AKT1;IL10RA;PTPN6;PIAS4;IL27RA;PDGFB;IL12RB1;IL2RB;CSF3R;IL2RA;IFNL1
Yersinia infection	-0.355596	-2.12373	0.00984842	0.019	40|41	0.5989	ACTG1;ARPC5L;IRF3;ELMO2;MAP2K3;RELA;PIK3R3;MAP2K1;RPS6KA2;PLCG1;MYD88;PTK2B;TAB1;MAP2K2;MAP2K7;SRC;MAPK13;AKT2;ARHGEF1;NLRP3;WAS;VAV1;AKT1;MEFV;TRAF2;PKN1;MAPK11;TICAM1;LIMK1;VAV2;BCAR1;CD4;ZAP70;LCK;MAPK12;ARPC1B;RPS6KA1;IKBKG;IRAK1;BAIAP2
Gastric cancer	-0.311346	-2.12202	0.00954066	0.019	34|37	0.5323	GRB2;RXRB;CSNK1A1;ARAF;BAK1;PIK3R3;MAP2K1;BAX;MTOR;HRAS;RXRA;RAF1;SHC1;FZD5;WNT9A;MAP2K2;DVL2;AKT2;TGFB1;FRAT1;RPS6KB2;AKT1;WNT4;LRP5;E2F1;ERBB2;JUP;FRAT2;AXIN1;E2F2;DVL1;WNT7B;FGF22;FZD9
Chronic myeloid leukemia	-0.407964	-2.11855	0.00971413	0.02	24|24	0.5934	GRB2;CTBP1;ABL1;ARAF;BAK1;RELA;PIK3R3;MAP2K1;BAX;HRAS;RAF1;SHC1;MAP2K2;BCR;BCL2L1;AKT2;TGFB1;AKT1;E2F1;CDK4;BAD;E2F2;SHC2;IKBKG
Phosphatidylinositol signaling system	-0.429653	-2.10868	0.00987739	0.02	19|19	0.5715	PPIP5K1;INPP5E;PIP4K2C;PIP4P1;PI4KB;PIK3R3;PLCG1;IP6K1;DGKZ;MTMR14;PLCB3;IP6K2;INPPL1;PI4KA;IPPK;PLCB2;DGKD;ITPR3;DGKQ
Toxoplasmosis	-0.322875	-2.10258	0.0100313	0.021	28|29	0.6166	STAT3;MAP2K3;RELA;MYD88;TAB1;NFKBIB;HLA-DPA1;HLA-DRB1;MAPK13;BCL2L1;AKT2;LAMA5;TGFB1;HSPA8;TYK2;AKT1;IL10RA;MAPK11;BAD;CIITA;ALOX5;PIK3R5;HLA-DQB1;MAPK12;HLA-DMB;IKBKG;IRAK1;LAMC3
Lipid and atherosclerosis	-0.227154	-2.08516	0.0106007	0.023	45|53	0.4517	HSP90AB1;RXRB;CASP7;IRF3;TRAF3;STAT3;MAP2K3;RELA;PIK3R3;TIRAP;TNFRSF10A;ERN1;PLCG1;BAX;MYD88;HRAS;TAB1;PLCB3;RXRA;HSPA5;MAP2K7;SRC;MAPK13;BCL2L1;AKT2;ARHGEF1;CD14;IKBKE;MIB2;NLRP3;NCF2;HSPA8;VAV1;AKT1;CYP2J2;TRAF2;NCF1;MAPK11;TICAM1;ABCG1;PLCB2;BAD;VAV2;CAMK2B;NOS3
Glucagon signaling pathway	-0.343868	-2.08312	0.0107268	0.024	28|29	0.5687	PHKG2;CREBBP;SLC2A1;GYS1;PKM;PRMT1;EP300;PLCB3;CREB3;PHKA2;PHKG1;CREB3L1;AKT2;CPT1A;PPP4C;CPT1B;G6PC3;AKT1;ACACA;PFKFB1;PCK2;PLCB2;CAMK2B;FBP1;PFKL;SLC2A2;CREB3L4;ITPR3
Breast cancer	-0.319958	-2.06017	0.0120514	0.028	36|39	0.5323	GRB2;CSNK1A1;ARAF;BAK1;PIK3R3;MAP2K1;BAX;MTOR;IGF1R;HRAS;RAF1;SHC1;JAG2;FZD5;WNT9A;MAP2K2;DLL4;DVL2;NOTCH3;AKT2;NFKB2;FRAT1;RPS6KB2;AKT1;WNT4;LRP5;E2F1;ERBB2;CDK4;FRAT2;AXIN1;E2F2;DVL1;WNT7B;FGF22;FZD9
Cytosolic DNA-sensing pathway	-0.407598	-2.05093	0.0125252	0.03	17|17	0.5934	ADAR;POLR1C;POLR2H;POLR3A;IRF3;RELA;POLR3K;POLR3D;NFKBIB;POLR3E;RIPK3;POLR2E;POLR2L;IKBKE;POLR3H;IRF7;IKBKG
Prolactin signaling pathway	-0.410217	-2.04838	0.012212	0.03	18|18	0.5909	GRB2;SOCS7;STAT3;RELA;PIK3R3;MAP2K1;HRAS;RAF1;SHC1;MAP2K2;SRC;MAPK13;AKT2;AKT1;MAPK11;MAPK12;SLC2A2;SHC2
Autophagy	-0.250134	-2.04823	0.0119142	0.03	42|45	0.5372	ZFYVE1;ATG16L1;RAB8A;ATG13;LAMP1;WIPI2;ATG7;PIK3R3;MAP2K1;ERN1;RPTOR;MTOR;IGF1R;ATG16L2;MTMR14;HRAS;RAF1;ATG4B;AKT1S1;ULK1;BECN1;MAP2K2;PRKCD;BCL2L1;AKT2;AMBRA1;TSC2;RPS6KB2;AKT1;SQSTM1;RUBCN;ATG4D;SMCR8;WIPI1;DAPK1;BAD;MLST8;STK11;ATG9A;ATG2A;CTSD;CAMKK2
Glycosphingolipid biosynthesis	-0.574744	-2.01251	0.0130843	0.034	9|9	0.426	HEXA;B4GALT1;ST3GAL4;HEXB;NAGA;B3GALT4;B4GALT3;FUT1;GLB1
Nucleotide excision repair	-0.5202	-2.01241	0.01278	0.034	12|12	0.4807	ERCC1;RFC2;POLE;RAD23A;LIG1;DDB1;ERCC2;ERCC5;XPC;POLD2;POLD4;POLD1
Citrate cycle (TCA cycle)	-0.552692	-1.99719	0.0138773	0.038	9|9	0.4481	IDH3G;SDHC;MDH2;OGDH;IDH2;ACLY;ACO2;PCK2;PC
mTOR signaling pathway	-0.356618	-1.98225	0.0159435	0.044	42|44	0.5454	GRB2;MAPKAP1;NPRL2;SESN2;PIK3R3;MAP2K1;RPS6KA2;LAMTOR4;RPTOR;MTOR;LAMTOR2;IGF1R;HRAS;SEC13;RAF1;LAMTOR1;FZD5;LPIN3;WNT9A;AKT1S1;ULK1;SLC3A2;MAP2K2;TTI1;EIF4EBP1;PRR5;DVL2;AKT2;NPRL3;TSC2;RPS6KB2;AKT1;WNT4;LRP5;WDR24;MLST8;STK11;DVL1;WNT7B;FZD9;RPS6KA1;TELO2
Glycosylphosphatidylinositol (GPI)-anchor biosynthesis	-0.530837	-1.95662	0.0199109	0.057	10|10	0.47	PIGV;PIGG;PIGH;MPPE1;DPM2;PIGT;PIGS;GPAA1;PIGO;PIGQ
NF-kappa B signaling pathway	-0.34812	-1.94445	0.0227352	0.065	28|29	0.5942	TRIM25;PARP1;TRAF3;RELA;TIRAP;PLCG1;MYD88;TAB1;SYK;RELB;BCL2L1;NFKB2;CD14;LTBR;EDA;TRAF2;PIDD1;PIAS4;TICAM1;TRADD;CARD14;CARD11;LTB;ZAP70;LCK;CARD10;IKBKG;IRAK1
Fatty acid degradation	-0.503838	-1.9423	0.0222615	0.065	10|11	0.3559	ACADVL;ECHS1;ACOX3;ACAT2;CPT1A;CPT2;CPT1B;ACADS;GCDH;ECI1
HIF-1 signaling pathway	-0.317068	-1.91993	0.0239879	0.071	26|29	0.4517	PGK1;CREBBP;STAT3;ELOB;SLC2A1;ENO1;RELA;PIK3R3;MAP2K1;PLCG1;EP300;MTOR;IGF1R;EGLN2;MAP2K2;HK2;EIF4EBP1;MKNK2;AKT2;ALDOA;RPS6KB2;AKT1;LTBR;ERBB2;CAMK2B;NOS3
Hematopoietic cell lineage	-0.400231	-1.91681	0.0235082	0.071	16|16	0.6007	CD9;HLA-DPA1;HLA-DRB1;CD14;FCGR1A;IL11;CD5;CSF1R;ITGAM;CD7;CD4;CD37;HLA-DQB1;HLA-DMB;CSF3R;IL2RA
Platelet activation	-0.322607	-1.89754	0.0248431	0.075	30|31	0.609	ACTG1;STIM1;ORAI1;PIK3R3;PLCB3;ARHGAP35;ADCY3;SYK;SRC;MAPK13;AKT2;ARHGEF1;AKT1;VWF;PTGIR;MAPK11;JMJD7-PLA2G4B;PPP1CA;PLCB2;NOS3;ADCY1;ADCY6;PIK3R5;PRKCZ;F2R;MAPK12;TBXAS1;FERMT3;ITPR3;PLA2G4F
Spinocerebellar ataxia	-0.314903	-1.89332	0.0249525	0.077	37|41	0.4869	PSMD13;PSMC4;PSMB7;ATXN2;PSMC3;ATXN1L;SLC25A5;ATG13;PSMD7;PSMD9;WIPI2;PIK3R3;ERN1;MTOR;ATP2A3;PSMB5;KAT5;PLCB3;PSMD2;ATXN2L;ULK1;PSMD3;BECN1;AKT2;AMBRA1;CIC;AKT1;PSMD8;ADRM1;TRAF2;BEAN1;SLC25A6;TWNK;WIPI1;PLCB2;GRIN1;ATG2A
Maturity onset diabetes of the young	0.812274	1.88608	0.0288791	0.098	5|6	0.1113	IAPP;HNF1A;BHLHA15;HNF4A;NKX2-2
Sulfur metabolism	-0.71694	-1.87895	0.0276499	0.088	5|5	0.2836	PAPSS1;ETHE1;SUOX;MPST;TST
Ribosome	-0.394851	-1.87755	0.0271379	0.088	16|19	0.2655	MRPS16;RPL3;RPL17;RPS28;RPS17;RPS9;MRPS11;MRPS7;MRPL14;RPS2;RPS5;MRPS2;MRPL4;MRPL28;MRPL23;MRPS18A
Inflammatory bowel disease	-0.455618	-1.87468	0.0274771	0.091	13|13	0.5453	STAT6;STAT3;RELA;HLA-DPA1;HLA-DRB1;IL21R;TGFB1;TBX21;RORC;FOXP3;HLA-DQB1;IL12RB1;HLA-DMB
SNARE interactions in vesicular transport	-0.725397	-1.87038	0.0280768	0.094	5|5	0.2752	STX4;STX1A;STX5;BET1L;YKT6
Notch signaling pathway	-0.34504	-1.85474	0.0305301	0.105	21|22	0.5017	CTBP1;ATXN1L;CREBBP;MAML1;PSENEN;EP300;NCSTN;JAG2;RFNG;APH1A;DLL4;DVL2;NOTCH3;TLE3;MAML3;MFNG;NCOR2;DTX2;DTX1;LFNG;DVL1
Toll-like receptor signaling pathway	-0.319679	-1.84134	0.0323724	0.113	25|26	0.5942	IRF3;TRAF3;MAP2K3;RELA;PIK3R3;MAP2K1;TIRAP;MYD88;TAB1;MAP2K2;MAP2K7;MAPK13;AKT2;CD14;IKBKE;AKT1;IRF5;TLR8;MAPK11;TOLLIP;TICAM1;IRF7;MAPK12;IKBKG;IRAK1
Th17 cell differentiation	-0.324091	-1.84106	0.0318238	0.113	31|32	0.6007	HSP90AB1;RXRB;STAT6;STAT3;RELA;PLCG1;MTOR;NFKBIB;RXRA;HLA-DPA1;HLA-DRB1;IL21R;NFKBIE;MAPK13;TGFB1;TBX21;RORC;TYK2;MAPK11;IL27RA;FOXP3;CD4;ZAP70;HLA-DQB1;LCK;IL12RB1;MAPK12;IL2RB;HLA-DMB;IKBKG;IL2RA
Pancreatic cancer	-0.347897	-1.83723	0.0320566	0.116	21|23	0.4833	STAT3;ARAF;BAK1;RELA;PIK3R3;MAP2K1;RALGDS;BAX;MTOR;RAF1;PLD2;BCL2L1;AKT2;TGFB1;RPS6KB2;AKT1;E2F1;ERBB2;CDK4;BAD;E2F2
Glioma	-0.337487	-1.83296	0.0327823	0.121	20|22	0.4833	GRB2;ARAF;BAK1;PIK3R3;MAP2K1;PLCG1;BAX;MTOR;IGF1R;HRAS;RAF1;SHC1;MAP2K2;AKT2;AKT1;E2F1;CDK4;PDGFB;CAMK2B;E2F2
Endometrial cancer	-0.4131	-1.82961	0.0329922	0.124	15|16	0.4454	GRB2;ARAF;BAK1;PIK3R3;MAP2K1;BAX;HRAS;RAF1;ELK1;MAP2K2;AKT2;AKT1;ERBB2;BAD;AXIN1
Th1 and Th2 cell differentiation	-0.31697	-1.80781	0.0373146	0.14	27|28	0.6007	STAT6;MAML1;RELA;PLCG1;NFKBIB;JAG2;HLA-DPA1;HLA-DRB1;DLL4;NFKBIE;MAPK13;NOTCH3;MAML3;TBX21;TYK2;RUNX3;MAPK11;CD4;ZAP70;HLA-DQB1;LCK;IL12RB1;MAPK12;IL2RB;HLA-DMB;IKBKG;IL2RA
Pentose phosphate pathway	-0.469608	-1.77627	0.0419789	0.157	11|11	0.5312	PRPS1;H6PD;TALDO1;TKT;PGD;PGLS;ALDOA;G6PD;FBP1;PFKL;GLYCTK
Mitophagy	-0.354638	-1.75366	0.0469694	0.174	16|19	0.3784	TBC1D17;PGAM5;RELA;BCL2L13;HRAS;FIS1;UBB;ULK1;BECN1;SRC;BCL2L1;AMBRA1;SQSTM1;TFEB;E2F1;RHOT2
Fatty acid elongation	-0.664659	-1.75208	0.046489	0.175	5|5	0.3359	MECR;ECHS1;TECR;ELOVL1;THEM5
Glycosaminoglycan degradation	-0.466342	-1.73717	0.0483014	0.183	10|10	0.5344	HEXA;HEXB;GALNS;GUSB;IDUA;GLB1;HYAL2;NAGLU;SGSH;HYAL3
Glyoxylate and dicarboxylate metabolism	-0.469547	-1.72064	0.0525298	0.2	10|10	0.5312	SHMT1;GRHPR;ACAT2;MDH2;PGP;PCCB;ACO2;ACSS1;SHMT2;GLYCTK
Glycosaminoglycan biosynthesis	-0.34002	-1.71646	0.0530959	0.204	17|18	0.5469	EXT2;B4GALT1;XYLT2;CHST14;CHST12;CHST7;HS6ST1;B4GALT3;B4GALT7;B3GALT6;B3GAT3;CHST1;NDST1;NDST2;HS3ST2;CHST13;CHPF2
Terpenoid backbone biosynthesis	-0.565752	-1.70153	0.0571349	0.222	7|7	0.4349	DHDDS;PMVK;RCE1;ACAT2;FDPS;MVD;MVK
Choline metabolism in cancer	-0.314563	-1.68808	0.0617052	0.242	26|27	0.609	GRB2;CHKA;SLC44A2;PIK3R3;MAP2K1;PLCG1;RALGDS;MTOR;DGKZ;HRAS;RAF1;PLD2;MAP2K2;EIF4EBP1;AKT2;TSC2;WAS;RPS6KB2;AKT1;JMJD7-PLA2G4B;PDGFB;SLC44A4;PLPP1;DGKD;DGKQ;PLA2G4F
Renal cell carcinoma	-0.353989	-1.66267	0.0693288	0.263	18|20	0.4332	GRB2;CREBBP;ELOB;SLC2A1;ARAF;PIK3R3;MAP2K1;EP300;HRAS;RAF1;EGLN2;RAPGEF1;MAP2K2;AKT2;TGFB1;AKT1;PDGFB;BAD
Selenocompound metabolism	-0.641978	-1.6591	0.0692155	0.267	5|5	0.3586	PAPSS1;SEPHS2;MARS1;MARS2;TXNRD2
Vasopressin-regulated water reabsorption	-0.423111	-1.65818	0.0684865	0.268	12|12	0.5777	DCTN5;RAB5C;STX4;CREB3;RAB11B;ADCY3;CREB3L1;DYNC1H1;AVPR2;ADCY6;CREB3L4;ARHGDIA
Hedgehog signaling pathway	-0.411161	-1.65493	0.0687945	0.273	14|14	0.5897	ARRB1;CSNK1A1;CSNK1E;IQCE;SMO;EVC;GLI1;SUFU;CSNK1D;MEGF8;MGRN1;CSNK1G2;GRK2;IHH
Measles	-0.261976	-1.65172	0.0690945	0.276	28|29	0.6608	ADAR;EIF2AK1;IRF3;TRAF3;STAT3;BAK1;RELA;PIK3R3;BAX;MYD88;NFKBIB;CCND3;BBC3;BCL2L1;AKT2;IKBKE;HSPA8;TYK2;AKT1;CDK4;TRADD;BAD;IRF7;IL2RB;IKBKG;IRAK1;IL2RA;CSNK2A3
Hepatitis C	-0.214446	-1.63392	0.0723603	0.291	33|36	0.6156	GRB2;EIF2AK1;IRF3;TRAF3;STAT3;PPP2R1A;ARAF;BAK1;RELA;PIK3R3;MAP2K1;BAX;HRAS;RXRA;RAF1;MAP2K2;AKT2;IKBKE;TYK2;AKT1;CLDN15;E2F1;TRAF2;CDK4;TICAM1;TRADD;BAD;E2F2;IRF7;IFIT1B;CLDN7;IKBKG;SCARB1
Endocrine and other factor-regulated calcium reabsorption	-0.474035	-1.63101	0.0726069	0.296	10|10	0.5267	AP2M1;PLCB3;AP2A2;AP2S1;AP2A1;DNM2;PLCB2;ATP1A1;ADCY6;KLK2
Inflammatory mediator regulation of TRP channels	-0.300857	-1.61935	0.0776779	0.317	23|24	0.609	MAP2K3;PIK3R3;PLCG1;PLCB3;ADCY3;PLA2G6;ASIC1;PRKCD;TRPV2;SRC;MAPK13;CYP2J2;MAPK11;JMJD7-PLA2G4B;PPP1CA;PLCB2;CAMK2B;ADCY1;ADCY6;MAPK12;ASIC2;ITPR3;PLA2G4F
Ferroptosis	-0.489168	-1.57881	0.0948342	0.368	8|8	0.5115	ATG7;GSS;GPX4;SLC3A2;LPCAT3;FTH1;PCBP1;CP
PPAR signaling pathway	-0.39092	-1.57473	0.0959249	0.377	12|12	0.6098	RXRB;PPARD;RXRA;ACOX3;DBI;CPT1A;CPT2;CPT1B;PCK2;ACAA1;SCD;SLC27A4
Fc epsilon RI signaling pathway	-0.302792	-1.56809	0.0982921	0.385	19|21	0.5195	GRB2;MAP2K3;PIK3R3;MAP2K1;PLCG1;HRAS;RAF1;SYK;MAP2K2;MAP2K7;MAPK13;AKT2;VAV1;AKT1;MAPK11;JMJD7-PLA2G4B;VAV2;ALOX5;MAPK12
Fluid shear stress and atherosclerosis	-0.261474	-1.5551	0.103361	0.408	25|27	0.5934	TXN2;HSP90AB1;ACTG1;RELA;PIK3R3;MAPK7;MAP2K7;SRC;MAPK13;AKT2;NCF2;KEAP1;AKT1;SQSTM1;NCF1;GPC1;PIAS4;MAPK11;PDGFB;NOS3;GSTT2B;PRKCZ;MAPK12;CYBA;IKBKG
RIG-I-like receptor signaling pathway	-0.292125	-1.54049	0.109945	0.431	19|20	0.5934	OTUD5;TRIM25;IRF3;TRAF3;RELA;TBKBP1;NLRX1;NFKBIB;DHX58;MAPK13;IKBKE;TRAF2;MAPK11;PIN1;TRADD;TKFC;IRF7;MAPK12;IKBKG
Base excision repair	-0.330125	-1.53377	0.112423	0.443	18|18	0.6708	PARP1;PARP4;POLE;SMUG1;NEIL1;LIG1;APEX1;NTHL1;POLL;APEX2;LIG3;OGG1;POLD2;FEN1;POLD4;POLD1;NEIL3;MPG
N-Glycan biosynthesis	-0.286128	-1.50542	0.127445	0.487	23|24	0.5836	B4GALT1;DPAGT1;MAN1C1;STT3A;DPM2;RPN2;DPM3;RPN1;GANAB;ALG3;B4GALT3;MGAT1;MAN2A2;MAN1B1;ST6GAL1;DOLPP1;MOGS;MGAT4B;ALG1;DOLK;DDOST;ALG12;MGAT5B
Adrenergic signaling in cardiomyocytes	-0.250917	-1.50498	0.126332	0.487	29|33	0.5195	PPP2R1A;PPP2R3B;ATP2A3;PPP2R5D;PLCB3;CREB3;RAPGEF3;CACNB3;ADCY3;CREB3L1;SLC9A1;MAPK13;AKT2;SCN1B;AKT1;ATF6B;ADRB2;MAPK11;KCNQ1;CACNA2D2;PPP1CA;PLCB2;ATP1A1;CAMK2B;AGT;ADCY1;ADCY6;PIK3R5;MAPK12
Sulfur relay system	-0.545688	-1.50437	0.125069	0.487	6|6	0.4549	MOCS3;URM1;MPST;TST;CTU1;CTU2
Cushing syndrome	-0.168534	-1.4973	0.12881	0.499	42|42	0.8325	AIP;ORAI1;GNA11;MAP2K1;PLCB3;CREB3;WDR5;ADCY3;FZD5;WNT9A;CREB3L1;MAP2K2;DVL2;MEN1;ATF6B;WNT4;E2F1;ARMC5;CDK4;PLCB2;KMT2D;AXIN1;CAMK2B;AGT;CACNA1G;ADCY1;ADCY6;E2F2;DVL1;WNT7B;FZD9;CYP11B1;CREB3L4;ITPR3;HSD3B1;SCARB1;AIPL1;APC2;CACNA1D;FZD8;CRHR1;ADCY7
Tuberculosis	-0.217068	-1.49291	0.129583	0.503	47|49	0.6923	ATP6V0A1;RAB5C;CREBBP;LAMP1;RFX5;RELA;TIRAP;ATP6V0D1;BAX;EP300;MYD88;RAF1;RFXANK;HLA-DPA1;FCGR3A;SYK;CYP27B1;HLA-DRB1;LSP1;CD74;SRC;MAPK13;AKT2;TGFB1;CD14;TCIRG1;FCGR1A;AKT1;IL10RA;MAPK11;ATP6AP1;ATP6V0B;TRADD;BAD;ITGAM;CAMK2B;CIITA;HLA-DQB1;CTSD;MAPK12;ITGAX;HLA-DMB;CARD9;IRAK1;SPHK2;CORO1A;ITGB2
Chagas disease	-0.264573	-1.47043	0.14376	0.548	22|24	0.5942	PPP2R1A;RELA;GNA11;PIK3R3;MYD88;PLCB3;MAPK13;AKT2;TGFB1;AKT1;C1QA;MAPK11;TICAM1;PLCB2;ADCY1;GNA15;MAPK12;CALR;ACE;C1QB;IKBKG;IRAK1
Glycerolipid metabolism	0.474644	1.46866	1	1	2|18	0.0008	PNLIP;PNLIPRP3
Hepatitis B	-0.263991	-1.46435	0.146014	0.561	45|48	0.5942	GRB2;STAT6;IRF3;CREBBP;TRAF3;STAT3;MAP2K3;ARAF;RELA;PIK3R3;MAP2K1;TIRAP;DDB1;BAX;EP300;MYD88;HRAS;PTK2B;TAB1;CREB3;RAF1;CREB3L1;ELK1;MAP2K2;MAP2K7;SRC;MAPK13;AKT2;TGFB1;IKBKE;TYK2;AKT1;ATF6B;E2F1;MAPK11;TICAM1;ATP6AP1;BAD;E2F2;IRF7;HSPG2;MAPK12;CREB3L4;IKBKG;IRAK1
mRNA surveillance pathway	-0.308126	-1.46137	0.146906	0.567	20|21	0.4742	NXF1;ALYREF;DAZAP1;RNPS1;CSTF2T;PPP2R1A;CPSF4;PPP2R3B;CSTF2;PPP2R5D;PABPN1;PABPC1L;MSI1;SYMPK;CPSF1;SMG6;UPF1;PPP1CA;SMG5;PABPN1L
Antigen processing and presentation	-0.295843	-1.45642	0.149403	0.578	18|19	0.5643	HSP90AB1;RFX5;RFXANK;HLA-DPA1;HLA-F;HLA-DRB1;HSPA5;CD74;LGMN;HSPA8;TAP1;HLA-B;HLA-C;CIITA;CD4;HLA-DQB1;HLA-DMB;CALR
Small cell lung cancer	-0.285769	-1.45307	0.149276	0.583	19|20	0.6166	RXRB;TRAF3;BAK1;RELA;PIK3R3;BAX;RXRA;ZBTB17;BCL2L1;AKT2;LAMA5;AKT1;E2F1;TRAF2;CDK4;E2F2;TRAF4;IKBKG;LAMC3
Acute myeloid leukemia	-0.25425	-1.44048	0.15599	0.597	22|26	0.4486	GRB2;PPARD;STAT3;ARAF;RELA;PIK3R3;MAP2K1;MTOR;HRAS;RAF1;MAP2K2;EIF4EBP1;ZBTB16;AKT2;CD14;FCGR1A;RPS6KB2;AKT1;JUP;CSF1R;BAD;ITGAM
Amoebiasis	-0.308482	-1.43425	0.158788	0.608	16|16	0.6923	RAB5C;ACTN4;RELA;GNA11;PIK3R3;PLCB3;C8G;LAMA5;TGFB1;CD14;PLCB2;ITGAM;ADCY1;GNA15;LAMC3;ITGB2
Fructose and mannose metabolism	-0.290627	-1.43276	0.158414	0.613	18|19	0.5874	TPI1;MPI;PMM1;PMM2;HK2;GMPPA;KHK;FCSK;ALDOA;GMDS;PFKFB1;SORD;TKFC;PFKFB4;FBP1;GFUS;PFKL;GMPPB
Prostate cancer	-0.262834	-1.42992	0.160052	0.618	27|28	0.6531	GRB2;HSP90AB1;CREBBP;ARAF;RELA;PIK3R3;MAP2K1;EP300;MTOR;IGF1R;HRAS;CREB3;RAF1;CREB3L1;MAP2K2;AKT2;AKT1;E2F1;ERBB2;PDGFB;BAD;TMPRSS2;SPINT1;E2F2;CREB3L4;IKBKG;KLK3
Primary immunodeficiency	-0.390948	-1.42289	0.164099	0.628	10|10	0.6097	RFX5;ORAI1;RFXANK;TAP1;CIITA;CD4;ZAP70;LCK;IKBKG;AIRE
TNF signaling pathway	-0.23987	-1.41441	0.169729	0.643	25|27	0.5934	CASP7;TRAF3;MAP2K3;PGAM5;RELA;PIK3R3;MAP2K1;TAB1;CREB3;CREB3L1;TNFRSF1B;MAP2K7;MMP14;RIPK3;MAPK13;AKT2;AKT1;ATF6B;TRAF2;MAPK11;TRADD;RPS6KA4;MAPK12;CREB3L4;IKBKG
Olfactory transduction	0.455629	1.41105	1	1	18|21	0.4751	OR52A5;OR10G2;OR4C11;OR52W1;OR9Q1;OR51B2;GNG13;OR5V1;OR1Q1;OR13F1;OR6F1;OR10H2;OR52B2;OR2C1;OR2B6;GRK2;OR2J2;OR10G3
T cell receptor signaling pathway	-0.247765	-1.4087	0.172405	0.654	26|28	0.5934	GRB2;RELA;PIK3R3;MAP2K1;PLCG1;HRAS;NFKBIB;RAF1;MAP2K2;MAP2K7;NFKBIE;MAPK13;AKT2;VAV1;AKT1;PTPN6;CDK4;MAPK11;VAV2;CARD11;CD4;ZAP70;LCK;MAPK12;PAK4;IKBKG
ABC transporters	-0.342483	-1.4066	0.172806	0.655	13|13	0.6582	ABCD4;ABCD1;ABCC1;ABCC10;ABCB9;TAP1;ABCG1;ABCC6;ABCB8;ABCC4;ABCA7;ABCA2;ABCA3
Sphingolipid signaling pathway	-0.234634	-1.39881	0.177897	0.667	32|37	0.5195	GNA12;SGPL1;PPP2R1A;PPP2R3B;RELA;PIK3R3;MAP2K1;ABCC1;BAX;PPP2R5D;HRAS;PLCB3;RAF1;PLD2;MAP2K2;DEGS2;MAPK13;AKT2;ACER2;AKT1;TRAF2;SMPD1;CERS2;MAPK11;TRADD;SMPD2;PLCB2;NOS3;ADORA1;CTSD;PRKCZ;MAPK12
p53 signaling pathway	-0.303857	-1.3963	0.177656	0.669	13|16	0.3651	SESN2;SIVA1;TNFRSF10A;BAX;SHISA5;CCND3;BBC3;BCL2L1;TP53I3;TSC2;CD82;CDK4;PIDD1
Mismatch repair	-0.519733	-1.38839	0.183325	0.684	5|5	0.4807	RFC2;LIG1;POLD2;POLD4;POLD1
Fanconi anemia pathway	-0.302284	-1.37475	0.192169	0.705	15|15	0.6984	ERCC1;TOP3A;FANCC;MUS81;ATRIP;FAN1;EME1;SLX4;POLN;FANCA;EME2;FAAP100;TELO2;CENPX;TOP3B
Arrhythmogenic right ventricular cardiomyopathy	-0.382564	-1.35269	0.210319	0.739	9|10	0.3906	ACTG1;DAG1;ATP2A3;CACNB3;ITGA11;ITGB5;ITGB7;JUP;CACNA2D2
Bacterial invasion of epithelial cells	-0.292053	-1.35257	0.208669	0.74	15|16	0.5909	ACTG1;ARPC5L;ELMO2;CTTN;PIK3R3;SHC1;SEPTIN9;SRC;DNM2;MAD2L2;ELMO3;BCAR1;SEPTIN3;ARPC1B;SHC2
Purine metabolism	-0.260574	-1.35217	0.207466	0.742	25|27	0.5933	GMPR2;NME6;PRPS1;NUDT16;PAPSS1;NT5C;PKM;ITPA;AMPD2;IMPDH2;ADCY3;GUK1;GMPR;PFAS;NME3;NME2;ENTPD8;ADCY1;ADCY6;ENTPD6;CANT1;IMPDH1;APRT;ENTPD2;HDDC3
Retinol metabolism	0.556043	1.35031	1	1	2|7	0.1213	CYP1A1;UGT1A9
Long-term potentiation	-0.291537	-1.34468	0.212473	0.756	17|18	0.5687	CREBBP;ARAF;MAP2K1;RPS6KA2;EP300;HRAS;PLCB3;RAPGEF3;RAF1;MAP2K2;PPP1CA;PLCB2;CAMK2B;ADCY1;GRIN1;RPS6KA1;ITPR3
Pyruvate metabolism	-0.3497	-1.30387	0.249693	0.801	10|11	0.4719	PKM;GRHPR;ACAT2;MDH2;HAGH;AKR1A1;ACACA;PCK2;PC;ACSS1
Calcium signaling pathway	-0.161421	-1.3035	0.247888	0.801	35|42	0.5272	PHKG2;SLC25A5;STIM1;ORAI1;TPCN1;GNA11;PLCG1;ATP2A3;PTK2B;PLCB3;MST1;ADCY3;PHKA2;PHKG1;P2RX4;PTAFR;ERBB2;LTB4R2;ADRB2;MCOLN1;SLC25A6;CHRM1;PDGFB;PLCB2;FGFR3;P2RX5;CAMK2B;NOS3;ORAI2;CACNA1G;ADCY1;GRIN1;GNA15;F2R;FGF22
DNA replication	-0.34953	-1.29563	0.25415	0.813	12|13	0.4807	MCM3;RFC2;POLE;POLA2;LIG1;MCM4;MCM7;MCM5;POLD2;FEN1;POLD4;POLD1
Cellular senescence	-0.216935	-1.28235	0.266541	0.829	31|39	0.4074	HUS1;SLC25A5;MAP2K3;RELA;PIK3R3;MAP2K1;MTOR;E2F4;HRAS;CCND3;RAF1;HLA-F;RAD9A;MAP2K2;EIF4EBP1;MAPK13;AKT2;CAPN1;TGFB1;TSC2;HIPK2;AKT1;SQSTM1;E2F1;CDK4;MAPK11;HLA-B;SLC25A6;PPP1CA;FOXM1;HLA-C
Vitamin digestion and absorption	0.519835	1.28004	1	1	1|8	0.0004	PNLIP
Vascular smooth muscle contraction	-0.238839	-1.27926	0.268191	0.832	26|28	0.609	GNA12;MYH10;ARAF;ARHGEF11;GNA11;MAP2K1;PLCB3;RAF1;ADCY3;PLA2G6;MAP2K2;PRKCD;RAMP3;RAMP1;ARHGEF1;PTGIR;JMJD7-PLA2G4B;PPP1CA;PLCB2;AGT;ADCY1;ADCY6;PLA2G2D;ITPR3;MYH14;PLA2G4F
Progesterone-mediated oocyte maturation	-0.199814	-1.27742	0.268247	0.834	27|30	0.5796	HSP90AB1;ANAPC5;ARAF;PIK3R3;MAP2K1;RPS6KA2;IGF1R;RAF1;ADCY3;STK10;PLK1;MAPK13;AKT2;ANAPC2;ANAPC11;AKT1;AURKA;FZR1;MAPK11;MAD2L2;KIF22;ADCY1;CCNB2;ADCY6;MAPK12;RPS6KA1;SPDYE4
Colorectal cancer	-0.253894	-1.26671	0.279299	0.853	18|21	0.4454	GRB2;ARAF;BAK1;PIK3R3;MAP2K1;RALGDS;BAX;MTOR;HRAS;RAF1;BBC3;MAP2K2;AKT2;TGFB1;RPS6KB2;AKT1;BAD;AXIN1
Renin-angiotensin system	-0.431116	-1.26531	0.279389	0.857	6|6	0.5693	PREP;CTSA;THOP1;AGT;KLK2;ACE
Leishmaniasis	-0.235447	-1.2569	0.287237	0.865	22|24	0.5942	RELA;MYD88;TAB1;NFKBIB;HLA-DPA1;FCGR3A;HLA-DRB1;ELK1;MAPK13;TGFB1;FCGR1A;NCF2;PTPN6;NCF1;MAPK11;MARCKSL1;ITGAM;HLA-DQB1;MAPK12;CYBA;HLA-DMB;IRAK1
Rheumatoid arthritis	-0.270371	-1.24762	0.295587	0.876	16|16	0.7303	ATP6V0A1;ATP6V0D1;HLA-DPA1;HLA-DRB1;TGFB1;TCIRG1;IL11;ATP6AP1;ATP6V0B;TNFSF13;LTB;HLA-DQB1;HLA-DMB;ACP5;ITGB2;ATP6V0E2
Other glycan degradation	-0.286452	-1.24231	0.299295	0.878	12|14	0.4317	HEXA;GBA2;FUCA1;NEU3;HEXB;NEU1;MAN2B2;ENGASE;MAN2C1;HEXD;GLB1;GBA
Central carbon metabolism in cancer	-0.244526	-1.24114	0.298103	0.879	20|22	0.5498	SLC2A1;PKM;PIK3R3;MAP2K1;MTOR;HRAS;SLC16A3;RAF1;MAP2K2;HK2;SLC1A5;AKT2;IDH2;AKT1;G6PD;ERBB2;SIRT6;FGFR3;PFKL;SLC2A2
Epithelial cell signaling in Helicobacter pylori infection	-0.281283	-1.23718	0.300377	0.882	14|15	0.5934	ATP6V0A1;RELA;ATP6V0D1;PLCG1;GIT1;SRC;MAPK13;TCIRG1;MAPK11;ATP6AP1;ATP6V0B;CSK;MAPK12;IKBKG
Cysteine and methionine metabolism	-0.291084	-1.23617	0.299317	0.886	14|14	0.7096	GSS;MRI1;SRM;MDH2;MPST;AHCY;PHGDH;DNMT1;TST;BCAT2;SDSL;IL4I1;CBS;SDS
Peroxisome	-0.211565	-1.23321	0.301424	0.891	24|27	0.5031	ABCD4;DHRS4;PEX7;HMGCL;PEX11A;PXMP4;MPV17L2;ABCD1;PMVK;PEX5;MLYCD;PRDX5;HSD17B4;ACOX3;ACOT8;ECH1;IDH2;DECR2;PEX6;CRAT;PEX16;MVK;PAOX;ACAA1
Metabolism of xenobiotics by cytochrome P450	0.475887	1.23229	1	1	3|9	0.1369	CYP1A1;UGT1A9;ALDH3B2
MicroRNAs in cancer	-0.179991	-1.22305	0.313234	0.906	44|46	0.7265	GRB2;ABL1;CREBBP;STAT3;BAK1;PIK3R3;MAP2K1;ABCC1;RPTOR;PLCG1;EP300;MTOR;RASSF1;HRAS;MAPK7;EFNA1;RAF1;SHC1;SLC7A1;MAP2K2;NOTCH3;MIR25;DNMT1;BMF;FSCN1;EFNA3;E2F1;ERBB2;MIR324;PDGFB;MIR199B;EFNA4;FGFR3;SLC45A3;E2F2;TNXB;PAK4;MIR106B;MIR210;CDCA5;MIR602;DDIT4;ST14;APC2
Biosynthesis of unsaturated fatty acids	-0.416635	-1.22064	0.315319	0.911	6|6	0.5838	TECR;HSD17B4;ACOX3;ELOVL1;ACAA1;SCD
Adherens junction	-0.273101	-1.21823	0.316188	0.915	17|17	0.7276	ACTG1;PTPN1;CREBBP;FARP2;ACTN4;EP300;IGF1R;NECTIN1;SRC;WAS;PTPN6;ERBB2;PTPRF;NECTIN2;BAIAP2;CSNK2A3;RAC3
Insulin signaling pathway	-0.188478	-1.21572	0.317043	0.917	37|43	0.459	GRB2;PHKG2;PTPN1;ARAF;GYS1;PIK3R3;MAP2K1;RPTOR;MTOR;HRAS;RAF1;SHC1;PHKA2;RAPGEF1;PHKG1;FLOT2;ELK1;MAP2K2;HK2;EIF4EBP1;LIPE;MKNK2;AKT2;PRKAR1B;INPPL1;TSC2;RPS6KB2;G6PC3;AKT1;ACACA;EXOC7;PTPRF;PCK2;PPP1CA;BAD;SH2B2;FBP1
Systemic lupus erythematosus	0.354989	1.2112	1	1	20|36	0.3671	H3C12;H2BC17;H3C8;H3-5;H3C7;H4C4;H2BC13;H2AC13;H4C12;C4B;H2BC12;C4A;H2AW;H2BU1;H2AC4;H2AC12;C1QC;H2AC11;ELANE;H3C10
Synaptic vesicle cycle	-0.25154	-1.19657	0.341891	0.927	17|17	0.7491	AP2M1;ATP6V0A1;STX1A;RAB3A;ATP6V0D1;AP2A2;AP2S1;TCIRG1;NAPA;AP2A1;DNM2;UNC13B;ATP6V0B;CPLX1;SLC6A11;ATP6V0E2;SLC6A7
NOD-like receptor signaling pathway	-0.156212	-1.18562	0.356994	0.934	40|43	0.6802	TXN2;HSP90AB1;ATG16L1;IRF3;TRAF3;RELA;SHARPIN;TP53BP1;MYD88;NLRX1;TAB1;PLCB3;NFKBIB;RBCK1;RIPK3;PRKCD;TRPV2;MAPK13;BCL2L1;IKBKE;GSDMD;NLRP3;TYK2;MEFV;TRAF2;PKN1;MAPK11;TICAM1;PLCB2;PSTPIP1;IRF7;MAPK12;CYBA;CARD9;ITPR3;IKBKG;DEFA4;NLRP12;NLRP6;PYDC1
Coronavirus disease	-0.182836	-1.17761	0.368427	0.936	37|37	0.8182	ADAR;RPL3;IRF3;RPL17;TRAF3;STAT3;RPS28;RPS17;RPS9;RELA;PIK3R3;PLCG1;MYD88;NFKBIB;RPS2;RPS5;SYK;C8G;MAPK13;C3AR1;IKBKE;NLRP3;TYK2;C1QA;VWF;TLR8;MAPK11;TMPRSS2;MAPK12;ACE;C1QB;IKBKG;IRAK1;C1QC;C4A;RPL10L;C4B
C-type lectin receptor signaling pathway	-0.217546	-1.17582	0.369665	0.937	20|22	0.5934	RELA;PIK3R3;HRAS;RAF1;SYK;RELB;LSP1;PRKCD;SRC;MAPK13;AKT2;NFKB2;IKBKE;NLRP3;AKT1;MAPK11;MAPK12;CARD9;ITPR3;IKBKG
PD-L1 expression and PD-1 checkpoint pathway in cancer	-0.211737	-1.17445	0.368397	0.938	26|30	0.5195	STAT3;MAP2K3;RELA;PIK3R3;MAP2K1;TIRAP;PLCG1;MTOR;MYD88;MAP3K3;HRAS;NFKBIB;RAF1;MAP2K2;NFKBIE;MAPK13;AKT2;RPS6KB2;AKT1;PTPN6;MAPK11;TICAM1;CD4;ZAP70;LCK;MAPK12
Bladder cancer	-0.266972	-1.17303	0.368269	0.938	13|15	0.4833	ARAF;MAP2K1;RASSF1;HRAS;RAF1;MAP2K2;SRC;E2F1;ERBB2;CDK4;DAPK1;FGFR3;E2F2
Parathyroid hormone synthesis, secretion and action	-0.218236	-1.17264	0.366139	0.938	27|30	0.5687	RXRB;GNA12;ARRB1;ARAF;ARHGEF11;GNA11;MAP2K1;PLCB3;CREB3;RXRA;RAF1;ADCY3;PLD2;CYP27B1;CREB3L1;MMP14;ARHGEF1;ATF6B;LRP5;SLC9A3R1;MAFB;PLCB2;ADCY1;ADCY6;MMP15;CREB3L4;ITPR3
Ubiquitin mediated proteolysis	-0.206811	-1.16111	0.381184	0.944	30|31	0.7208	FBXW8;UBE2Z;ANAPC5;ELOB;UBE3C;HUWE1;DDB1;CDC34;UBB;UBE2J2;UBA1;HERC2;UBE2O;WWP2;PRPF19;PPIL2;MGRN1;ANAPC2;KEAP1;ANAPC11;FZR1;CUL7;PIAS4;SYVN1;STUB1;AIRE;UBE2S;UBE2C;BIRC7;CBLC
Basal transcription factors	-0.383107	-1.15896	0.382066	0.948	7|7	0.6174	GTF2IRD1;ERCC2;GTF2F1;GTF2I;TAF6;TAF6L;TAF1L
Gastric acid secretion	-0.278642	-1.15654	0.382499	0.948	12|13	0.5687	ACTG1;PLCB3;ADCY3;SLC9A1;KCNQ1;PLCB2;ATP1A1;CAMK2B;ADCY1;ADCY6;SLC4A2;ITPR3
Propanoate metabolism	-0.311475	-1.15403	0.383683	0.954	9|10	0.4719	ECHS1;MLYCD;ACOX3;ACAT2;ABAT;ACADS;ACACA;PCCB;ACSS1
Necroptosis	-0.170057	-1.14605	0.393559	0.962	41|41	0.831	USP21;HSP90AB1;PARP1;CHMP2A;SLC25A5;STAT6;STAT3;PGAM5;SHARPIN;AIFM1;TNFRSF10A;BAX;SPATA2;RBCK1;CHMP4C;RIPK3;H2AX;CAPN1;NLRP3;CHMP1A;TYK2;SQSTM1;TRAF2;SMPD1;JMJD7-PLA2G4B;SLC25A6;CHMP6;FTH1;TICAM1;TRADD;H2AJ;CAMK2B;PLA2G4F;H2AC11;GLUD2;H2AC12;H2AC4;SPATA2L;H2AW;FADD;H2AC13
Tryptophan metabolism	0.472207	1.13066	1	1	1|7	0.0047	CYP1A1
Vibrio cholerae infection	-0.270301	-1.12678	0.423258	0.969	14|14	0.7303	ATP6V0A1;ACTG1;KDELR1;ATP6V0D1;PLCG1;ADCY3;ARF1;TCIRG1;KCNQ1;ATP6AP1;ATP6V0B;SEC61A1;PDIA4;ATP6V0E2
Melanogenesis	-0.206561	-1.12438	0.424771	0.969	23|26	0.5667	CREBBP;MAP2K1;EP300;HRAS;PLCB3;CREB3;RAF1;ADCY3;FZD5;WNT9A;CREB3L1;MAP2K2;DVL2;MC1R;WNT4;PLCB2;CAMK2B;ADCY1;ADCY6;DVL1;WNT7B;FZD9;CREB3L4
Steroid hormone biosynthesis	0.410667	1.12435	1	1	8|12	0.4641	CYP1A1;UGT1A9;AKR1D1;UGT1A3;HSD17B1;HSD3B1;CYP11B1;CYP11B2
Pyrimidine metabolism	-0.22994	-1.11772	0.432054	0.97	20|20	0.7708	DHODH;TK2;UMPS;NME6;NT5C;DCTD;UCKL1;UCK2;DCTPP1;DTYMK;UCK1;CAD;NME3;NME2;ENTPD8;ENTPD6;CANT1;TYMP;RRM2;TK1
Cholinergic synapse	-0.205903	-1.11555	0.433068	0.97	21|24	0.5687	GNA11;PIK3R3;MAP2K1;HRAS;PLCB3;CREB3;ADCY3;CREB3L1;AKT2;AKT1;GNG5;KCNQ1;CHRM1;PLCB2;CAMK2B;ADCY1;ADCY6;PIK3R5;CREB3L4;GNB2;ITPR3
Ether lipid metabolism	-0.303796	-1.11472	0.431264	0.97	11|11	0.6968	PAFAH2;LPCAT1;PLA2G6;PLD2;JMJD7-PLA2G4B;PLD3;PLPP1;PAFAH1B3;PLA2G2D;PLA2G4F;PLD4
alpha-Linolenic acid metabolism	-0.391388	-1.1078	0.440521	0.975	6|6	0.609	ACOX3;PLA2G6;JMJD7-PLA2G4B;ACAA1;PLA2G2D;PLA2G4F
Nicotinate and nicotinamide metabolism	-0.322148	-1.1048	0.442892	0.977	7|8	0.4144	NT5C;SIRT2;NADSYN1;SIRT7;NAPRT;SIRT6;NADK
Relaxin signaling pathway	-0.164373	-1.09985	0.447571	0.978	33|37	0.5909	GRB2;ARRB1;RELA;PIK3R3;MAP2K1;HRAS;PLCB3;CREB3;RAF1;SHC1;ADCY3;CREB3L1;MAP2K2;MAP2K7;SRC;MAPK13;AKT2;TGFB1;AKT1;ATF6B;MAPK11;GNG5;PLCB2;NOS3;ADCY1;ADCY6;GNA15;PRKCZ;MAPK12;CREB3L4;GNB2;RLN3;SHC2
B cell receptor signaling pathway	-0.167653	-1.09049	0.461591	0.981	28|29	0.7534	GRB2;RELA;PIK3R3;MAP2K1;HRAS;PIK3AP1;NFKBIB;RAF1;SYK;MAP2K2;NFKBIE;AKT2;INPPL1;LILRB2;VAV1;AKT1;PTPN6;LILRA1;LILRA2;LILRB1;VAV2;CARD11;LILRB3;IKBKG;LILRA6;LILRB4;RAC3;LILRA4
Homologous recombination	-0.320288	-1.07877	0.479845	0.982	8|9	0.4807	TOP3A;MUS81;RAD54L;EME1;POLD2;POLD4;XRCC3;POLD1
Protein digestion and absorption	0.403498	1.07574	1	1	5|11	0.2509	COL9A2;COL10A1;SLC9A3;CPB1;COL26A1
Fat digestion and absorption	0.396416	1.06561	1	1	1|11	0.0004	PNLIP
Cardiac muscle contraction	-0.319427	-1.06544	0.500654	0.99	8|9	0.4278	COX8A;UQCRC1;ATP2A3;CACNB3;SLC9A1;CYC1;CACNA2D2;ATP1A1
Serotonergic synapse	-0.223534	-1.0647	0.499286	0.99	20|21	0.6906	ARAF;MAP2K1;HRAS;PLCB3;RAPGEF3;RAF1;CYP2D7;CYP2D6;CYP2J2;JMJD7-PLA2G4B;GNG5;PLCB2;ALOX5;KCNN2;GNB2;ITPR3;PLA2G4F;ALOX12B;GABRB3;GNG13
TGF-beta signaling pathway	-0.256868	-1.05116	0.521868	0.992	11|14	0.3155	TFDP1;CREBBP;PPP2R1A;ACVR1B;EP300;E2F4;BMP8A;BMP6;TGFB1;RPS6KB2;INHBB
Focal adhesion	-0.192349	-1.05065	0.52048	0.992	37|40	0.6166	GRB2;ACTG1;ACTN4;FLNB;PIK3R3;MAP2K1;IGF1R;HRAS;CCND3;ARHGAP35;RAF1;SHC1;RAPGEF1;PARVG;ITGA11;ELK1;ITGB5;MYL5;SRC;DIAPH1;AKT2;LAMA5;VAV1;AKT1;ITGB7;VWF;ERBB2;PPP1CA;PDGFB;BAD;VAV2;BCAR1;TNXB;SHC2;PAK4;THBS2;LAMC3
Dopaminergic synapse	-0.204716	-1.04901	0.520081	0.992	22|25	0.5687	ARRB1;GSK3A;PPP2R1A;PPP2R3B;PPP2R5D;PLCB3;CREB3;CREB3L1;MAPK13;AKT2;COMT;AKT1;ATF6B;MAPK11;GNG5;PPP1CA;PLCB2;CAMK2B;MAPK12;CREB3L4;GNB2;ITPR3
GnRH signaling pathway	-0.156501	-1.04691	0.521524	0.992	29|32	0.633	GRB2;MAP2K3;GNA11;MAP2K1;MAP3K3;HRAS;PTK2B;MAPK7;PLCB3;RAF1;ADCY3;PLD2;ELK1;MAP2K2;MAP2K7;MMP14;PRKCD;SRC;MAPK13;MAPK11;JMJD7-PLA2G4B;PLCB2;CAMK2B;ADCY1;ADCY6;MAPK12;ITPR3;PLA2G4F;GNRH2
Tyrosine metabolism	0.461323	1.04639	1	1	4|6	0.3501	MIF;ALDH3B2;TYR;IL4I1
Nicotine addiction	0.484623	1.04554	1	1	5|5	0.5157	GRIN3B;GABRB3;GABRD;GABRG3;GRIN1
RNA transport	-0.228532	-1.03689	0.537445	0.993	29|39	0.2587	NXF1;NUP98;NUP214;EIF2B2;ALYREF;ELAC2;XPO5;EIF3B;RNPS1;NUP93;EIF3G;THOC6;GEMIN4;EIF2B5;EIF2B4;POM121C;NUP62;FXR2;NUP188;CYFIP2;EIF4A1;SEC13;PABPC1L;PRMT5;POP7;EIF4EBP1;CYFIP1;POM121;RPP25L
Retrograde endocannabinoid signaling	-0.171775	-1.03522	0.537139	0.993	26|28	0.6906	NDUFS2;NDUFV1;NDUFB11;DAGLB;NDUFS8;NDUFA11;PLCB3;ADCY3;NDUFB7;MAPK13;NDUFA13;NDUFS7;MAPK11;GNG5;PLCB2;FAAH;ADCY1;ADCY6;GABRG3;MAPK12;GNB2;ITPR3;GABRD;GABRB3;DAGLA;GNG13
Long-term depression	-0.22665	-1.03183	0.539871	0.994	14|15	0.609	GNA12;PPP2R1A;ARAF;GNA11;MAP2K1;IGF1R;HRAS;PLCB3;RAF1;MAP2K2;JMJD7-PLA2G4B;PLCB2;ITPR3;PLA2G4F
Intestinal immune network for IgA production	-0.308333	-1.03119	0.537858	0.994	9|9	0.6922	HLA-DPA1;HLA-DRB1;TGFB1;LTBR;ITGB7;TNFSF13;HLA-DQB1;HLA-DMB;MADCAM1
Sphingolipid metabolism	-0.202923	-1.02271	0.55179	0.994	19|20	0.6982	SGPL1;GBA2;NEU3;NEU1;DEGS2;ACER2;SMPD4;PSAP;SMPD1;CERS2;SMPD2;GLB1;GBA;PLPP1;SMPD3;ARSA;CERS1;SPHK2;CERS4
Linoleic acid metabolism	-0.391338	-1.01741	0.559408	0.994	5|5	0.609	PLA2G6;CYP2J2;JMJD7-PLA2G4B;PLA2G2D;PLA2G4F
Folate biosynthesis	-0.390441	-1.01586	0.559349	0.994	5|5	0.6099	PCBD1;QDPR;SPR;FPGS;ALPG
Valine, leucine and isoleucine degradation	-0.240326	-1.01055	0.567658	0.994	12|15	0.4123	HMGCL;ECHS1;ACSF3;HSD17B10;IVD;ACAT2;ABAT;BCAT2;ACADS;AACS;PCCB;ACAD8
Human immunodeficiency virus 1 infection	-0.177704	-1	0.519662	0.995	52|58	0.6079	DCAF1;IRF3;AP1M1;MAP2K3;ELOB;LIMK2;BAK1;RELA;GNA11;PIK3R3;MAP2K1;DDB1;PLCG1;BAX;MTOR;MYD88;HRAS;PTK2B;TAB1;RAF1;HLA-F;MAP2K2;TNFRSF1B;MAP2K7;MAPK13;BCL2L1;AKT2;RPS6KB2;TAP1;AKT1;AP1G2;TRAF2;MAPK11;HLA-B;GNG5;HLA-C;TRADD;LIMK1;BAD;AP1S1;APOBEC3B;CCNB2;CD4;AP1B1;MAPK12;CALR;GNB2;ITPR3;PAK4;IKBKG;IRAK1;AP1M2
Chemokine signaling pathway	-0.177737	-1	0.519662	0.995	42|48	0.5934	GRB2;ARRB1;STAT3;GSK3A;RELA;PIK3R3;MAP2K1;PLCG1;HRAS;PTK2B;PLCB3;NFKBIB;RAF1;SHC1;ADCY3;PRKCD;SRC;AKT2;CXCL16;WAS;CCR2;VAV1;AKT1;GRK6;NCF1;GNG5;PLCB2;BAD;VAV2;DOCK2;BCAR1;ADCY1;ADCY6;PIK3R5;HCK;PRKCZ;PREX1;GRK2;GNB2;CXCR3;SHC2;IKBKG
Herpes simplex virus 1 infection	-0.237293	-1	0.519662	0.995	64|78	0.4077	NXF1;EIF2B2;ZNF275;ALYREF;ZNF783;EIF2AK1;ZNF212;ZNF689;ZNF599;IRF3;ZNF79;ZNF778;ZNF3;TRAF3;ZNF77;ZNF517;EIF2B5;EIF2B4;BAK1;RELA;PIK3R3;ZNF688;ZNF23;BAX;MTOR;MYD88;NECTIN1;TAB1;ZNF792;HLA-DPA1;ZNF74;HLA-F;ZNF786;SYK;HCFC1;ZNF749;HLA-DRB1;ZNF764;ZNF768;ZNF324B;EIF4EBP1;CD74;ZNF324;SRC;BCL2L1;AKT2;ZNF746;TSC2;IKBKE;TAP1;TYK2;AKT1;ZNF282;TRAF2;ZNF205;ZNF707;ZNF777;HLA-B;SRSF9;TNFRSF14;TICAM1;PPP1CA;H…
PI3K-Akt signaling pathway	-0.253066	-1	0.519662	0.995	66|70	0.6166	GRB2;HSP90AB1;PHLPP1;PPP2R1A;PPP2R3B;GYS1;RELA;PIK3R3;MAP2K1;RPTOR;MTOR;IGF1R;PPP2R5D;HRAS;PIK3AP1;EFNA1;CREB3;CDC37;RXRA;CCND3;RAF1;SYK;ITGA11;CREB3L1;MAP2K2;ITGB5;EIF4EBP1;BCL2L1;AKT2;LAMA5;TSC2;RPS6KB2;PKN3;G6PC3;EFNA3;AKT1;ATF6B;ITGB7;VWF;ERBB2;PKN1;CDK4;GNG5;CHRM1;PCK2;LPAR2;PDGFB;CSF1R;BAD;EFNA4;FGFR3;NOS3;MLST8;STK11;PIK3R5;F2R;TNXB;FGF22;IL2RB;CSF3R;CREB3L4;GNB2;IKBKG;IL2RA;THBS2;LAMC3
Parkinson disease	-0.173692	-1	0.519662	0.995	40|53	0.3501	NDUFS2;PSMD13;PSMC4;PSMB7;TXN2;ATP5F1B;PSMC3;COX8A;SDHC;SLC25A5;NDUFV1;PSMD7;PSMD9;NDUFB11;UQCRC1;NDUFS8;ATP5F1D;ERN1;PLCG1;BAX;HTRA2;PSMB5;NDUFA11;KLC4;PSMD2;UBB;UBE2J2;NDUFB7;UBA1;PSMD3;HSPA5;CYC1;BCL2L1;NDUFA13;TUBA1C;TRAP1;NDUFS7;PSMD8;ADRM1;KLC2
Pathways of neurodegeneration	-0.204287	-1	0.519662	0.995	112|128	0.5323	NDUFS2;DCTN5;PSMD13;PSMC4;PSMB7;ATXN2;ATP5F1B;SIGMAR1;PSMC3;COX8A;ZFYVE1;CASP7;ATXN1L;SDHC;SLC25A5;NDUFV1;RAB8A;ATG13;STX1A;PSMD7;PSMD9;MAP2K3;NDUFB11;CSNK1A1;SPG11;WIPI2;UQCRC1;CSNK1E;ARAF;NDUFS8;TOMM40L;BAK1;ATP5F1D;RELA;MAP2K1;ERN1;PLCG1;BAX;MTOR;HTRA2;ATP2A3;PSMB5;HRAS;NDUFA11;PLCB3;HSD17B10;RAF1;KLC4;FZD5;PSMD2;ATXN2L;UBB;UBE2J2;NDUFB7;CDK5R1;WNT9A;UBA1;ULK1;PSMD3;BECN1;HSPA5;MAP2K2;TNFRSF1B…
Pathways in cancer	-0.198203	-1	0.519662	0.995	97|114	0.5323	GRB2;HSP90AB1;RXRB;PPARD;CTBP1;CASP7;ABL1;STAT6;GNA12;CREBBP;TRAF3;STAT3;ELOB;SLC2A1;ARAF;BAK1;ARHGEF11;RELA;GNA11;PIK3R3;MAP2K1;PLCG1;RALGDS;BAX;EP300;MTOR;IGF1R;RASSF1;HRAS;PLCB3;RXRA;PLEKHG5;CCND3;SMO;RAF1;JAG2;BBC3;EGLN2;ADCY3;FZD5;ZBTB17;PLD2;WNT9A;ELK1;MAP2K2;GLI1;DLL4;DVL2;BCR;BCL2L1;SUFU;ZBTB16;NOTCH3;AKT2;ARHGEF1;LAMA5;RASGRP4;TGFB1;NFKB2;FRAT1;KEAP1;RPS6KB2;CSF2RB;AKT1;WNT4;LRP5;E2F1;ER…
Regulation of actin cytoskeleton	-0.241206	-1	0.519662	0.995	48|48	0.7604	ACTG1;ARPC5L;GNA12;PIP4K2C;MYH10;LIMK2;ARAF;ACTN4;PIK3R3;MAP2K1;HRAS;CYFIP2;ARHGAP35;RAF1;ITGA11;MAP2K2;ITGB5;SLC9A1;MYL5;CYFIP1;GIT1;SRC;DIAPH1;ARHGEF1;VAV1;ITGB7;CHRM1;LPAR2;PPP1CA;PDGFB;LIMK1;FGFR3;VAV2;ITGAM;BCAR1;FGD3;F2R;ITGAX;ARPC1B;FGF22;PAK4;BAIAP2;MYH14;IQGAP3;ITGB2;APC2;RAC3;ITGAD
Shigellosis	-0.156655	-1	0.519662	0.995	50|65	0.4161	ACTG1;ATG16L1;ARPC5L;IRF3;ELMO2;WIPI2;GSK3A;TNIP1;ACTN4;CTTN;RELA;PIK3R3;SHARPIN;RPTOR;PLCG1;BAX;MTOR;MYD88;TAB1;PLCB3;NFKBIB;UBB;AKT1S1;CYTH3;BECN1;ARF1;RBCK1;HK2;MYL5;PRKCD;SEPTIN9;SRC;MAPK13;DIAPH1;BCL2L1;AKT2;CAPN1;CYTH2;CD14;NLRP3;RPS6KB2;AKT1;SQSTM1;CYTH4;TRAF2;CYTH1;MAPK11;WIPI1;TRADD;PLCB2
MAPK signaling pathway	-0.234027	-1	0.519662	0.995	59|67	0.5366	GRB2;MAP4K2;GNA12;ARRB1;MAP2K3;ARAF;FLNB;RELA;MAP2K1;RPS6KA2;MYD88;IGF1R;MAP3K3;HRAS;MAPK7;MAP3K6;EFNA1;TAB1;RAF1;DUSP7;CACNB3;PTPN7;RELB;ELK1;MAP2K2;MAP2K7;ECSIT;MKNK2;MAPK13;AKT2;RASGRP4;TGFB1;MAP4K1;NFKB2;CD14;HSPA8;PPP5C;EFNA3;AKT1;MAP3K11;ERBB2;TAOK2;TRAF2;MAPK11;JMJD7-PLA2G4B;CACNA2D2;TRADD;PDGFB;MAPKAPK3;CSF1R;RPS6KA4;EFNA4;FGFR3;MAPK8IP3;CACNA1G;MAPK8IP1;MAPK12;FGF22;RPS6KA1
Human cytomegalovirus infection	-0.165145	-1	0.519662	0.995	51|59	0.5687	GRB2;IRF3;GNA12;STAT3;BAK1;ARHGEF11;RELA;GNA11;PIK3R3;MAP2K1;BAX;MTOR;HRAS;PTK2B;PLCB3;CREB3;RAF1;ADCY3;HLA-F;CREB3L1;ELK1;MAP2K2;EIF4EBP1;SRC;MAPK13;AKT2;ARHGEF1;TSC2;RPS6KB2;TAP1;AKT1;ATF6B;IL10RA;E2F1;TRAF2;CDK4;MAPK11;HLA-B;GNG5;HLA-C;TRADD;PLCB2;BCAR1;ADCY1;ADCY6;E2F2;MAPK12;CALR;CREB3L4;GNB2;ITPR3
Protein processing in endoplasmic reticulum	-0.230399	-1	0.519662	0.995	55|61	0.5643	SEC31B;HSP90AB1;EIF2AK1;UGGT1;DNAJC1;CKAP4;EDEM1;UBXN1;RAD23A;SELENOS;SSR2;BAK1;MAN1C1;ERN1;BAX;ERP29;STT3A;NPLOC4;UBQLN4;BCAP31;SEC13;RPN2;DNAJB12;EDEM2;UBE2J2;RPN1;DNAJB2;HSPA5;MAP2K7;HSPBP1;SSR4;GANAB;UBXN6;CAPN1;HSPA8;DNAJC5;VCP;PRKCSH;PREB;ATF6B;TRAF2;FBXO6;SIL1;MAN1B1;SEC23B;OS9;SYVN1;MOGS;SEC61A1;SEC24C;DDOST;LMAN2;STUB1;PDIA6;CALR
Human papillomavirus infection	-0.158976	-1	0.519662	0.995	74|88	0.5323	NFX1;GRB2;ATP6V0A1;IRF3;CREBBP;TRAF3;MAML1;CSNK1A1;PPP2R1A;PPP2R3B;PKM;BAK1;RELA;PIK3R3;MAP2K1;ATP6V0D1;BAX;EP300;MTOR;PPP2R5D;HRAS;BCAP31;CREB3;CCND3;RAF1;FZD5;HLA-F;WNT9A;UBR4;ITGA11;CREB3L1;RFNG;MAP2K2;ITGB5;EIF4EBP1;DVL2;TUBG1;NOTCH3;AKT2;LAMA5;TADA3;MAML3;TSC2;TCIRG1;IKBKE;RPS6KB2;MFNG;TYK2;AKT1;WNT4;E2F1;SLC9A3R1;ITGB7;VWF;CDK4;HLA-B;LLGL1;TICAM1;ATP6AP1;ATP6V0B;HES2;HLA-C;TRADD;BAD;SCRIB;P…
Prion disease	-0.0991755	-1	0.519662	0.995	45|64	0.377	NDUFS2;PSMD13;PSMC4;PSMB7;ATP5F1B;PSMC3;COX8A;SDHC;SLC25A5;NDUFV1;PSMD7;STIP1;PSMD9;NDUFB11;UQCRC1;NDUFS8;ATP5F1D;PIK3R3;BAX;PSMB5;NDUFA11;CREB3;KLC4;PSMD2;NDUFB7;CREB3L1;PSMD3;HSPA5;CYC1;PRKCD;C8G;MAPK13;NDUFA13;TUBA1C;NCF2;NDUFS7;HSPA8;PSMD8;ATF6B;ADRM1;C1QA;KLC2;NCF1;MAPK11;SLC25A6
Rap1 signaling pathway	-0.318382	-1	0.519662	0.995	46|50	0.5272	ACTG1;MAP2K3;FARP2;PIK3R3;MAP2K1;EVL;PLCG1;RALGDS;IGF1R;HRAS;EFNA1;PLCB3;RAPGEF3;RAF1;ADCY3;RAPGEF1;MAP2K2;PRKD2;SRC;MAPK13;AKT2;RGS14;EFNA3;VAV1;AKT1;SIPA1;MAPK11;LPAR2;SIPA1L3;PDGFB;PLCB2;CSF1R;EFNA4;FGFR3;PARD6A;VAV2;ITGAM;BCAR1;ADCY1;ADCY6;GRIN1;FPR1;PRKCZ;F2R;MAPK12;FGF22
Human T-cell leukemia virus 1 infection	-0.19913	-1	0.519662	0.995	57|63	0.6007	RANBP3;SLC25A5;CREBBP;ANAPC5;SLC2A1;RELA;PIK3R3;MAP2K1;BAX;EP300;MAP3K3;HRAS;KAT5;CREB3;CCND3;HLA-DPA1;ADCY3;HLA-F;TRRAP;RELB;CREB3L1;HLA-DRB1;ELK1;MAP2K2;BCL2L1;AKT2;VAC14;FDPS;TGFB1;NFKB2;ANAPC2;ANAPC11;AKT1;LTBR;ATF6B;E2F1;TCF3;CRTC1;CDK4;HLA-B;SLC25A6;HLA-C;ADCY1;CCNB2;CD4;ADCY6;E2F2;HLA-DQB1;LCK;SPI1;IL2RB;HLA-DMB;CALR;CREB3L4;TSPO;IKBKG;IL2RA
Endocytosis	-0.318379	-1	0.519662	0.995	77|83	0.5345	ARF3;TSG101;AP2M1;SNX1;IQSEC2;CHMP2A;ARPC5L;RAB5C;IQSEC1;ARRB1;MVB12A;RAB8A;ARFGAP2;VPS28;VPS37D;ACAP1;MVB12B;IGF1R;ACAP3;HRAS;SH3GL1;AP2A2;RAB11B;VPS26B;SMAP2;VPS37B;RAB35;HLA-F;PLD2;ZFYVE27;CYTH3;AGAP4;AP2S1;RAB11FIP5;ARF1;CHMP4C;VPS25;GIT1;LDLRAP1;AGAP1;SRC;RNF41;GBF1;RAB11FIP1;AGAP3;CYTH2;RAB11FIP3;EHD4;HSPA8;SH3GLB2;ARFGAP1;ARF5;CHMP1A;RAB11FIP4;ASAP2;CYTH4;AP2A1;IGF2R;GRK6;DNM2;CYTH1;HLA-B;…
Salmonella infection	-0.281181	-1	0.519662	0.995	61|74	0.3687	EXOC4;DCTN5;VPS11;TXN2;VPS39;HSP90AB1;CASP7;ACTG1;ARPC5L;RAB5C;ELMO2;M6PR;SNX33;MAP2K3;ARL8A;BAK1;FLNB;RELA;MAP2K1;TIRAP;TNFRSF10A;BAX;MYD88;VPS18;HRAS;CYFIP2;TAB1;RAF1;KLC4;VPS16;RILP;STX10;PLEKHM1;CYTH3;ARF1;MAP2K2;MAP2K7;RIPK3;ACTR1B;MYL5;DYNC1H1;CYFIP1;FHOD1;MAPK13;AKT2;RHOH;TUBA1C;CYTH2;CD14;GSDMD;NLRP3;AKT1;CYTH4;KLC2;TRAF2;PKN1;DNM2;PLEKHM2;CYTH1;MAPK11;EXOC7
Huntington disease	-0.260269	-1	0.519662	0.995	70|79	0.4869	NDUFS2;DCTN5;PSMD13;PSMC4;PSMB7;AP2M1;ATP5F1B;PSMC3;COX8A;POLR2H;SDHC;SLC25A5;CREBBP;NDUFV1;ATG13;STX1A;PSMD7;PSMD9;NDUFB11;WIPI2;UQCRC1;NDUFS8;ATP5F1D;ERN1;BAX;EP300;MTOR;PSMB5;NDUFA11;PLCB3;CREB3;AP2A2;KLC4;BBC3;PSMD2;NDUFB7;ULK1;AP2S1;POLR2J;CREB3L1;PSMD3;BECN1;MAP2K7;CYC1;ACTR1B;POLR2E;POLR2L;HTT;AMBRA1;NDUFA13;TUBA1C;DNAH1;NDUFS7;PSMD8;ADRM1;AP2A1;KLC2;TRAF2;POLR2A;TGM2;SLC25A6;DNAL4;TUBA1B;…
Amyotrophic lateral sclerosis	-0.207441	-1	0.519662	0.995	82|92	0.5295	NDUFS2;DCTN5;PSMD13;NXF1;NUP98;NUP214;PSMC4;PSMB7;ANXA11;ATXN2;ATP5F1B;SIGMAR1;ALYREF;PSMC3;COX8A;ACTG1;SDHC;HDAC6;NDUFV1;RAB8A;ATG13;NUP93;PSMD7;PSMD9;MAP2K3;NDUFB11;SPG11;WIPI2;UQCRC1;POM121C;NUP62;NDUFS8;TOMM40L;ATP5F1D;ERN1;BAX;MTOR;NUP188;UBQLN4;PSMB5;NDUFA11;SEC13;KLC4;PSMD2;ATXN2L;NDUFB7;ULK1;PSMD3;BECN1;HSPA5;TNFRSF1B;CYC1;ACTR1B;MAPK13;BCL2L1;POM121;AMBRA1;NDUFA13;TUBA1C;DNAH1;NDUFS7;VCP…
Pathogenic Escherichia coli infection	-0.125091	-1	0.519662	0.995	52|60	0.6019	CASP7;ABL1;ACTG1;ARPC5L;GNA12;MYH10;TMBIM6;BAK1;ARHGEF11;CTTN;RELA;TIRAP;TNFRSF10A;BAX;MYD88;CYFIP2;TAB1;NFKBIB;CYTH3;ARF1;MYO10;CYFIP1;SRC;MAPK13;ARHGEF1;TUBA1C;CYTH2;NLRP3;CLDN15;CYTH4;SLC9A3R1;PTPN6;MYO1D;TRAF2;MYO1E;CYTH1;MAPK11;LPAR2;BAIAP2L1;TUBA1B;TRADD;TUBB4B;MYO1F;SEC24C;F2R;MAPK12;ARPC1B;CLDN7;IKBKG;IRAK1;BAIAP2;MYH14
Alzheimer disease	-0.1125	-1	0.519662	0.995	73|96	0.4161	NDUFS2;PSMD13;PSMC4;PSMB7;ATP5F1B;PSMC3;COX8A;CASP7;SDHC;SLC25A5;NDUFV1;ATG13;PSMD7;PSMD9;NDUFB11;CSNK1A1;WIPI2;UQCRC1;CSNK1E;ARAF;NDUFS8;PSENEN;ATP5F1D;RELA;PIK3R3;MAP2K1;ERN1;MTOR;ATP2A3;PSMB5;HRAS;NDUFA11;PLCB3;BACE2;HSD17B10;NCSTN;RAF1;KLC4;FZD5;PSMD2;NDUFB7;CDK5R1;WNT9A;ULK1;PSMD3;BECN1;MAP2K2;MAP2K7;APH1A;CYC1;DVL2;AKT2;AMBRA1;NDUFA13;CAPN1;TUBA1C;FRAT1;NDUFS7;AKT1;PSMD8;LRP1;ADRM1;WNT4;LRP…
Leukocyte transendothelial migration	-0.191571	-0.996417	0.52305	0.996	26|26	0.8092	ACTG1;ACTN4;PIK3R3;PLCG1;PTK2B;RAPGEF3;ARHGAP35;MYL5;MAPK13;RHOH;NCF2;VAV1;CLDN15;SIPA1;NCF1;MAPK11;VAV2;ITGAM;BCAR1;MAPK12;CYBA;CLDN7;ITGB2;CLDN3;CLDN14;MMP9
Wnt signaling pathway	-0.177627	-0.986588	0.53958	0.996	28|33	0.5323	PPARD;CTBP1;CHD8;CREBBP;CSNK1A1;CSNK1E;EP300;PLCB3;CCND3;FZD5;RUVBL1;WNT9A;PRICKLE3;DVL2;TLE3;FRAT1;WNT4;LRP5;FRAT2;CTNNBIP1;CTNND2;TBL1Y;PLCB2;AXIN1;CAMK2B;DVL1;WNT7B;FZD9
Basal cell carcinoma	-0.22361	-0.979759	0.549222	0.996	13|15	0.5323	BAK1;BAX;SMO;FZD5;WNT9A;GLI1;DVL2;SUFU;WNT4;AXIN1;DVL1;WNT7B;FZD9
Neuroactive ligand-receptor interaction	0.276071	0.969167	1	1	46|55	0.6467	IAPP;RXFP3;NPY4R2;GRPR;UTS2R;NPY4R;GHRHR;FSHB;DRD3;GALR3;S1PR4;CRHR1;KISS1R;MTNR1B;APLN;GRIN3B;GAL;GALR2;NPW;PPY;OPRL1;GABRB3;NPBWR1;GNRH2;GABRD;TSPO;HRH3;RLN3;GABRG3;GRM4;UCN;F2R;FPR1;GRIN1;P2RY8;ADORA1;AGT;P2RX5;P2RY4;LPAR2;CHRM1;FPR3;P2RY6;ADRB2;LTB4R2;PTGIR
Apoptosis	-0.138625	-0.950189	0.59971	0.998	37|47	0.4332	DFFB;PARP1;CASP7;ACTG1;CTSZ;PARP4;CTSF;BAK1;RELA;PIK3R3;MAP2K1;CTSH;AIFM1;TNFRSF10A;ERN1;BAX;HTRA2;BOK;HRAS;RAF1;BBC3;LMNB1;BECN1;MAP2K2;BCL2L1;AKT2;CAPN1;TUBA1C;CSF2RB;AKT1;LMNB2;TRAF2;PIDD1;TUBA1B;TRADD;PRF1;BAD
Apelin signaling pathway	-0.168187	-0.948506	0.599925	0.998	26|26	0.8325	MAP2K1;MTOR;HRAS;PLCB3;RAF1;ADCY3;BECN1;MAP2K2;SLC9A1;LIPE;NOTCH3;AKT2;RPS6KB2;AKT1;GNG5;PLCB2;NOS3;ADCY1;ADCY6;PIK3R5;GNB2;ITPR3;SPHK2;GNG13;APLN;ADCY7
Alcoholism	0.270192	0.941964	1	1	22|45	0.4336	H3C12;H2BC17;H3C8;H3-5;H3C7;H4C4;H2BC13;H2AC13;H4C12;H2BC12;GRIN3B;H2AW;H2BU1;H2AC4;GNG13;H2AC12;H2AC11;H3C10;H3C13;SHC2;GNB2;CREB3L4
Signaling pathways regulating pluripotency of stem cells	-0.161933	-0.940159	0.61131	0.998	26|31	0.5323	GRB2;STAT3;PCGF2;PIK3R3;MAP2K1;ACVR1B;IGF1R;HRAS;RAF1;FZD5;WNT9A;MAP2K2;DVL2;MAPK13;AKT2;INHBB;AKT1;WNT4;TCF3;MAPK11;FGFR3;AXIN1;DVL1;MAPK12;WNT7B;FZD9
Mucin type O-glycan biosynthesis	0.435793	0.938164	1	1	1|5	0.0328	GALNT4
Taste transduction	0.33381	0.935891	1	1	11|13	0.5842	GNG13;TAS2R3;ENTPD2;ITPR3;ASIC2;PKD2L1;GRM4;ADCY6;TAS1R3;P2RY4;PLCB2
Regulation of lipolysis in adipocytes	0.336	0.934227	1	1	1|12	0.0015	IRS4
Arginine biosynthesis	-0.327823	-0.926019	0.634009	0.998	6|6	0.6726	GPT2;ACY1;NOS3;GPT;ASL;GLUD2
Fatty acid biosynthesis	0.404607	0.924181	1	1	1|6	0.0726	FASN
Type II diabetes mellitus	0.334657	0.918925	1	1	4|12	0.2938	IRS4;HK3;CACNA1D;KCNJ11
Other types of O-glycan biosynthesis	-0.202912	-0.910689	0.657955	0.998	15|17	0.4729	COLGALT1;POMT2;GALNT11;B4GALT1;XXYLT1;POMT1;POFUT1;POFUT2;RFNG;B4GALT3;MFNG;PLOD3;ST6GAL1;GALNT2;LFNG
Osteoclast differentiation	-0.163123	-0.901354	0.66957	0.998	37|40	0.6889	GRB2;RELA;PIK3R3;MAP2K1;TAB1;FCGR3A;SYK;RELB;MAP2K7;MAPK13;AKT2;TGFB1;TYROBP;NFKB2;FCGR1A;NCF2;LILRB2;OSCAR;TYK2;AKT1;SQSTM1;TRAF2;NCF1;MAPK11;LILRA1;LILRA2;LILRB1;CSF1R;LCK;SPI1;MAPK12;CYBA;LILRB3;IKBKG;LILRA6;ACP5;LILRB4
Pancreatic secretion	0.302753	0.896905	1	1	1|17	0.0004	PNLIP
Alanine, aspartate and glutamate metabolism	0.337323	0.888461	1	1	7|10	0.4666	GLUD2;ALDH4A1;IL4I1;ASL;FOLH1;GPT;ASRGL1
Starch and sucrose metabolism	0.391882	0.887415	1	1	2|6	0.1655	HK3;SI
beta-Alanine metabolism	-0.25138	-0.875617	0.709594	0.998	7|9	0.3277	ECHS1;MLYCD;ACOX3;CARNS1;ABAT;ACADS;CNDP2
Cocaine addiction	-0.242776	-0.873792	0.709633	0.998	9|10	0.5667	RELA;CREB3;CDK5R1;CREB3L1;ATF6B;CDK5;GPSM1;GRIN1;CREB3L4
Cell cycle	-0.148991	-0.86839	0.716389	0.999	30|30	0.8517	TFDP1;ABL1;MCM3;CREBBP;ANAPC5;EP300;MCM4;E2F4;CCND3;MCM7;ZBTB17;PLK1;TGFB1;MCM5;ANAPC2;ANAPC11;FZR1;ORC1;E2F1;CDK4;MAD2L2;CDC6;CCNB2;E2F2;CDC45;MCM2;ESPL1;CDC20;CDC25C;PKMYT1
Bile secretion	0.300027	0.866184	1	1	11|15	0.5724	UGT1A9;ADCY7;SLC9A3;UGT1A3;SCARB1;SLC4A2;ABCC4;ADCY6;KCNN2;ADCY1;ATP1A1
Ovarian steroidogenesis	0.302336	0.86574	1	1	10|15	0.5255	CYP1A1;FSHB;ADCY7;HSD17B1;SCARB1;PLA2G4F;HSD3B1;ADCY6;ALOX5;ADCY1
Hypertrophic cardiomyopathy	-0.215367	-0.864023	0.720647	0.999	13|13	0.7851	ACTG1;DAG1;ATP2A3;CACNB3;ITGA11;ITGB5;TGFB1;ITGB7;CACNA2D2;AGT;ACE;MYBPC3;CACNA1D
Morphine addiction	0.298993	0.858018	1	1	12|14	0.6394	ADCY7;GNG13;GABRB3;GABRD;GNB2;GRK2;GABRG3;ADCY6;ADCY1;ADORA1;GNG5;GRK6
Legionellosis	-0.196961	-0.854613	0.732949	0.999	10|14	0.3178	CASP7;RELA;BCL2L13;MYD88;ARF1;NFKB2;CD14;HSPA8;VCP;HSF1
GABAergic synapse	0.29435	0.85296	1	1	11|15	0.5385	ADCY7;CACNA1D;GNG13;GABRB3;GABRD;GNB2;SLC6A11;GABRG3;ADCY6;ADCY1;SLC12A5
Proximal tubule bicarbonate reclamation	0.390056	0.848163	1	1	5|5	0.6102	SLC9A3;GLUD2;SLC25A10;ATP1A1;PCK2
Pertussis	-0.182413	-0.844645	0.747612	0.999	19|19	0.8182	CASP7;IRF3;RELA;TIRAP;MYD88;MAPK13;CD14;NLRP3;C1QA;MAPK11;TICAM1;ITGAM;MAPK12;C1QB;IRAK1;C1QC;ITGB2;C4A;C4B
Hippo signaling pathway	-0.147554	-0.843981	0.74477	0.999	26|32	0.5323	ACTG1;CSNK1E;PPP2R1A;LIMD1;RASSF1;CCND3;BBC3;FZD5;WNT9A;DVL2;BMP8A;BMP6;CSNK1D;TGFB1;WNT4;LLGL1;PPP1CA;SCRIB;PARD6A;AXIN1;DVL1;PRKCZ;WNT7B;LLGL2;WWC1;FZD9
VEGF signaling pathway	-0.168261	-0.839956	0.746945	0.999	20|21	0.7276	PIK3R3;MAP2K1;PLCG1;HRAS;RAF1;MAP2K2;SRC;MAPK13;AKT2;AKT1;MAPK11;JMJD7-PLA2G4B;MAPKAPK3;BAD;NOS3;MAPK12;SHC2;PLA2G4F;SPHK2;RAC3
Axon guidance	-0.110996	-0.837399	0.748284	0.999	35|46	0.4508	ABL1;LIMK2;SEMA4F;PIK3R3;PLCG1;SEMA4D;HRAS;EFNA1;SEMA4C;SMO;RAF1;EPHB4;PLXNB1;FES;MYL5;RGS3;SRC;SEMA4B;RHOD;SEMA7A;PLXNA1;EPHA1;EFNA3;SEMA4A;PLXNA3;WNT4;CDK5;EPHB3;SEMA6B;NGEF;PLXNB2;LIMK1;EFNA4;PARD6A;CAMK2B
cAMP signaling pathway	-0.133624	-0.83545	0.747619	0.999	35|43	0.5102	CREBBP;ORAI1;RELA;PIK3R3;MAP2K1;EP300;ATP2A3;GHRL;CREB3;RAPGEF3;RAF1;ACOX3;ADCY3;PLD2;CREB3L1;MAP2K2;SLC9A1;GLI1;LIPE;AKT2;VAV1;AKT1;ADRB2;CHRM1;PPP1CA;ATP1A1;BAD;VAV2;CAMK2B;ADORA1;ADCY1;ADCY6;GRIN1;ABCC4;F2R
Mannose type O-glycan biosynthesis	-0.213264	-0.829255	0.753712	0.999	8|11	0.2708	POMT2;POMGNT2;B4GALT1;POMT1;CHST10;FKRP;POMGNT1;B4GALT3
Oocyte meiosis	-0.142563	-0.827403	0.753027	0.999	30|30	0.8581	ANAPC5;PPP2R1A;MAP2K1;RPS6KA2;IGF1R;PPP2R5D;ADCY3;STAG3;PLK1;MAPK13;ANAPC2;ANAPC11;AURKA;MAPK11;MAD2L2;PPP1CA;CAMK2B;ADCY1;CCNB2;ADCY6;MAPK12;RPS6KA1;ITPR3;SPDYE4;ESPL1;CDC20;CDC25C;ADCY7;PKMYT1;PPP3R2
Salivary secretion	0.279726	0.816824	1	1	11|15	0.5842	MUC5B;LYZ;ADCY7;BEST2;ITPR3;SLC4A2;ADCY6;ADCY1;TRPV6;ATP1A1;PLCB2
Dilated cardiomyopathy	-0.170128	-0.812627	0.773066	0.999	13|16	0.4805	ACTG1;DAG1;ATP2A3;CACNB3;ADCY3;ITGA11;ITGB5;TGFB1;ITGB7;CACNA2D2;AGT;ADCY1;ADCY6
Glutamatergic synapse	0.259184	0.811768	1	1	18|22	0.6445	PPP3R2;ADCY7;GRIN3B;CACNA1D;GNG13;PLA2G4F;ITPR3;GNB2;GRK2;GRM4;GRIN1;ADCY6;ADCY1;HOMER3;PLCB2;GNG5;JMJD7-PLA2G4B;DLGAP1
Circadian entrainment	0.275235	0.797666	1	1	13|16	0.6258	ADCY7;MTNR1B;CACNA1D;GNG13;ITPR3;GNB2;GRIN1;ADCY6;ADCY1;CACNA1G;CAMK2B;PLCB2;GNG5
Arachidonic acid metabolism	0.283293	0.794262	1	1	12|13	0.6756	GGT1;ALOX12B;PLA2G4F;TBXAS1;PLA2G2D;ALOX5;GPX1;LTC4S;GGT5;JMJD7-PLA2G4B;PTGES2;CYP2J2
Estrogen signaling pathway	-0.128611	-0.788043	0.807239	1	29|33	0.5909	GRB2;HSP90AB1;PIK3R3;MAP2K1;HRAS;PLCB3;CREB3;RAF1;SHC1;ADCY3;CREB3L1;MAP2K2;KRT18;PRKCD;SRC;AKT2;FKBP4;HSPA8;AKT1;ATF6B;FKBP5;PLCB2;NOS3;ADCY1;ADCY6;CTSD;CREB3L4;ITPR3;SHC2
Complement and coagulation cascades	0.261276	0.786695	1	1	14|16	0.6662	F12;C4B;C4A;ITGB2;C1QC;PROC;C1QB;ITGAX;F2R;CFHR2;ITGAM;VSIG4;VWF;C1QA
Adipocytokine signaling pathway	0.252033	0.785306	1	1	1|22	0.0015	IRS4
Amino sugar and nucleotide sugar metabolism	-0.142289	-0.784425	0.809192	1	16|22	0.3954	HEXA;CYB5R3;GNE;NAGK;MPI;HEXB;PMM1;PMM2;HK2;GMPPA;CYB5RL;FCSK;GALK1;GMDS;UAP1L1;GALE
Mineral absorption	0.282982	0.779922	1	1	10|12	0.6185	MT1H;SLC9A3;SLC34A3;MT1B;ATP7B;TRPV6;ATP1A1;SLC39A4;FTH1;CLCN2
Thyroid hormone synthesis	0.250001	0.759169	1	1	12|18	0.5842	TTR;IYD;ADCY7;SLC5A5;PDIA4;ITPR3;CREB3L4;ADCY6;ADCY1;GPX1;ATP1A1;PLCB2
Renin secretion	0.281773	0.758281	1	1	9|11	0.6391	PPP3R2;CACNA1D;ACE;ITPR3;ADCY6;ADORA1;AGT;PLCB2;ADRB2
Butanoate metabolism	-0.194384	-0.719247	0.89512	1	10|10	0.806	HMGCL;ECHS1;BDH1;ACAT2;ABAT;ACADS;AACS;ACSM3;ACSM4;ACSM1
Glycine, serine and threonine metabolism	0.252919	0.708176	1	1	9|14	0.5697	GNMT;SDS;CBS;ALAS2;CHDH;SDSL;GLYCTK;SHMT2;GCAT
Malaria	0.305616	0.704833	1	1	3|6	0.398	COMP;ITGB2;THBS2
ECM-receptor interaction	0.249506	0.704044	1	1	8|14	0.502	COL9A2;COMP;AGRN;LAMC3;THBS2;HMMR;TNXB;HSPG2
Ascorbate and aldarate metabolism	0.327781	0.697463	1	1	5|5	0.6724	UGT1A9;UGT1A3;MIOX;GUSB;AKR1A1
Pentose and glucuronate interconversions	0.269179	0.694222	1	1	8|9	0.6752	UGT1A9;UGT1A3;DHDH;SORD;CRYL1;GUSB;AKR1A1;DCXR
RNA degradation	0.234592	0.691307	1	1	1|15	0.0263	PABPC3
Cholesterol metabolism	0.260042	0.69101	1	1	5|10	0.408	APOE;APOC2;APOC1;SCARB1;TSPO
Allograft rejection	-0.204017	-0.675434	0.930744	1	8|9	0.5453	HLA-DPA1;HLA-F;HLA-DRB1;HLA-B;HLA-C;PRF1;HLA-DQB1;HLA-DMB
Graft-versus-host disease	-0.204017	-0.675434	0.930744	1	8|9	0.5453	HLA-DPA1;HLA-F;HLA-DRB1;HLA-B;HLA-C;PRF1;HLA-DQB1;HLA-DMB
Autoimmune thyroid disease	-0.204017	-0.675434	0.930744	1	8|9	0.5453	HLA-DPA1;HLA-F;HLA-DRB1;HLA-B;HLA-C;PRF1;HLA-DQB1;HLA-DMB
FoxO signaling pathway	0.206762	0.673925	1	1	1|28	0.0015	IRS4
Amphetamine addiction	0.236965	0.64426	1	1	3|11	0.2151	PPP3R2;GRIN3B;CACNA1D
Cell adhesion molecules	0.193308	0.64313	1	1	23|31	0.6688	HLA-G;PDCD1;CLDN14;CLDN3;CDH15;ITGB2;MADCAM1;ICAM3;NTNG2;CLDN7;HLA-DMB;HLA-DQB1;NECTIN2;CD4;CD6;ITGAM;SELPLG;HLA-C;HLA-B;PTPRF;ITGB7;SPN;CLDN15
Transcriptional misregulation in cancer	0.18592	0.642302	1	1	24|43	0.57	H3C12;PTCRA;DEFA6;H3C8;H3-5;H3C7;CEBPE;MMP9;CEBPA;FEV;ELANE;DEFA4;H3C10;ETV1;H3C13;IL2RB;BAIAP3;SPI1;PAX5;SPINT1;TMPRSS2;ITGAM;SLC45A3;CSF1R
Steroid biosynthesis	0.276794	0.639359	1	1	4|6	0.5238	CYP51A1;DHCR24;DHCR7;LSS
Viral protein interaction with cytokine and cytokine receptor	0.218699	0.63554	1	1	13|15	0.7146	CCL18;IL37;CCR3;CXCR5;IL2RA;CXCR3;IL2RB;CSF1R;TNFRSF14;IL10RA;LTBR;CCR2;IL34
Collecting duct acid secretion	0.283354	0.635387	1	1	3|6	0.4527	ATP6V0E2;SLC4A1;SLC12A7
Natural killer cell mediated cytotoxicity	-0.110984	-0.635228	0.960995	1	28|30	0.7276	GRB2;ARAF;PIK3R3;MAP2K1;TNFRSF10A;PLCG1;SH3BP2;HRAS;PTK2B;RAF1;SHC1;FCGR3A;SYK;MAP2K2;TYROBP;VAV1;PTPN6;HLA-B;HLA-C;PRF1;VAV2;ZAP70;LCK;SHC2;ULBP1;ITGB2;ULBP2;RAC3
Cortisol synthesis and secretion	0.205645	0.625946	1	1	12|19	0.5842	ADCY7;CACNA1D;SCARB1;HSD3B1;ITPR3;CREB3L4;CYP11B1;ADCY6;ADCY1;CACNA1G;AGT;PLCB2
Aldosterone synthesis and secretion	0.19184	0.618088	1	1	16|26	0.5842	ADCY7;CACNA1D;CAMK1;DAGLA;SCARB1;HSD3B1;ITPR3;CREB3L4;CYP11B2;ADCY6;ADCY1;CACNA1G;AGT;CAMK2B;ATP1A1;PLCB2
Staphylococcus aureus infection	0.19448	0.617376	1	1	14|23	0.577	DEFA6;KRT20;KRT37;C4B;C4A;ITGB2;C1QC;DEFA4;C1QB;HLA-DMB;HLA-DQB1;FPR1;ITGAM;SELPLG
GnRH secretion	-0.130312	-0.613337	0.969681	1	20|20	0.8701	ARRB1;GNA11;PIK3R3;MAP2K1;HRAS;PLCB3;HCN3;RAF1;MAP2K2;AKT2;AKT1;PLCB2;CACNA1G;KCNN2;ITPR3;GNRH2;KCNJ11;CACNA1D;KISS1R;HCN2
Longevity regulating pathway	0.183709	0.611634	1	1	1|31	0.0015	IRS4
AMPK signaling pathway	0.176083	0.603112	1	1	3|40	0.0889	IRS4;FASN;HNF4A
Insulin secretion	0.188516	0.59194	1	1	13|22	0.5842	ADCY7;CACNA1D;KCNJ11;TRPM4;ITPR3;CREB3L4;SLC2A2;ADCY6;KCNN2;ADCY1;CAMK2B;ATP1A1;PLCB2
Cytokine-cytokine receptor interaction	0.160338	0.561493	1	1	40|48	0.7508	CCL18;AMH;IL36RN;GDF15;IL37;TNFRSF18;CCR3;IL27;CD27;CXCR5;IFNL1;INHBC;EBI3;IL2RA;RELT;CXCR3;CSF3R;TNFRSF4;IL2RB;IL12RB1;CD4;LTB;TNFSF13;CSF1R;IL17RC;TNFRSF14;IL27RA;EDA;IL10RA;LTBR;IL11;INHBB;CCR2;CSF2RB;IL34;TGFB1;BMP6;CXCL16;IL16;BMP8A
Galactose metabolism	0.206631	0.549839	1	1	8|10	0.6974	HK3;SI;GAA;PFKL;GLB1;GALE;G6PC3;GALK1
IL-17 signaling pathway	0.180436	0.546917	1	1	1|20	0.0123	MUC5B
Oxytocin signaling pathway	0.164207	0.532175	1	1	18|29	0.6267	PPP3R2;TRPM2;ADCY7;CACNA1D;CAMK1;PLA2G4F;ITPR3;CAMKK2;PIK3R5;ADCY6;ADCY1;EEF2;NOS3;CAMK2B;PLCB2;PPP1CA;CACNA2D2;JMJD7-PLA2G4B
Various types of N-glycan biosynthesis	-0.109938	-0.528069	0.996759	1	17|20	0.5629	HEXA;B4GALT1;MAN1C1;STT3A;RPN2;HEXB;RPN1;ALG3;B4GALT3;MGAT1;MAN2A2;MAN1B1;HEXD;MGAT4B;ALG1;DDOST;ALG12
Neutrophil extracellular trap formation	0.144529	0.515435	1	1	18|60	0.3671	H3C12;H2BC17;H3C8;H3-5;H3C7;H4C4;H2BC13;H2AC13;H4C12;H2BC12;H2AW;H2BU1;H2AC4;ITGB2;H2AC12;H2AC11;ELANE;H3C10
Glycolysis / Gluconeogenesis	0.174034	0.514917	1	1	2|15	0.1369	HK3;ALDH3B2
Growth hormone synthesis, secretion and action	0.150979	0.507723	1	1	1|36	0.0015	IRS4
cGMP-PKG signaling pathway	0.151331	0.506544	1	1	1|33	0.0015	IRS4
Arginine and proline metabolism	-0.119617	-0.50434	0.997016	1	11|12	0.6842	ALDH18A1;AZIN2;SRM;CARNS1;GAMT;ODC1;CNDP2;NOS3;SMOX;ALDH4A1;PYCR3
Viral carcinogenesis	0.140281	0.500139	1	1	8|55	0.1938	H2BC17;HLA-G;HPN;H4C4;H2BC13;H4C12;CDC20;H2BC12
Gap junction	0.154321	0.496001	1	1	4|24	0.2108	TUBA3D;TUBA3E;ADCY7;TUBB8
Type I diabetes mellitus	0.174811	0.48643	1	1	12|12	0.8255	HLA-G;PTPRN2;HLA-DMB;HLA-DQB1;PRF1;HLA-C;HLA-B;ICA1;HLA-DRB1;HLA-F;CPE;HLA-DPA1
Carbohydrate digestion and absorption	0.170268	0.485944	1	1	3|14	0.2151	HK3;SI;CACNA1D
Viral myocarditis	0.16828	0.48353	1	1	9|15	0.6291	HLA-G;RAC3;ITGB2;EIF4G1;HLA-DMB;HLA-DQB1;PRF1;HLA-C;HLA-B
Tight junction	0.132018	0.44396	1	1	22|36	0.6688	TUBA3D;TUBA3E;CRB3;CACNA1D;CLDN14;CLDN3;MYH14;CLDN7;MICALL2;ARPC1B;LLGL2;PRKCZ;STK11;PARD6A;SCRIB;TUBA1B;LLGL1;CDK4;ERBB2;SLC9A3R1;TJP3;CLDN15
Phagosome	0.116399	0.402019	1	1	32|47	0.7231	TUBA3D;TUBA3E;HLA-G;COMP;TUBB8;ATP6V0E2;TUBB3;ITGB2;CORO1A;SCARB1;THBS2;CALR;HLA-DMB;CYBA;HGS;HLA-DQB1;COLEC11;SEC61A1;TUBB4B;ITGAM;HLA-C;ATP6V0B;TUBA1B;ATP6AP1;HLA-B;NCF1;TAP1;NCF2;FCGR1A;TCIRG1;CD14;TUBA1C
Glutathione metabolism	0.138736	0.394572	1	1	11|15	0.7211	GGT1;TXNDC12;OPLAH;RRM2;NAT8B;GSTT2B;GPX1;GGT5;G6PD;ODC1;IDH2
Porphyrin and chlorophyll metabolism	0.143664	0.381788	1	1	9|11	0.7728	UGT1A9;UGT1A3;ALAS2;CP;GUSB;BLVRB;HMBS;HMOX2;FECH
Drug metabolism	0.122837	0.38164	1	1	6|22	0.3569	UGT1A9;ALDH3B2;TK1;RRM2;UGT1A3;TYMP
Chemical carcinogenesis	0.105709	0.368581	0.998942	1	1|44	0.0047	CYP1A1

## Sheet: 2
Term	ES	NES	FDR q-val	FWER p-val	Tag %	Gene %	Lead_genes
Hypertrophic cardiomyopathy	-0.665264	-2.7902	≤ 0,001	≤ 0,001	14|21	0.1454	ITGB8;DMD;ITGA1;CACNB4;SLC8A1;CACNA2D1;ITGAV;TGFB2;PRKAA2;SGCB;CACNB2;CACNA2D3;ITGA9;EDN1
Dilated cardiomyopathy	-0.664506	-2.73552	≤ 0,001	≤ 0,001	13|20	0.1395	PLN;ITGB8;DMD;ITGA1;CACNB4;SLC8A1;CACNA2D1;ITGAV;TGFB2;SGCB;CACNB2;CACNA2D3;ITGA9
Arrhythmogenic right ventricular cardiomyopathy	-0.646708	-2.6205	≤ 0,001	≤ 0,001	12|19	0.1395	ITGB8;DMD;ITGA1;GJA1;CACNB4;SLC8A1;CACNA2D1;ITGAV;SGCB;CACNB2;CACNA2D3;ITGA9
cGMP-PKG signaling pathway	-0.441643	-2.53882	≤ 0,001	0.001	24|53	0.16	PLN;GUCY1A2;PDE5A;PRKG1;EDNRA;TRPC6;MYLK;EDNRB;PDE3A;SLC8A1;RGS2;PPP1R12A;MEF2C;ATP2B4;GNA13;CREB5;IRAG1;ATP1B1;PPP1CB;ROCK2;KCNMA1;ITPR1;KCNJ8;GNAQ
Protein digestion and absorption	-0.750194	-2.50827	≤ 0,001	0.001	8|11	0.1214	KCNE3;COL4A3;COL21A1;SLC8A1;COL25A1;SLC38A2;SLC36A4;ATP1B1
Vascular smooth muscle contraction	-0.458045	-2.32324	0.00175484	0.009	16|34	0.16	GUCY1A2;PRKG1;CALD1;EDNRA;MYLK;PPP1R12A;GNA13;IRAG1;CALCRL;PPP1CB;ROCK2;KCNMA1;PPP1R12B;EDN1;ITPR1;GNAQ
Ribosome	0.47427	2.32295	0.00969777	0.011	39|43	0.4648	MRPL12;MRPS12;RPL36;MRPL23;RPS2;MRPL28;MRPL14;RPL13;RPS5;MRPS2;RPS9;RPS28;MRPL4;RPS21;RPL41;RPS29;MRPL36;RPS17;RPS15;RPL8;RPLP1;FAU;RPS14;MRPS7;RPS3;RPL18;RPL30;RPL29;RPL3;MRPS18A;RPLP2;MRPS11;MRPL24;RPL7A;RPL28;RPL26L1;MRPL20;MRPL34;UBA52
Cytokine-cytokine receptor interaction	-0.482248	-2.2109	0.00568235	0.034	12|24	0.115	PRLR;TSLP;IL6ST;LEPR;IL33;FAS;TNFRSF11B;TNFSF13B;TGFB2;BMPR1A;LIFR;IL15
cAMP signaling pathway	-0.399165	-2.20906	0.00497205	0.034	20|48	0.1454	PLN;BDNF;GRIA3;PTGER3;EDNRA;NPY1R;DRD1;RAP1A;PDE3A;PPP1R12A;ATP2B4;VAV3;PLD1;PDE4D;CREB5;PLCE1;ATP1B1;PPP1CB;ROCK2;EDN1
Focal adhesion	-0.364075	-2.13968	0.0100091	0.07	22|54	0.1404	ITGB8;CAV1;CAV2;PAK3;ITGA1;MYLK;COL4A3;PTEN;HGF;PDGFD;RAP1A;ITGAV;PPP1R12A;CCND2;VAV3;PPP1CB;PDGFC;LAMA4;VCL;ROCK2;ITGA9;PPP1R12B
Neuroactive ligand-receptor interaction	-0.448668	-2.10669	0.011231	0.084	15|25	0.1647	PRLR;GRIA3;LEPR;PTGER3;EDNRA;GRIK2;NPY1R;DRD1;EDNRB;RXFP1;CALCRL;LPAR1;EDN1;GLRB;PTGER4
TGF-beta signaling pathway	-0.478388	-2.07278	0.0137197	0.112	17|20	0.3887	ID4;TGFB2;BMPR1A;FST;BMPR2;SMAD5;TGFBR1;SMAD9;SMAD4;SMAD1;ROCK1;RPS6KB1;RBL1;PPP2CB;SMURF2;SMAD2;ACVR2A
Cysteine and methionine metabolism	0.545366	1.98274	0.166625	0.25	9|16	0.2044	CBS;SDSL;TST;MPST;AHCY;BCAT2;KYAT1;PHGDH;SRM
Renin secretion	-0.445308	-1.97959	0.0293449	0.226	14|23	0.2821	GUCY1A2;EDNRA;KCNJ2;PDE3A;KCNMA1;EDN1;ITPR1;GNAQ;PTGER4;PPP3CB;PLCB1;CREB1;PRKACB;CALM1
Oxytocin signaling pathway	-0.348908	-1.95621	0.033567	0.268	25|47	0.2915	PTGS2;GUCY1A2;CACNB4;MYLK;KCNJ2;CACNA2D1;RGS2;PPP1R12A;MEF2C;PRKAA2;PPP1CB;CACNB2;ROCK2;CACNA2D3;PPP1R12B;ITPR1;GNAQ;PRKAA1;KRAS;PPP3CB;PLCB1;NRAS;PRKACB;CALM1;ROCK1
Calcium signaling pathway	-0.346035	-1.92468	0.0391079	0.32	20|49	0.1853	PLN;FGF7;FGF2;PTGER3;EDNRA;MYLK;DRD1;HGF;EDNRB;PDGFD;SLC8A1;ATP2B4;PLCE1;NTRK2;PDGFC;ASPH;ITPR1;GNAQ;GNA14;MET
Pentose phosphate pathway	0.621278	1.92458	0.173384	0.348	9|11	0.2833	ALDOA;PFKL;GLYCTK;TKT;FBP1;PGLS;PGD;G6PD;TALDO1
Glycosaminoglycan degradation	0.69973	1.90043	0.160895	0.414	6|7	0.2361	HYAL3;IDUA;SGSH;GUSB;HYAL2;NAGLU
Glycine, serine and threonine metabolism	0.588589	1.89195	0.138061	0.427	9|11	0.3125	CBS;GNMT;SDSL;GCAT;GLYCTK;PHGDH;SHMT2;GRHPR;GAMT
Circadian rhythm	-0.566137	-1.8764	0.0531132	0.421	8|11	0.2772	RORB;FBXL3;RORA;PRKAA2;PER3;PRKAA1;CLOCK;CREB1
Pancreatic secretion	-0.493469	-1.87606	0.0501592	0.422	10|15	0.2508	TRPC1;RAP1A;SLC12A2;ATP2B4;ATP1B1;KCNMA1;ITPR1;GNAQ;RAP1B;PLCB1
Regulation of actin cytoskeleton	-0.304323	-1.86994	0.049342	0.436	37|69	0.3109	FGF7;ITGB8;FGF2;CFL2;PAK3;ITGA1;MYLK;PDGFD;ITGAV;PPP1R12A;VAV3;GNA13;PPP1CB;LPAR1;PDGFC;VCL;ROCK2;ITGA9;PPP1R12B;RDX;ENAH;GNG12;PIK3CA;ACTR2;NCKAP1;SOS2;KRAS;PIK3R1;WASL;SOS1;ABI2;DIAPH2;NRAS;ROCK1;APC;RRAS2;IQGAP1
Systemic lupus erythematosus	0.602045	1.8087	0.227016	0.634	7|10	0.2282	H2AW;H2AC8;H2BC12;H2AJ;SNRPB;H2AX;C1QA
Glycolysis | Gluconeogenesis	0.509408	1.80415	0.200001	0.644	13|15	0.4252	ALDH3B2;ALDOA;PFKL;ACSS1;AKR1A1;FBP1;HK2;G6PC3;ENO1;TPI1;PKM;PCK2;GAPDH
Cell adhesion molecules	-0.420818	-1.79331	0.0796178	0.605	11|20	0.1734	ITGB8;NEGR1;NLGN1;CLDN11;CNTN1;ITGAV;NLGN4Y;SDC2;ITGA9;NRXN3;JAM2
Sulfur relay system	0.771025	1.77715	0.213902	0.717	4|5	0.0981	CTU1;TST;CTU2;MPST
Amoebiasis	-0.419995	-1.75479	0.0995642	0.699	12|19	0.2809	COL4A3;TGFB2;LAMA4;VCL;GNAQ;GNA14;PIK3CA;SERPINB9;PIK3R1;GNAL;PLCB1;PRKACB
Proteoglycans in cancer	-0.284685	-1.74841	0.0979787	0.709	26|63	0.2272	FGF2;CAV1;CAV2;HGF;FAS;ITGAV;PPP1R12A;GAB1;TGFB2;VAV3;PLCE1;PPP1CB;SDC2;ROCK2;PPP1R12B;FZD3;RDX;ITPR1;FZD7;FRS2;MET;PIK3CA;MDM2;SOS2;KRAS;PIK3R1
Steroid biosynthesis	0.700506	1.74475	0.23784	0.796	5|6	0.1534	CYP51A1;DHCR24;LSS;DHCR7;TM7SF2
Circadian entrainment	-0.398865	-1.72641	0.108243	0.754	13|22	0.2821	GUCY1A2;PRKG1;GRIA3;GNG2;PER3;ITPR1;GNAQ;GNG12;GNB4;PLCB1;CREB1;PRKACB;CALM1
Signaling pathways regulating pluripotency of stem cells	-0.302419	-1.7126	0.112895	0.787	26|48	0.2899	ID4;FGF2;IL6ST;BMI1;MEIS1;SKIL;JAK2;PCGF5;BMPR1A;LIFR;ISL1;FZD3;RIF1;FZD7;BMPR2;PIK3CA;REST;KRAS;SMAD5;PCGF6;PIK3R1;SMAD9;SMAD4;NRAS;SMAD1;SMARCAD1
Regulation of lipolysis in adipocytes	-0.464238	-1.71147	0.108597	0.787	4|14	0.0474	PTGS2;PRKG1;PTGER3;NPY1R
Lysosome	0.341307	1.70944	0.273654	0.863	37|47	0.4787	HYAL3;GAA;ABCA2;CTSD;ATP6V0B;ARSA;AP1M2;IDUA;AP1S1;NAGPA;SGSH;GUSB;HYAL2;AP1B1;NAGLU;PLA2G15;SLC11A1;GGA1;MAN2B1;GNPTG;ATP6AP1;SMPD1;MCOLN1;AP4M1;TCIRG1;AP3D1;AP1G2;GBA;CLTB;IGF2R;ARSG;ATP6V0D1;ACP2;AP1M1;CTSF;CLTA;GGA3
Fructose and mannose metabolism	0.488981	1.70775	0.25078	0.864	12|15	0.3542	GFUS;ALDOA;PFKL;GMPPB;PFKFB4;FBP1;TKFC;HK2;GMPPA;PMM1;TPI1;FCSK
Salivary secretion	-0.427485	-1.70457	0.108361	0.795	11|18	0.2821	GUCY1A2;PRKG1;SLC12A2;ATP2B4;ATP1B1;KCNMA1;ITPR1;GNAQ;PLCB1;PRKACB;CALM1
Galactose metabolism	0.572392	1.69256	0.255375	0.89	6|9	0.2366	PFKL;GAA;GALE;GALK1;HK2;G6PC3
DNA replication	0.520016	1.68042	0.257703	0.91	11|12	0.4134	FEN1;POLD2;POLD4;MCM2;RFC2;POLD1;MCM7;MCM5;RNASEH2C;POLA2;LIG1
MicroRNAs in cancer	-0.287168	-1.65323	0.14268	0.89	30|56	0.3062	PTGS2;MMP16;BMI1;PTEN;GLS;ZEB2;CCND2;TGFB2;ZFPM2;ZEB1;FZD3;RDX;BMPR2;MET;PIK3CA;DICER1;ATM;MDM2;SOS2;KRAS;SIRT1;PIK3R1;SOS1;CDKN1B;MDM4;RECK;NRAS;ROCK1;APC;CCNG1
Oxidative phosphorylation	0.324814	1.64249	0.301513	0.94	34|45	0.4733	ATP6V0E2;NDUFB7;NDUFA13;ATP5F1D;ATP6V0B;UQCRHL;CYC1;NDUFS7;NDUFA11;NDUFA3;COX5B;NDUFS8;NDUFB11;UQCRQ;NDUFA2;ATP6AP1;UQCRC1;ATP6V1F;TCIRG1;COX8A;ATP5MC2;ATP5MC1;ATP5ME;NDUFS6;NDUFB10;COX6B1;NDUFV1;ATP6V0D1;ATP5MF;NDUFA8;COX7A2;NDUFA1;SDHA;COX4I1
Arginine and proline metabolism	0.518092	1.641	0.283704	0.94	8|11	0.3125	PYCR1;PYCR3;ALDH4A1;SMOX;SRM;NOS3;CNDP2;GAMT
Drug metabolism	0.465408	1.62923	0.284156	0.954	10|15	0.2976	ALDH3B2;NME3;TK1;IMPDH1;NME2;NME4;GUSB;UCK1;ITPA;UCKL1
Glutathione metabolism	0.49614	1.62111	0.279939	0.959	9|13	0.2809	GGT1;TXNDC12;GPX1;OPLAH;SRM;GPX4;PGD;IDH2;G6PD
JAK-STAT signaling pathway	-0.303164	-1.59587	0.188803	0.943	16|38	0.2442	PRLR;TSLP;IL6ST;LEPR;JAK2;FHL1;CCND2;LIFR;IL15;SOCS4;SOCS6;PIK3CA;SOCS5;SOS2;PIK3R1;SOS1
Glyoxylate and dicarboxylate metabolism	0.554501	1.58196	0.331977	0.978	7|9	0.309	PGP;GLYCTK;ACSS1;SHMT2;PCCB;GRHPR;MDH2
RNA polymerase	0.469873	1.58165	0.314922	0.978	11|13	0.4534	POLR2L;POLR2J;POLR2E;POLR2I;POLR2F;POLR3H;POLR2H;POLR3K;POLR2A;POLR3E;POLR1A
Amyotrophic lateral sclerosis	0.244606	1.57468	0.310858	0.978	109|130	0.5838	TUBA3D;DNAH9;NDUFB7;MAPK12;BAD;ATG101;KLC3;NDUFA13;GPX1;ATP5F1D;TOMM40;DNAH10;TUBB4B;UQCRHL;ADRM1;CYC1;NDUFS7;NDUFA11;MAPK11;TRAF2;NDUFA3;DNAL4;ATG2A;KLC2;NUP210;COX5B;ITPR3;BAX;ACTR1B;PSMB5;NDUFS8;PINK1;VCP;NDUFB11;UQCRQ;NDUFA2;PSMD8;ALYREF;UQCRC1;NUP93;COX8A;ATP5MC2;KLC4;ATP5MC1;NDUFS6;ULK1;SIGMAR1;TUBA1B;CCS;NDUFB10;COX6B1;SEC13;SQSTM1;MAPK13;PSMD2;PSMB6;NDUFV1;PSMB7;PSMB3;CHCHD10;NDUFA8;PSMC3…
Pentose and glucuronate interconversions	0.563284	1.56962	0.304661	0.98	5|8	0.1916	DHDH;AKR1A1;DCXR;CRYL1;GUSB
Adipocytokine signaling pathway	-0.347399	-1.55868	0.22436	0.961	6|24	0.1091	ACSL6;LEPR;ACSL4;JAK2;PPARGC1A;PRKAA2
Phosphatidylinositol signaling system	-0.29168	-1.54701	0.229508	0.969	17|41	0.2508	DGKH;PIP4P2;PTEN;MTMR7;IPMK;PLCE1;PIK3C2A;PPIP5K2;ITPR1;IMPA1;PIK3CA;SYNJ1;PI4K2B;INPP4B;PIK3R1;MTMR6;PLCB1
Axon guidance	-0.260869	-1.54591	0.223046	0.969	23|60	0.2272	CFL2;PAK3;TRPC1;SEMA3A;EPHA7;TRPC6;PARD6B;PLXNA4;TRPC4;DPYSL2;EPHA3;ROCK2;FZD3;BMPR2;EPHA4;NRP1;ENAH;MET;PIK3CA;SEMA3C;KRAS;PPP3CB;PIK3R1
ECM-receptor interaction	-0.436961	-1.5379	0.225127	0.972	7|13	0.1395	FREM2;ITGB8;ITGA1;COL4A3;ITGAV;LAMA4;ITGA9
Phagosome	0.354859	1.53068	0.359178	0.992	8|26	0.1786	COMP;TUBA3D;ATP6V0E2;SCARB1;ATP6V0B;TUBB4B;HGS;CALR
Inositol phosphate metabolism	-0.335157	-1.51671	0.242697	0.985	12|25	0.2508	PTEN;MTMR7;IPMK;PLCE1;PIK3C2A;IMPA1;PIK3CA;SYNJ1;PI4K2B;INPP4B;MTMR6;PLCB1
Pathways in cancer	-0.211527	-1.51448	0.238037	0.987	55|132	0.2821	PTGS2;FGF7;KITLG;FGF2;IL6ST;PTGER3;EDNRA;COL4A3;PTEN;GNG2;HGF;EDNRB;FAS;RB1;ITGAV;JAK2;RUNX1T1;CCND2;TGFB2;PLD1;GNA13;IL15;LPAR1;LAMA4;ROCK2;FZD3;EDN1;FZD7;GNAQ;RARB;PTGER4;GNG12;POLK;MET;PIK3CA;MITF;LRP6;GNB4;MDM2;SOS2;FOXO1;KRAS;TGFBR1;PIK3R1;APPL1;LPAR6;SOS1;CDKN1B;PLCB1;SMAD4;SKP2;NRAS;PRKACB;CYCS;CALM1
Mismatch repair	0.633881	1.50731	0.388716	0.994	4|5	0.2298	POLD2;POLD4;RFC2;POLD1
Hippo signaling pathway	-0.260918	-1.50518	0.242133	0.99	30|53	0.3441	DCHS2;PARD6B;FRMD6;WWTR1;FAT4;CCND2;TGFB2;BMPR1A;PPP1CB;TEAD1;FZD3;FZD7;BMPR2;MOB1A;YAP1;NKD1;MOB1B;LATS1;TGFBR1;SMAD4;SMAD1;YWHAZ;APC;SAV1;TCF7L2;STK3;PRKCI;PPP2CB;PPP1CC;PARD6G
Gap junction	-0.316153	-1.50247	0.237833	0.99	16|29	0.2809	GUCY1A2;PRKG1;GJA1;DRD1;PDGFD;LPAR1;PDGFC;ITPR1;GNAQ;MAP3K2;SOS2;KRAS;SOS1;PLCB1;NRAS;PRKACB
Neutrophil extracellular trap formation	0.336755	1.49343	0.402678	0.997	20|31	0.4169	H2AW;H2AC8;H2BC12;MAPK12;SLC25A6;H2AJ;HDAC10;H2AX;SELPLG;MAPK11;GSDMD;MAP2K2;PIK3R3;AKT1;AKT2;SRC;HDAC11;MAPK13;PLCB3;HDAC7
Base excision repair	0.430567	1.49114	0.391473	0.997	14|15	0.5131	MPG;NTHL1;FEN1;POLD2;POLD4;POLL;POLD1;OGG1;LIG3;LIG1;NEIL1;APEX2;XRCC1;SMUG1
Chemical carcinogenesis	-0.267567	-1.4892	0.246213	0.993	21|48	0.2809	PTGS2;AHR;FGF7;FGF2;PAQR8;KPNA5;RB1;JAK2;PGR;CREB5;KPNA3;ATF2;PIK3CA;SOS2;RPS6KA6;KRAS;PIK3R1;SOS1;NRAS;CREB1;PRKACB
Pyruvate metabolism	0.481714	1.48495	0.389301	0.997	9|11	0.4044	LDHD;ACSS1;AKR1A1;HAGH;GRHPR;ACACA;MDH2;PKM;PCK2
Herpes simplex virus 1 infection	-0.197234	-1.48407	0.245645	0.995	98|146	0.4466	ZNF100;FAS;JAK2;ZFP37;CGAS;HCFC2;PPP1CB;ZNF662;ZNF546;ZNF273;ZNF727;ZNF675;ZNF566;TLR3;ZNF718;PIK3CA;ZNF354C;ZFP1;ZNF25;ZNF254;ZNF141;ZNF214;ZNF529;ZNF430;ZNF286A;PIK3R1;ZNF10;SRSF1;ZNF431;ZNF429;ZNF699;ZNF354A;ZNF658;ZNF85;ZNF347;ZFP14;ZFP30;ZNF674;ZNF684;CYCS;ZNF441;RBAK;ZNF891;ZNF43;ZNF793;ZNF461;DDX58;ZNF879;ZNF383;ZNF548;ZNF91;ZNF559;ZNF611;MAP3K7;PPP1CC;ZNF780B;ZNF8;EIF2AK2;ZNF224;ZNF12;BIR…
Pyrimidine metabolism	0.376816	1.48193	0.381054	0.998	13|21	0.349	NME3;TK1;NME2;NME4;DCTPP1;CANT1;ENTPD6;DTYMK;UCK1;NT5M;UCKL1;CAD;NT5C
PI3K-Akt signaling pathway	-0.224114	-1.47882	0.244413	0.995	39|97	0.248	PRLR;FGF7;ITGB8;KITLG;FGF2;BDNF;ITGA1;ANGPT1;COL4A3;PTEN;GNG2;HGF;PDGFD;ITGAV;JAK2;CCND2;PKN2;PRKAA2;CREB5;NTRK2;LPAR1;PDGFC;LAMA4;ITGA9;SGK3;GNG12;ATF2;MET;PIK3CA;GNB4;MDM2;PRKAA1;SOS2;KRAS;PIK3R1;LPAR6;PPP2R5E;SOS1;CDKN1B
Olfactory transduction	-0.455951	-1.46562	0.25436	0.996	8|10	0.3788	PRKG1;SLC8A1;RGS2;GNAL;PRKACB;CALM1;PDE1A;CALM2
Fatty acid degradation	-0.462045	-1.45861	0.256687	0.996	2|9	0.0523	ACSL6;ACSL4
Fat digestion and absorption	0.575291	1.44261	0.447798	1	5|6	0.2817	SLC27A4;SCARB1;AGPAT2;DGAT1;DGAT2
Fatty acid biosynthesis	-0.458181	-1.43789	0.277499	0.998	2|9	0.0523	ACSL6;ACSL4
Cholinergic synapse	-0.301665	-1.43316	0.276894	0.998	16|30	0.2809	GNG2;KCNQ5;KCNJ2;JAK2;CREB5;ITPR1;GNAQ;GNG12;PIK3CA;GNB4;KRAS;PIK3R1;PLCB1;NRAS;CREB1;PRKACB
Serotonergic synapse	-0.332363	-1.43223	0.27136	0.998	11|20	0.2809	PTGS2;TRPC1;GNG2;ITPR1;GNAQ;GNG12;GNB4;KRAS;PLCB1;NRAS;PRKACB
Proteasome	0.346015	1.42871	0.463943	1	22|24	0.5631	ADRM1;PSMB5;PSMD8;PSMD2;PSMB8;PSMB6;PSMB7;PSMB3;PSMC3;PSMB10;PSMD3;PSMD9;PSMD7;PSMD13;PSMC4;PSMA7;PSMD4;PSMB1;PSMC5;PSMB4;PSMF1;PSMC6
Melanoma	-0.293224	-1.42351	0.275932	0.998	14|31	0.2272	FGF7;FGF2;PTEN;HGF;PDGFD;RB1;PDGFC;POLK;MET;PIK3CA;MITF;MDM2;KRAS;PIK3R1
Apelin signaling pathway	-0.266896	-1.42073	0.272984	0.998	20|42	0.2821	MYLK;GNG2;SLC8A1;MEF2C;PPARGC1A;PRKAA2;GNA13;ITPR1;GNAQ;GNG12;GNB4;PRKAA1;KRAS;TGFBR1;MEF2A;PLCB1;SMAD4;NRAS;PRKACB;CALM1
Ras signaling pathway	-0.231394	-1.42013	0.268036	0.998	29|67	0.2821	FGF7;KITLG;FGF2;BDNF;PAK3;ANGPT1;GNG2;HGF;PDGFD;RAP1A;GAB1;PLD1;PLCE1;NTRK2;PDGFC;RASA2;GNG12;MET;PIK3CA;GNB4;SOS2;KRAS;SHOC2;PIK3R1;SOS1;RAP1B;NRAS;PRKACB;CALM1
Cardiac muscle contraction	-0.324728	-1.39635	0.293237	1	7|20	0.1374	CACNB4;SLC8A1;CACNA2D1;ATP1B1;CACNB2;ASPH;CACNA2D3
Spliceosome	0.268032	1.38363	0.551598	1	44|48	0.6359	HSPA6;SNRPB;SNRNP70;LSM7;LSM4;PUF60;XAB2;SF3B5;PCBP1;PRPF19;PRPF31;U2AF2;CCDC12;ALYREF;CHERP;SNRPD2;HSPA8;TXNL4A;SRSF9;SNRPA;SNU13;PPIE;PQBP1;DDX23;SF3A2;SF3B2;PHF5A;SNRPC;EFTUD2;EIF4A3;SNRNP200;PRPF8;ZMAT2;PLRG1;SRSF2;HNRNPA3;TRA2B;LSM8;RBM25;TCERG1;BCAS2;LSM5;PRPF40A;TRA2A
Coronavirus disease	0.266973	1.37873	0.54609	1	35|52	0.4398	MAPK12;RPL36;RPS2;IKBKG;RPL13;IRAK1;RPS5;RPS9;RPS28;MAPK11;NFKBIB;RPS21;C1QA;TYK2;RPL41;RPS29;RPS17;RPS15;RPL8;RPLP1;PIK3R3;FAU;RPS14;RPS3;RPL18;RPL30;RPL29;RPL3;RPLP2;MAPK13;RPL7A;RPL28;IKBKE;RPL26L1;RELA
Morphine addiction	-0.344593	-1.37583	0.317191	1	8|17	0.1987	DRD1;GNG2;PDE7B;PDE3A;PDE4D;PDE8B;GNG12;GNB4
Adrenergic signaling in cardiomyocytes	-0.249988	-1.37061	0.318455	1	19|46	0.2821	PLN;SCN7A;CACNB4;SLC8A1;CACNA2D1;ATP2B4;CREB5;ATP1B1;PPP1CB;CACNB2;CACNA2D3;GNAQ;ATF2;PPP2R5E;PLCB1;PPP2R3A;CREB1;PRKACB;CALM1
Arachidonic acid metabolism	0.479937	1.35519	0.587872	1	5|8	0.1251	GGT1;LTC4S;PLA2G4F;GPX1;PTGES2
Parkinson disease	0.229885	1.35492	0.570566	1	70|89	0.5496	TUBA3D;NDUFB7;SLC25A6;KLC3;NDUFA13;ATP5F1D;TUBB4B;UQCRHL;ADRM1;CYC1;NDUFS7;NDUFA11;NDUFA3;KLC2;COX5B;ITPR3;BAX;PSMB5;NDUFS8;UBE2J2;PINK1;TRAP1;NDUFB11;UQCRQ;NDUFA2;PSMD8;UQCRC1;UBB;COX8A;ATP5MC2;KLC4;HTRA2;ATP5MC1;NDUFS6;TXN2;TUBA1B;NDUFB10;COX6B1;PSMD2;PSMB6;NDUFV1;PSMB7;PSMB3;NDUFA8;PSMC3;COX7A2;PSMD3;UBA1;NDUFA1;BCL2L1;SDHA;UBA52;PSMD9;COX4I1;PSMD7;PSMD13;PSMC4;PSMA7;PSMD4;UQCRFS1;ATP5F1B;DAXX…
Glutamatergic synapse	-0.289197	-1.35228	0.336858	1	12|26	0.2229	TRPC1;GRIA3;GRIK2;GNG2;GLS;SLC38A2;PLD1;ITPR1;GNAQ;GNG12;GNB4;PPP3CB
Huntington disease	0.211007	1.34933	0.566983	1	90|121	0.539	TUBA3D;DNAH9;NDUFB7;MAP3K10;SLC25A6;ATG101;KLC3;NDUFA13;GPX1;ATP5F1D;POLR2L;DNAH10;TUBB4B;UQCRHL;ADRM1;CYC1;CREB3L4;POLR2J;NDUFS7;NDUFA11;TRAF2;NDUFA3;STX1A;POLR2E;DNAL4;ATG2A;POLR2I;KLC2;COX5B;BAX;ACTR1B;PSMB5;NDUFS8;POLR2F;NDUFB11;UQCRQ;POLR2H;NDUFA2;PSMD8;AP2S1;CREB3;UQCRC1;MAP2K7;COX8A;ATP5MC2;KLC4;ATP5MC1;NDUFS6;ULK1;TUBA1B;AP2A1;NDUFB10;COX6B1;CLTB;PSMD2;PSMB6;NDUFV1;PLCB3;AP2A2;PSMB7;PSMB3…
Ferroptosis	-0.389082	-1.34672	0.337959	1	2|12	0.0523	ACSL6;ACSL4
Aminoacyl-tRNA biosynthesis	0.356919	1.33832	0.577307	1	19|19	0.6443	FARSA;VARS1;MARS1;LARS2;AARS2;CARS2;AARS1;TARS2;CARS1;EARS2;FARS2;QARS1;YARS1;HARS1;GATB;SARS1;HARS2;SEPSECS;DARS1
Retinol metabolism	-0.498	-1.33095	0.355992	1	3|6	0.1939	CYP27C1;LRAT;RDH10
PPAR signaling pathway	-0.384402	-1.31927	0.366987	1	3|12	0.0853	ACSL6;ACSL4;SORBS1
Long-term depression	-0.314859	-1.31746	0.3628	1	9|19	0.2765	GUCY1A2;PRKG1;GRIA3;GNA13;ITPR1;GNAQ;KRAS;PLCB1;NRAS
Glycosphingolipid biosynthesis	-0.381086	-1.31385	0.362082	1	5|12	0.1794	B3GALT2;B3GALT1;ST6GALNAC3;SLC33A1;B3GNT2
Long-term potentiation	-0.288349	-1.30821	0.364412	1	16|25	0.3788	RAP1A;PPP1CB;ITPR1;GNAQ;RPS6KA6;KRAS;PPP3CB;RAP1B;PLCB1;NRAS;PRKACB;CALM1;PPP1CC;RPS6KA3;PPP3R1;CALM2
Collecting duct acid secretion	0.503284	1.2796	0.718199	1	5|6	0.4277	ATP6V0E2;SLC12A7;ATP6V1F;TCIRG1;ATP6V0D1
beta-Alanine metabolism	0.479607	1.27765	0.704769	1	4|7	0.28	ALDH3B2;SMOX;ACADS;CNDP2
Fatty acid elongation	-0.401216	-1.27443	0.411657	1	4|9	0.2164	ELOVL4;HACD1;HSD17B12;HACD4
Protein processing in endoplasmic reticulum	0.225391	1.27426	0.695177	1	41|73	0.4046	TXNDC5;HSPA6;PDIA4;HYOU1;STUB1;LMAN2;P4HB;SIL1;HSPBP1;MAN1B1;CALR;DDOST;FBXO6;TRAF2;MOGS;PREB;DNAJB2;BAX;OS9;PRKCSH;SEC61A1;UBE2J2;VCP;UBXN6;PDIA6;UBXN1;SSR4;SYVN1;MAP2K7;DNAJC5;CAPN1;SSR2;HSPA8;DNAJB12;ERP29;ATF6B;EDEM2;GANAB;BCAP31;SEC13;RPN1
Transcriptional misregulation in cancer	-0.232488	-1.26169	0.426971	1	18|43	0.248	GRIA3;BMI1;EYA1;MEIS1;NFKBIZ;MEF2C;RUNX1T1;CCND2;ZEB1;POLK;MET;MITF;ATM;MDM2;FOXO1;DUSP6;PBX1;CDKN1B
Epithelial cell signaling in Helicobacter pylori infection	0.330038	1.25832	0.719218	1	14|20	0.4398	ATP6V0E2;MAPK12;ATP6V0B;IKBKG;CSK;MAPK11;ATP6AP1;ATP6V1F;TCIRG1;GIT1;SRC;MAPK13;ATP6V0D1;RELA
Gastric acid secretion	-0.322119	-1.25079	0.438307	1	8|16	0.2821	MYLK;KCNJ2;ATP1B1;ITPR1;GNAQ;PLCB1;PRKACB;CALM1
GABAergic synapse	-0.347722	-1.24725	0.437104	1	6|13	0.1987	PLCL1;GNG2;GLS;SLC38A2;GNG12;GNB4
Amino sugar and nucleotide sugar metabolism	0.323914	1.24636	0.735642	1	10|20	0.304	AMDHD2;GFUS;RENBP;GMPPB;GALE;GALK1;UAP1L1;HK2;GMPPA;PMM1
RIG-I-like receptor signaling pathway	0.299386	1.24354	0.725935	1	10|26	0.2161	FADD;MAPK12;TRADD;IRF7;PIN1;IKBKG;MAPK11;TKFC;TRAF2;NFKBIB
Rap1 signaling pathway	-0.206069	-1.2429	0.437677	1	24|63	0.2508	FGF7;KITLG;FGF2;ANGPT1;PARD6B;HGF;PDGFD;RAP1A;VAV3;PLCE1;LPAR1;RAPGEF6;PDGFC;GNAQ;ENAH;KRIT1;MET;PIK3CA;PRKD3;KRAS;PIK3R1;CTNND1;RAP1B;PLCB1
Pathways of neurodegeneration	0.185548	1.23949	0.719818	1	117|162	0.539	TUBA3D;DNAH9;WNT9A;FADD;NDUFB7;MAPK12;BAD;MAP3K10;SLC25A6;ATG101;KLC3;NDUFA13;DVL1;AXIN1;GPX1;SPTBN2;ATP5F1D;TOMM40;DNAH10;TUBB4B;UQCRHL;ADRM1;CYC1;NDUFS7;HRAS;NDUFA11;CDK5;MAPK11;WNT7B;TRAF2;NDUFA3;STX1A;DNAL4;HSD17B10;ATG2A;FRAT2;KLC2;COX5B;ITPR3;WNT4;BAX;ACTR1B;MAP2K2;PSMB5;NDUFS8;UBE2J2;PINK1;VCP;TRAP1;NDUFB11;UQCRQ;NDUFA2;PSMD8;UQCRC1;LRP5;MAP2K7;UBB;DVL2;COX8A;CAPN1;ATP5MC2;KLC4;HTRA2;ATP5M…
Prion disease	0.208596	1.23941	0.703283	1	61|95	0.4818	TUBA3D;GRIN3B;HSPA6;NDUFB7;MAPK12;BAD;SLC25A6;KLC3;NDUFA13;ATP5F1D;TUBB4B;UQCRHL;ADRM1;CYC1;CREB3L4;NDUFS7;NDUFA11;MAPK11;NDUFA3;C1QA;KLC2;COX5B;ITPR3;BAX;PSMB5;PIK3R3;NDUFS8;NDUFB11;UQCRQ;NDUFA2;PSMD8;CREB3;UQCRC1;COX8A;ATP5MC2;KLC4;HSPA8;ATP5MC1;NDUFS6;TUBA1B;ATF6B;NDUFB10;COX6B1;MAPK13;PSMD2;PSMB6;NDUFV1;PRKCD;PSMB7;PSMB3;STIP1;NDUFA8;PSMC3;COX7A2;PSMD3;NDUFA1;SDHA;PSMD9;COX4I1;PSMD7;PSMD13
HIF-1 signaling pathway	0.295066	1.23753	0.69277	1	20|28	0.4398	EPO;EIF4EBP1;ALDOA;PFKL;ELOB;LTBR;RPS6KB2;HK2;ENO1;NOS3;EGLN1;MAP2K2;PIK3R3;AKT1;MKNK2;AKT2;SLC2A1;CDKN1A;GAPDH;RELA
Endocrine and other factor-regulated calcium reabsorption	-0.317018	-1.23197	0.450448	1	16|16	0.684	SLC8A1;ATP2B4;ATP1B1;GNAQ;DNM3;PLCB1;PRKACB;AP2M1;CLTA;AP2A2;PLCB3;CLTB;AP2A1;ADCY6;DNM2;AP2S1
Adherens junction	-0.293402	-1.23124	0.444598	1	14|20	0.3707	SORBS1;VCL;MET;SSX2IP;FER;TGFBR1;WASL;CTNND1;SMAD4;IQGAP1;TCF7L2;YES1;MAP3K7;NLK
Apoptosis	0.255087	1.23048	0.696163	1	17|41	0.3014	TUBA3D;GADD45G;FADD;BAD;ENDOG;TRADD;CTSD;IKBKG;PIDD1;HRAS;TRAF2;ITPR3;BOK;BAX;MAP2K2;PIK3R3;AKT1
Other glycan degradation	0.47783	1.2137	0.725474	1	6|6	0.5227	HEXD;MAN2B1;MAN2B2;GBA;GBA2;HEXA
Inflammatory bowel disease	-0.485863	-1.20687	0.481384	1	2|5	0.0961	RORA;TGFB2
African trypanosomiasis	-0.421381	-1.20144	0.483971	1	4|7	0.2508	FAS;LAMA4;GNAQ;PLCB1
Mineral absorption	0.341879	1.19774	0.7535	1	6|15	0.172	SLC5A1;FTH1;SLC39A4;TRPV6;SLC26A6;HMOX2
Parathyroid hormone synthesis, secretion and action	-0.236199	-1.18217	0.512576	1	14|32	0.2809	MMP16;MEF2C;PLD1;GNA13;PDE4D;CREB5;ITPR1;GNAQ;ATF2;LRP6;MEF2A;PLCB1;CREB1;PRKACB
Butanoate metabolism	0.416417	1.18138	0.781938	1	1|8	0.0016	ACSM1
Renal cell carcinoma	-0.246276	-1.1792	0.509897	1	13|29	0.2765	PAK3;HGF;RAP1A;GAB1;TGFB2;MET;PIK3CA;SOS2;KRAS;PIK3R1;SOS1;RAP1B;NRAS
Melanogenesis	-0.249402	-1.17874	0.503072	1	14|29	0.2821	KITLG;EDNRB;DCT;FZD3;EDN1;FZD7;GNAQ;MITF;KRAS;PLCB1;NRAS;CREB1;PRKACB;CALM1
Cholesterol metabolism	0.411469	1.17871	0.773789	1	5|8	0.3064	TSPO;SCARB1;LRPAP1;LDLRAP1;LDLR
FoxO signaling pathway	-0.216991	-1.17717	0.49853	1	21|44	0.2765	PTEN;CCND2;TGFB2;PRKAA2;SGK3;PIK3CA;ATM;MDM2;PRKAA1;ATG12;SOS2;FOXO1;KRAS;TGFBR1;SIRT1;PIK3R1;SOS1;CDKN1B;SMAD4;SKP2;NRAS
Necroptosis	0.230874	1.17499	0.768064	1	9|47	0.0987	H2AW;H2AC8;FTH1;SPATA2L;FADD;PLA2G4F;SLC25A6;H2AJ;TRADD
Prostate cancer	-0.227298	-1.17267	0.499816	1	17|38	0.2772	PTEN;PDGFD;RB1;SRD5A2;CREB5;ZEB1;PDGFC;PIK3CA;MDM2;SOS2;FOXO1;KRAS;PIK3R1;SOS1;CDKN1B;NRAS;CREB1
Biosynthesis of unsaturated fatty acids	-0.368465	-1.16377	0.509422	1	5|9	0.2164	ELOVL4;HACD1;SCD5;HSD17B12;HACD4
Dopaminergic synapse	-0.208652	-1.15999	0.509118	1	20|48	0.2821	GRIA3;DRD1;GNG2;CREB5;PPP1CB;ITPR1;GNAQ;GNG12;ATF2;GNB4;CLOCK;PPP3CB;GNAL;PPP2R5E;PLCB1;PPP2R3A;KIF5B;CREB1;PRKACB;CALM1
Malaria	0.453106	1.15337	0.812279	1	1|6	0.0035	COMP
Alzheimer disease	0.181026	1.14926	0.807645	1	91|128	0.539	TUBA3D;WNT9A;FADD;NDUFB7;BAD;SLC25A6;ATG101;KLC3;NDUFA13;DVL1;AXIN1;ATP5F1D;TUBB4B;UQCRHL;ADRM1;CYC1;NDUFS7;HRAS;NDUFA11;CDK5;WNT7B;TRAF2;NDUFA3;HSD17B10;ATG2A;FRAT2;KLC2;COX5B;ITPR3;WNT4;MAP2K2;PSMB5;PIK3R3;NDUFS8;AKT1;NDUFB11;UQCRQ;NDUFA2;PSMD8;UQCRC1;LRP5;MAP2K7;DVL2;COX8A;CAPN1;ATP5MC2;KLC4;ATP5MC1;NDUFS6;PSENEN;ULK1;TUBA1B;CSNK1E;AKT2;NDUFB10;COX6B1;PSMD2;PSMB6;NDUFV1;PLCB3;PSMB7;PSMB3;APH1A…
Platelet activation	-0.217754	-1.14021	0.53846	1	16|38	0.2915	GUCY1A2;PRKG1;MYLK;RAP1A;PPP1R12A;GNA13;PPP1CB;ROCK2;ITPR1;GNAQ;PIK3CA;PIK3R1;RAP1B;PLCB1;PRKACB;ROCK1
VEGF signaling pathway	0.283649	1.13906	0.820385	1	13|24	0.3014	RAC3;MAPK12;BAD;PLA2G4F;SHC2;SPHK2;MAPKAPK3;HRAS;MAPK11;NOS3;MAP2K2;PIK3R3;AKT1
Small cell lung cancer	-0.23147	-1.13501	0.541421	1	13|31	0.2816	PTGS2;COL4A3;PTEN;RB1;ITGAV;LAMA4;RARB;POLK;PIK3CA;PIK3R1;CDKN1B;SKP2;CYCS
MAPK signaling pathway	-0.166306	-1.12963	0.543606	1	31|102	0.2229	FGF7;KITLG;FGF2;BDNF;ANGPT1;CACNB4;HGF;PDGFD;FAS;RAP1A;CACNA2D1;MEF2C;TGFB2;MAP3K1;NTRK2;MAP3K20;PDGFC;CACNB2;CACNA2D3;RASA2;GNG12;MAP3K2;MAP4K3;ATF2;MET;SOS2;RPS6KA6;KRAS;DUSP6;TGFBR1;PPP3CB
Amphetamine addiction	-0.263266	-1.12734	0.540741	1	10|21	0.2821	GRIA3;DRD1;CREB5;PPP1CB;ATF2;PPP3CB;SIRT1;CREB1;PRKACB;CALM1
Aldosterone-regulated sodium reabsorption	-0.42128	-1.12559	0.536674	1	4|6	0.2272	ATP1B1;PIK3CA;KRAS;PIK3R1
Phospholipase D signaling pathway	-0.203675	-1.12183	0.536754	1	18|47	0.2508	KITLG;DGKH;PDGFD;MS4A2;GAB1;PLD1;GNA13;LPAR1;PDGFC;PIK3CA;DNM3;SOS2;KRAS;PIK3R1;LPAR6;SOS1;AGPAT5;PLCB1
Sulfur metabolism	0.472544	1.11807	0.863592	1	2|5	0.0981	TST;MPST
Toll-like receptor signaling pathway	0.258597	1.11759	0.849237	1	17|28	0.4398	FADD;MAPK12;IRF7;IKBKG;IRAK1;MAPK11;TOLLIP;MAP2K2;PIK3R3;AKT1;TICAM1;MAP2K7;AKT2;MAPK13;IKBKE;TAB1;RELA
Diabetic cardiomyopathy	0.20265	1.11169	0.850791	1	45|68	0.4631	NDUFB7;MAPK12;SLC25A6;NDUFA13;ATP5F1D;CTSD;UQCRHL;CYC1;NDUFS7;NDUFA11;MAPK11;NDUFA3;COX5B;NOS3;PRKCZ;G6PD;PIK3R3;NDUFS8;PTPA;AKT1;NDUFB11;UQCRQ;NDUFA2;UQCRC1;PPP1CA;COX8A;ATP5MC2;ATP5MC1;NDUFS6;AKT2;SLC2A1;NDUFB10;COX6B1;MAPK13;NDUFV1;PLCB3;PRKCD;GAPDH;NDUFA8;GYS1;RELA;COX7A2;NDUFA1;CPT2;SDHA
Basal cell carcinoma	0.317771	1.10943	0.84267	1	7|15	0.2635	GADD45G;WNT9A;DVL1;AXIN1;WNT7B;WNT4;BAX
Rheumatoid arthritis	-0.31051	-1.10049	0.571404	1	4|12	0.115	ANGPT1;TNFSF13B;TGFB2;IL15
Thyroid hormone signaling pathway	-0.213315	-1.10017	0.565	1	16|36	0.2998	PLN;ITGAV;RCAN2;PLCE1;ATP1B1;PIK3CA;MED13;MDM2;FOXO1;KRAS;PIK3R1;PLCB1;MED4;NRAS;PRKACB;NCOA2
Wnt signaling pathway	-0.197	-1.09581	0.565746	1	23|46	0.3394	RSPO3;RSPO2;CCND2;TLE4;ROR1;SIAH1;ROCK2;PRICKLE2;FZD3;FZD7;NKD1;PRICKLE1;LRP6;TBL1XR1;PPP3CB;PLCB1;SMAD4;PRKACB;APC;TCF7L2;LGR4;DAAM1;MAP3K7
Alcoholism	0.223033	1.092	0.875201	1	14|45	0.2069	H2AW;GRIN3B;H2AC8;GNG5;H2BC12;SHC2;GNB2;H2AJ;HDAC10;H2AX;CREB3L4;HRAS;SLC29A2;SLC29A3
Purine metabolism	0.237985	1.08973	0.867136	1	11|34	0.1621	NME3;APRT;IMPDH1;ENTPD2;HDDC3;PDE9A;NME2;NME4;GUK1;CANT1;ENTPD6
N-Glycan biosynthesis	0.253883	1.0878	0.858297	1	18|27	0.4296	MGAT5B;DPM3;MAN1B1;DDOST;ALG12;MOGS;MGAT4B;ALG3;ALG1;DOLK;MGAT1;DPM2;B4GALT3;DOLPP1;B4GALT2;GANAB;RPN1;MAN2A2
Gastric cancer	-0.192247	-1.08321	0.58437	1	20|49	0.2571	FGF7;FGF2;HGF;RB1;GAB1;TGFB2;FZD3;FZD7;RARB;POLK;MET;PIK3CA;LRP6;SOS2;KRAS;TGFBR1;PIK3R1;SOS1;CDKN1B;SMAD4
Terpenoid backbone biosynthesis	0.367029	1.07309	0.88481	1	5|9	0.3248	MVD;PMVK;MVK;FDPS;RCE1
Bacterial invasion of epithelial cells	-0.232672	-1.07298	0.596903	1	11|28	0.2315	CAV1;CAV2;GAB1;VCL;MET;PIK3CA;CD2AP;ACTR2;DNM3;PIK3R1;WASL
Tryptophan metabolism	0.452133	1.07226	0.872714	1	2|5	0.1784	KYAT1;GCDH
Viral myocarditis	-0.33798	-1.06495	0.605301	1	3|10	0.1178	CAV1;DMD;SGCB
mTOR signaling pathway	0.202528	1.06443	0.879657	1	26|55	0.3453	DDIT4;WNT9A;TELO2;EIF4EBP1;STK11;DVL1;MLST8;LAMTOR4;RPS6KA1;PRR5;WDR24;HRAS;WNT7B;LAMTOR2;RPS6KB2;NPRL3;WNT4;AKT1S1;MAP2K2;TSC2;PIK3R3;LAMTOR1;AKT1;ATP6V1F;LRP5;DVL2
Th17 cell differentiation	-0.252242	-1.05107	0.62464	1	4|20	0.0825	AHR;IL6ST;JAK2;RORA
Alanine, aspartate and glutamate metabolism	0.392922	1.05031	0.904056	1	3|7	0.1544	ASRGL1;ASL;ALDH4A1
Leishmaniasis	-0.267723	-1.04861	0.621544	1	3|16	0.0961	PTGS2;JAK2;TGFB2
Peroxisome	-0.215938	-1.04547	0.61999	1	6|30	0.1259	ACSL6;HMGCLL1;ACSL4;NUDT12;FAR1;AGPS
Non-alcoholic fatty liver disease	0.198351	1.04514	0.904334	1	37|58	0.4733	SREBF1;CEBPA;NDUFB7;MAPK12;NDUFA13;MAP3K11;UQCRHL;CYC1;NDUFS7;NDUFA11;MAPK11;TRAF2;NDUFA3;COX5B;BAX;PIK3R3;NDUFS8;AKT1;NDUFB11;UQCRQ;NDUFA2;UQCRC1;COX8A;NDUFS6;AKT2;NDUFB10;MLX;COX6B1;MAPK13;NDUFV1;GSK3A;NDUFA8;RELA;COX7A2;NDUFA1;SDHA;COX4I1
Prolactin signaling pathway	-0.219784	-1.04039	0.622976	1	11|28	0.2442	PRLR;JAK2;CCND2;SOCS4;SOCS6;PIK3CA;SOCS5;SOS2;KRAS;PIK3R1;SOS1
Taste transduction	-0.315849	-1.0391	0.618409	1	6|10	0.3212	TAS2R14;SCN9A;TAS2R20;PLCB1;PRKACB;PDE1A
Ovarian steroidogenesis	0.391226	1.03905	0.906448	1	3|7	0.0976	HSD17B1;PLA2G4F;SCARB1
Human cytomegalovirus infection	-0.167059	-1.03317	0.622686	1	30|74	0.2915	PTGS2;PTGER3;GNG2;FAS;RB1;ITGAV;CGAS;GNA13;CREB5;ROCK2;ITPR1;GNAQ;PTGER4;GNG12;ATF2;PIK3CA;GNB4;MDM2;SOS2;KRAS;PPP3CB;PIK3R1;SOS1;PLCB1;NRAS;CREB1;PRKACB;CYCS;CALM1;ROCK1
AGE-RAGE signaling pathway in diabetic complications	-0.206833	-1.03107	0.619576	1	14|33	0.2765	COL4A3;JAK2;TGFB2;PLCE1;EDN1;PIK3CA;FOXO1;KRAS;TGFBR1;PIK3R1;CDKN1B;PLCB1;SMAD4;NRAS
Porphyrin and chlorophyll metabolism	0.330325	1.02058	0.94175	1	9|10	0.5341	HMOX2;GUSB;BLVRB;HMBS;MMAB;PPOX;EARS2;UROD;UROS
Various types of N-glycan biosynthesis	0.262114	1.01336	0.946168	1	13|20	0.4296	CHST8;HEXD;MAN1B1;DDOST;ALG12;MGAT4B;ALG3;ALG1;MGAT1;B4GALT3;B4GALT2;RPN1;MAN2A2
Tight junction	0.198693	1.00619	0.951749	1	10|51	0.1258	TUBA3D;CLDN3;CLDN7;CRB3;PARD6A;ARPC1B;STK11;LLGL2;MICALL2;SCRIB
Natural killer cell mediated cytotoxicity	-0.247923	-1.00146	0.669745	1	9|18	0.2765	FAS;VAV3;PIK3CA;SOS2;KRAS;PPP3CB;PIK3R1;SOS1;NRAS
Fluid shear stress and atherosclerosis	-0.185343	-0.989958	0.684808	1	14|42	0.2453	CAV1;CAV2;ITGAV;MEF2C;BMPR1A;PRKAA2;SDC2;EDN1;BMPR2;PIK3CA;PRKAA1;PIK3R1;SUMO2;MEF2A
Legionellosis	0.295601	0.987817	0.986705	1	8|13	0.4398	HSPA6;RAB1B;HSF1;VCP;NFKB2;HSPA8;ARF1;RELA
ABC transporters	-0.258222	-0.982229	0.692653	1	6|16	0.2189	ABCG2;ABCC9;ABCA10;ABCB10;ABCA1;ABCD3
Sphingolipid metabolism	0.286541	0.972462	1	1	5|14	0.1497	SMPD3;CERS4;SMPD2;SPHK2;ARSA
Starch and sucrose metabolism	0.374285	0.955556	1	1	3|6	0.2366	GAA;HK2;G6PC3
Cytosolic DNA-sensing pathway	0.251375	0.951773	1	1	12|18	0.4398	POLR2L;IRF7;IKBKG;NFKBIB;POLR2E;POLR2F;POLR3H;POLR2H;POLR3K;IKBKE;POLR3E;RELA
Citrate cycle (TCA cycle)	-0.262755	-0.951444	0.746318	1	14|14	0.7381	SDHD;SUCLA2;SUCLG2;DLD;DLST;SDHB;IDH3B;SDHA;OGDH;ACO2;IDH3G;PCK2;MDH2;IDH2
IL-17 signaling pathway	0.243312	0.944104	1	1	7|21	0.2048	FADD;MAPK12;TRADD;IKBKG;IL17RC;MAPK11;TRAF2
Relaxin signaling pathway	-0.168244	-0.924987	0.79043	1	19|47	0.2809	COL4A3;GNG2;EDNRB;RXFP1;CREB5;EDN1;GNG12;ATF2;PIK3CA;GNB4;SOS2;KRAS;TGFBR1;PIK3R1;SOS1;PLCB1;NRAS;CREB1;PRKACB
Pathogenic Escherichia coli infection	0.16964	0.923701	1	1	35|66	0.4398	TUBA3D;CLDN3;CLDN7;FADD;MAPK12;ARPC1B;TRADD;BAIAP2;IKBKG;IRAK1;TUBB4B;SLC9A3R1;MAPK11;LPAR2;TRAF2;NFKBIB;CYTH2;BAX;BAIAP2L1;EZR;CYTH1;RPS3;ARHGEF1;TUBA1B;ARPC5L;PTPN6;SRC;ARF1;ABCF2;MAPK13;MYO1E;GAPDH;CTTN;TAB1;RELA
Toxoplasmosis	0.207921	0.922956	1	1	18|31	0.4544	HSPA6;MAPK12;BAD;SOCS1;IKBKG;IRAK1;MAPK11;NFKBIB;TYK2;LAMA5;AKT1;LDLR;HSPA8;AKT2;MAPK13;TAB1;RELA;BCL2L1
Non-small cell lung cancer	-0.20294	-0.917378	0.797783	1	12|26	0.2765	HGF;RB1;RARB;POLK;MET;PIK3CA;SOS2;KRAS;PIK3R1;SOS1;KIF5B;NRAS
Vibrio cholerae infection	0.265865	0.91516	1	1	9|14	0.4277	ATP6V0E2;PDIA4;ATP6V0B;SEC61A1;ATP6AP1;ATP6V1F;TCIRG1;ARF1;ATP6V0D1
p53 signaling pathway	-0.194977	-0.909679	0.80543	1	12|26	0.3062	PTEN;FAS;CCND2;SIAH1;ZMAT3;ATM;MDM2;RRM2B;MDM4;CYCS;SESN3;CCNG1
Leukocyte transendothelial migration	-0.204781	-0.909617	0.797283	1	10|23	0.2501	CLDN11;RAP1A;VAV3;VCL;ROCK2;JAM2;PIK3CA;PIK3R1;CTNND1;RAP1B
SNARE interactions in vesicular transport	-0.23799	-0.907484	0.793874	1	14|15	0.6667	VAMP4;STX2;BET1;STX7;VAMP7;STX16;GOSR1;STX17;STX18;STX4;BET1L;STX5;USE1;YKT6
Glycerolipid metabolism	0.246179	0.899919	1	1	8|17	0.2817	DGKQ;AGPAT2;GLYCTK;AKR1A1;TKFC;DGAT1;DGKD;DGAT2
Type II diabetes mellitus	0.283083	0.898813	1	1	5|11	0.283	KCNJ11;SOCS1;HK2;PRKCZ;PIK3R3
Aldosterone synthesis and secretion	-0.193275	-0.895075	0.809509	1	11|26	0.2821	ATP2B4;CREB5;ATP1B1;ITPR1;GNAQ;ATF2;PRKD3;PLCB1;CREB1;PRKACB;CALM1
Insulin secretion	-0.206306	-0.891449	0.808733	1	9|21	0.2809	SNAP25;CREB5;ATP1B1;KCNMA1;GNAQ;ATF2;PLCB1;CREB1;PRKACB
Mannose type O-glycan biosynthesis	0.277703	0.887872	1	1	8|12	0.4765	MGAT5B;LARGE2;CHST10;B4GALT3;POMGNT1;B4GALT2;POMT1;FKRP
Fanconi anemia pathway	0.234476	0.886687	1	1	4|17	0.1417	CENPX;TELO2;EME2;FAAP100
Vitamin digestion and absorption	0.353346	0.879527	1	1	2|6	0.1014	SCARB1;SLC19A1
RNA transport	0.166114	0.879327	1	1	43|55	0.5864	PABPC3;EIF4EBP3;EIF4EBP1;RANGAP1;POP7;RPP25L;EIF4G1;RPP25;NUP210;EIF3C;UPF1;EIF3G;ALYREF;THOC6;NUP93;EIF2B4;EIF2B5;SEC13;EIF3B;PYM1;ELAC2;FXR2;PRMT5;PABPC1L;NUP188;GEMIN8;EIF3I;EIF2B2;RNPS1;NUP62;XPO5;EIF4A3;CYFIP1;UBE2I;NUP85;AAAS;NUP107;EIF4G2;EIF5;DDX20;NUP43;NUP153;RPP30
Intestinal immune network for IgA production	0.374792	0.87184	1	1	3|5	0.2152	MADCAM1;LTBR;TNFSF13
Cortisol synthesis and secretion	-0.204148	-0.863305	0.852452	1	9|20	0.2809	CREB5;ITPR1;GNAQ;PDE8B;ATF2;PBX1;PLCB1;CREB1;PRKACB
Cellular senescence	-0.14781	-0.859212	0.851911	1	17|56	0.2272	PTEN;HIPK3;RB1;CCND2;TGFB2;PPP1CB;ITPR1;LIN54;PIK3CA;ATM;MDM2;FOXO1;KRAS;TGFBR1;PPP3CB;SIRT1;PIK3R1
Notch signaling pathway	0.237582	0.858745	1	1	12|16	0.5001	DVL1;LFNG;RFNG;DVL2;DTX2;PSENEN;TLE3;NCOR2;APH1A;MAML3;CTBP1;NCSTN
Ribosome biogenesis in eukaryotes	0.197497	0.847077	1	1	16|27	0.4494	RRP7A;POP7;RPP25L;NHP2;TBL3;RPP25;NOL6;EIF6;REXO5;TCOF1;FBL;IMP4;REXO1;SNU13;NOP10;EFL1
Hepatitis C	0.168566	0.843401	1	1	19|46	0.3271	CLDN3;CLDN7;FADD;BAD;SCARB1;TRADD;IRF7;IKBKG;HRAS;TRAF2;CDK4;TYK2;BAX;MAP2K2;PIK3R3;AKT1;LDLR;E2F1;TICAM1
Salmonella infection	0.140521	0.830939	1	1	40|87	0.4047	TUBA3D;FADD;MAPK12;ARPC1B;PKN1;KLC3;TRADD;IKBKG;IRAK1;TUBB4B;STX10;HRAS;MAPK11;TRAF2;GSDMD;CYTH2;KLC2;RILP;BAX;ACTR1B;MAP2K2;PLEKHM2;AKT1;CYTH1;VPS18;FHOD1;RPS3;DNM2;MAP2K7;EXOC7;KLC4;MYL5;TXN2;TUBA1B;ARPC5L;AKT2;PLEKHM1;ARF1;MAPK13;VPS16
Thyroid cancer	0.278049	0.812391	1	1	4|9	0.2678	GADD45G;HRAS;BAX;MAP2K2
Human papillomavirus infection	0.13256	0.811865	1	1	42|106	0.3366	COMP;HES4;CRB3;ATP6V0E2;WNT9A;FADD;PARD6A;EIF4EBP1;BAD;LLGL2;DVL1;AXIN1;TRADD;LFNG;HES6;SCRIB;ATP6V0B;IKBKG;CREB3L4;SLC9A3R1;HRAS;WNT7B;RPS6KB2;RFNG;CDK4;TYK2;TADA3;PRKCZ;WNT4;BAX;MAP2K2;LAMA5;TSC2;PIK3R3;AKT1;ATP6AP1;PPP2R3B;CREB3;E2F1;TICAM1;ATP6V1F;TCIRG1
Epstein-Barr virus infection	0.14831	0.808603	1	1	39|63	0.5046	GADD45G;FADD;MAPK12;TRADD;IRF7;IKBKG;IRAK1;ADRM1;CALR;MAPK11;TRAF2;NFKBIB;CDK4;TYK2;BAX;PIK3R3;AKT1;PSMD8;E2F1;MAP2K7;NFKB2;NFKBIE;NCOR2;AKT2;MAPK13;PSMD2;CDKN1A;IKBKE;RELB;TAB1;RELA;PSMC3;PSMD3;CCND3;PSMD7;PSMD13;MAP2K3;PSMC4;PSMD4
Other types of O-glycan biosynthesis	-0.2164	-0.804442	0.944094	1	2|14	0.0403	EOGT;C1GALT1
Chemokine signaling pathway	-0.147137	-0.800367	0.942367	1	18|42	0.2915	GNG2;RAP1A;JAK2;VAV3;ROCK2;GNAQ;GNG12;PIK3CA;GNB4;SOS2;KRAS;PIK3R1;SOS1;RAP1B;PLCB1;NRAS;PRKACB;ROCK1
Nicotinate and nicotinamide metabolism	0.238263	0.797725	1	1	8|13	0.3847	NAPRT;SIRT6;NADK;SIRT7;NT5M;NADSYN1;NT5C;SIRT2
Carbohydrate digestion and absorption	0.237474	0.794505	1	1	8|13	0.4096	SLC5A1;HK2;G6PC3;PIK3R3;AKT1;AKT2;SLC37A4;PLCB3
Bile secretion	0.258855	0.793269	1	1	7|10	0.39	SLC5A1;SCARB1;SLC4A2;LDLR;SLC27A5;ADCY6;SLC2A1
Steroid hormone biosynthesis	0.30019	0.788926	1	1	1|7	0.0139	HSD17B1
Kaposi sarcoma-associated herpesvirus infection	-0.133557	-0.787471	0.954899	1	7|61	0.0775	PTGS2;FGF2;IL6ST;GNG2;FAS;RB1;JAK2
Cocaine addiction	-0.21505	-0.784674	0.950392	1	6|14	0.2809	BDNF;DRD1;CREB5;ATF2;CREB1;PRKACB
Basal transcription factors	-0.237858	-0.781371	0.946542	1	4|11	0.2326	GTF2A1;TAF13;TAF9B;TBPL1
Mitophagy	0.179326	0.779902	1	1	30|30	0.8216	TFEB;ATG9B;FIS1;RHOT2;HRAS;PINK1;E2F1;UBB;ULK1;ATG9A;SRC;SQSTM1;RELA;BCL2L1;UBA52;TBC1D17;PGAM5;BECN1;ATF4;BCL2L13;CALCOCO2;MAPK8;TBK1;USP15;RHOT1;RRAS2;NRAS;KRAS;MITF;BNIP3L
Growth hormone synthesis, secretion and action	-0.151735	-0.77895	0.942012	1	15|37	0.2809	JAK2;CREB5;MAP3K1;ITPR1;GNAQ;ATF2;PIK3CA;SOS2;KRAS;PIK3R1;SOS1;PLCB1;NRAS;CREB1;PRKACB
RNA degradation	0.171952	0.778704	1	1	4|34	0.0943	PABPC3;EXOSC4;EXOSC5;PFKL
Protein export	-0.287493	-0.774096	0.940829	1	5|6	0.5116	SRP9;SPCS3;SEC62;SRP68;SRPRA
Human immunodeficiency virus 1 infection	0.139043	0.773169	1	1	19|69	0.2199	RAC3;FADD;GNG5;MAPK12;BAD;GNB2;TRADD;PAK4;IKBKG;AP1M2;IRAK1;AP1S1;CALR;HRAS;ELOB;MAPK11;TRAF2;AP1B1;RPS6KB2
Synaptic vesicle cycle	0.195413	0.772426	1	1	15|20	0.4851	ATP6V0E2;ATP6V0B;STX1A;AP2S1;ATP6V1F;TCIRG1;DNM2;NAPA;AP2A1;CLTB;AP2A2;UNC13B;ATP6V0D1;CLTA;RAB3A
Valine, leucine and isoleucine degradation	0.224549	0.764623	1	1	9|13	0.4605	ACAA1;BCAT2;HSD17B10;ACADS;PCCB;AACS;ACSF3;IVD;HMGCL
NF-kappa B signaling pathway	0.176183	0.754966	1	1	9|28	0.2399	GADD45G;TRADD;IKBKG;PIDD1;IRAK1;LTBR;TRAF2;PIAS4;CARD14
Lysine degradation	-0.178808	-0.748672	0.970791	1	19|19	0.822	PLOD2;PRDM6;AASS;SETDB2;NSD3;HYKK;DLD;KMT2E;DLST;HADHA;EHMT1;COLGALT1;KMT2B;SETD1A;DOT1L;PLOD1;KMT5C;PLOD3;GCDH
Thyroid hormone synthesis	0.196568	0.748615	1	1	3|19	0.1027	TTR;PDIA4;GPX1
AMPK signaling pathway	0.143767	0.737131	1	1	25|52	0.4044	FASN;SREBF1;EIF4EBP1;STK11;PFKL;SCD;EEF2;PFKFB4;CREB3L4;FBP1;RPS6KB2;G6PC3;AKT1S1;TSC2;PIK3R3;ACACA;AKT1;PPP2R3B;CREB3;ULK1;AKT2;PPP2R1A;RAB11B;MLYCD;PCK2
Oocyte meiosis	-0.140829	-0.735569	0.981072	1	21|38	0.3788	CPEB2;CPEB4;PGR;PPP1CB;ITPR1;CDC27;RPS6KA6;PPP3CB;ANAPC4;PPP2R5E;PRKACB;CALM1;YWHAZ;PPP2CB;PPP1CC;SLK;ANAPC10;RPS6KA3;PPP2R5C;PPP3R1;CALM2
GnRH secretion	-0.176554	-0.734464	0.974139	1	9|20	0.2765	TRPC1;TRPC4;ITPR1;GNAQ;PIK3CA;KRAS;PIK3R1;PLCB1;NRAS
Sphingolipid signaling pathway	0.144703	0.733321	1	1	19|49	0.3149	RAC3;CERS4;MAPK12;S1PR4;TRADD;SMPD2;SPHK2;CTSD;HRAS;MAPK11;TRAF2;NOS3;PRKCZ;BAX;MAP2K2;PIK3R3;AKT1;SMPD1;PPP2R3B
Nucleotide excision repair	0.224742	0.730149	1	1	9|12	0.5232	POLD2;POLD4;RFC2;POLD1;ERCC2;LIG1;ERCC1;DDB1;RAD23A
Tuberculosis	0.153556	0.72857	1	1	8|39	0.1515	FADD;MAPK12;BAD;TRADD;SPHK2;CTSD;ATP6V0B;IRAK1
Human T-cell leukemia virus 1 infection	-0.119897	-0.726691	0.976062	1	24|69	0.2809	PTEN;RB1;CCND2;TGFB2;CREB5;IL15;NFYB;MAP3K1;NRP1;ATF2;PIK3CA;ATM;CDC27;KRAS;TGFBR1;PPP3CB;PIK3R1;TBPL1;ANAPC4;XPO1;SMAD4;NRAS;CREB1;PRKACB
Central carbon metabolism in cancer	0.178368	0.725706	1	1	14|25	0.39	PFKL;FGFR3;SIRT6;HRAS;HK2;IDH2;MAP2K2;G6PD;PIK3R3;SLC16A3;AKT1;PKM;AKT2;SLC2A1
Glucagon signaling pathway	-0.133687	-0.717127	0.979416	1	40|41	0.8279	PPARGC1A;PRKAA2;CREB5;ITPR1;GNAQ;ATF2;PRKAA1;FOXO1;PPP3CB;SIRT1;PLCB1;CREB1;PRKACB;CALM1;PPP3R1;PPP4R3B;CALM2;AKT3;PPP4R3A;PRKAG1;CALM3;ATF4;CRTC2;PHKA2;GYS1;PLCB3;PCK2;SLC2A1;AKT2;PHKG2;PKM;CREB3;AKT1;ACACA;ITPR3;PRMT1;G6PC3;PPP4C;FBP1;CREB3L4
Hedgehog signaling pathway	-0.19179	-0.714949	0.973877	1	9|15	0.3952	CCND2;MOSMO;SPOPL;CSNK1G3;KIF3A;PRKACB;SMURF2;SPOP;EFCAB7
Homologous recombination	0.215827	0.714426	1	1	5|13	0.2663	RAD54L;POLD2;POLD4;POLD1;XRCC3
Ether lipid metabolism	-0.199608	-0.711319	0.970003	1	3|12	0.1259	LPCAT2;PLD1;AGPS
Cushing syndrome	-0.126824	-0.699185	0.976872	1	16|45	0.2809	AHR;RAP1A;RB1;CREB5;FZD3;ITPR1;FZD7;GNAQ;PDE8B;ATF2;PBX1;CDKN1B;RAP1B;PLCB1;CREB1;PRKACB
Th1 and Th2 cell differentiation	0.197475	0.694207	1	1	10|15	0.4763	MAPK12;IKBKG;MAPK11;NFKBIB;TYK2;NFKBIE;MAPK13;STAT6;RELA;MAML3
Yersinia infection	0.135577	0.690553	1	1	22|48	0.403	RAC3;MAPK12;ARPC1B;PKN1;BAIAP2;BCAR1;RPS6KA1;IKBKG;IRAK1;MAPK11;TRAF2;MAP2K2;PIK3R3;AKT1;TICAM1;LIMK1;MAP2K7;ARHGEF1;ARPC5L;AKT2;SRC;MAPK13
Breast cancer	0.140381	0.690455	1	1	20|44	0.3476	GADD45G;FGF22;WNT9A;DVL1;AXIN1;SHC2;HRAS;WNT7B;RPS6KB2;CDK4;FRAT2;WNT4;BAX;MAP2K2;PIK3R3;AKT1;E2F1;LRP5;DVL2;NFKB2
Insulin resistance	0.138493	0.686851	1	1	25|46	0.4398	SREBF1;SLC27A4;TRIB3;RPS6KA1;CREB3L4;SLC27A2;RPS6KB2;NR1H2;G6PC3;NOS3;PRKCZ;PIK3R3;PTPRF;PTPA;AKT1;SLC27A5;CREB3;PPP1CA;AKT2;SLC2A1;MLX;PCK2;PRKCD;GYS1;RELA
Measles	0.143609	0.685216	1	1	13|38	0.3014	HSPA6;FADD;BAD;TRADD;IRF7;IKBKG;IRAK1;NFKBIB;CDK4;TYK2;BAX;PIK3R3;AKT1
Acute myeloid leukemia	0.162543	0.666672	1	1	10|24	0.3283	CEBPA;EIF4EBP1;BAD;IKBKG;HRAS;RPS6KB2;MAP2K2;PIK3R3;AKT1;JUP
Ubiquitin mediated proteolysis	-0.104517	-0.657031	1	1	30|66	0.366	UBE2D1;UBE2W;CUL5;MAP3K1;MID1;SIAH1;KLHL13;UBE2QL1;UBE2B;CDC27;MDM2;UBA6;ANAPC4;UBE2Q2;CUL4B;SKP2;PIAS2;NEDD4;UBA3;FBXW7;HERC4;CBLB;UBE2K;DET1;ANAPC10;FANCL;ITCH;WWP1;SMURF2;BIRC2
Glycerophospholipid metabolism	0.143025	0.644103	1	1	11|33	0.2644	PLA2G4F;LYPLA2;DGKQ;AGPAT2;PCYT2;PNPLA7;PEMT;PLD4;PTDSS2;PLA2G15;DGKD
Primary immunodeficiency	0.269835	0.640648	1	1	3|5	0.3695	IKBKG;ORAI1;RFXANK
Insulin signaling pathway	0.119796	0.638395	1	1	28|61	0.4044	FASN;SREBF1;EIF4EBP1;BAD;PRKAR1B;SOCS1;SHC2;SH2B2;FBP1;HRAS;RPS6KB2;HK2;G6PC3;PRKCZ;MAP2K2;TSC2;PIK3R3;PTPRF;ACACA;AKT1;PPP1CA;EXOC7;MKNK2;PHKG2;INPPL1;AKT2;FLOT2;PCK2
Progesterone-mediated oocyte maturation	0.136758	0.621907	1	1	6|33	0.139	KIF22;PKMYT1;MAPK12;ANAPC11;MAD2L2;RPS6KA1
Thermogenesis	0.107027	0.620823	1	1	48|82	0.4631	NDUFB7;MAPK12;NDUFA13;MLST8;ATP5F1D;RPS6KA1;SIRT6;UQCRHL;CYC1;CREB3L4;NDUFS7;HRAS;NDUFA11;MAPK11;NDUFA3;RPS6KB2;COX5B;SMARCA4;AKT1S1;NDUFAF3;TSC2;NDUFS8;COA4;NDUFB11;UQCRQ;NDUFA2;NDUFAF8;CREB3;UQCRC1;PNPLA2;COX8A;ATP5MC2;ATP5MC1;ADCY6;ATP5ME;NDUFS6;NDUFB10;COX6B1;SMARCD2;MAPK13;NDUFV1;ATP5MF;NDUFA8;COX7A2;NDUFA1;SMARCB1;CPT2;SDHA
Pertussis	0.174074	0.620152	1	1	14|16	0.6215	MAPK12;IRAK1;MAPK11;C1QA;TICAM1;MAPK13;RELA;CFL1;CALM3;MYD88;TRAF6;MAPK8;GNAI3;CALM2
Chronic myeloid leukemia	-0.126806	-0.619647	1	1	13|34	0.2765	RB1;TGFB2;POLK;PIK3CA;MDM2;SOS2;KRAS;TGFBR1;PIK3R1;SOS1;CDKN1B;SMAD4;NRAS
Choline metabolism in cancer	-0.121462	-0.617816	1	1	11|36	0.2442	DGKH;PDGFD;PLD1;PCYT1B;PDGFC;LYPLA1;PIK3CA;SOS2;KRAS;PIK3R1;SOS1
Non-homologous end-joining	0.218125	0.614536	1	1	8|8	0.7822	FEN1;POLL;POLM;XRCC6;MRE11;DCLRE1C;XRCC4;LIG4
Retrograde endocannabinoid signaling	0.128313	0.610105	1	1	6|40	0.0888	FAAH;GNG5;NDUFB7;MAPK12;NDUFA13;GNB2
Colorectal cancer	0.134967	0.608061	1	1	31|32	0.823	GADD45G;RAC3;BAD;AXIN1;HRAS;RPS6KB2;BAX;MAP2K2;PIK3R3;AKT1;RALGDS;AKT2;CDKN1A;ARAF;MAPK8;AKT3;SMAD2;RPS6KB1;TCF7L2;APC;CYCS;NRAS;SMAD4;SOS1;APPL1;PIK3R1;TGFBR1;KRAS;SOS2;PIK3CA;POLK
Neurotrophin signaling pathway	-0.110493	-0.604628	1	1	16|48	0.2821	BDNF;RAP1A;IRAK3;GAB1;MAP3K1;NTRK2;FRS2;PIK3CA;SOS2;RPS6KA6;KRAS;PIK3R1;SOS1;RAP1B;NRAS;CALM1
PD-L1 expression and PD-1 checkpoint pathway in cancer	0.139346	0.602691	1	1	15|31	0.403	PDCD1;MAPK12;IKBKG;HRAS;MAPK11;NFKBIB;RPS6KB2;MAP2K2;PIK3R3;AKT1;TICAM1;NFKBIE;AKT2;PTPN6;MAPK13
Cell cycle	0.126431	0.602179	1	1	10|38	0.2376	GADD45G;CDC20;PKMYT1;ANAPC11;MAD2L2;MCM2;ZBTB17;ANAPC2;CDK4;MCM7
Glioma	-0.127276	-0.601419	1	1	11|29	0.2821	PTEN;RB1;POLK;PIK3CA;MDM2;SOS2;KRAS;PIK3R1;SOS1;NRAS;CALM1
GnRH signaling pathway	-0.123254	-0.595193	1	1	12|32	0.2821	PLD1;MAP3K1;ITPR1;GNAQ;MAP3K2;SOS2;KRAS;SOS1;PLCB1;NRAS;PRKACB;CALM1
C-type lectin receptor signaling pathway	-0.118466	-0.59381	1	1	19|36	0.4197	PTGS2;ITPR1;PIK3CA;MDM2;KRAS;PPP3CB;PIK3R1;BCL10;NRAS;CALM1;CYLD;RRAS2;CBLB;PPP3R1;CALM2;ARHGEF12;AKT3;MAPK8;PTPN11
TNF signaling pathway	-0.112849	-0.59245	1	1	8|40	0.1857	PTGS2;FAS;CREB5;IL15;EDN1;BAG4;ATF2;PIK3CA
Pantothenate and CoA biosynthesis	0.253007	0.587888	1	1	3|5	0.3399	BCAT2;PPCDC;COASY
mRNA surveillance pathway	0.127026	0.583372	1	1	1|35	0.0054	PABPC3
B cell receptor signaling pathway	-0.129074	-0.581466	1	1	9|23	0.2765	VAV3;PIK3CA;SOS2;KRAS;PPP3CB;PIK3R1;SOS1;BCL10;NRAS
Influenza A	0.118599	0.579809	1	1	22|38	0.4617	FADD;SLC25A6;TRADD;IRF7;IKBKG;NFKBIB;CDK4;TYK2;BAX;MAP2K2;PIK3R3;AKT1;FDPS;TICAM1;AKT2;RAB11B;PABPN1;IKBKE;CPSF4;RELA;NLRX1;CCND3
NOD-like receptor signaling pathway	0.118054	0.577679	1	1	23|44	0.4544	FADD;MAPK12;PKN1;IRF7;IKBKG;MAPK11;TRAF2;GSDMD;NFKBIB;TYK2;ITPR3;SHARPIN;RBCK1;TICAM1;TXN2;MAPK13;PLCB3;PRKCD;IKBKE;TAB1;RELA;NLRX1;BCL2L1
Bladder cancer	0.16845	0.571911	1	1	8|14	0.4132	FGFR3;HRAS;CDK4;MAP2K2;E2F1;RASSF1;SRC;CDKN1A
Hepatocellular carcinoma	-0.0953026	-0.563512	1	1	25|58	0.3484	PTEN;HGF;RB1;GAB1;TGFB2;FZD3;FZD7;POLK;MET;PIK3CA;LRP6;SOS2;KRAS;TGFBR1;PIK3R1;SOS1;SMAD4;NRAS;ARID2;SMARCE1;APC;TCF7L2;RPS6KB1;PHF10;PBRM1
Longevity regulating pathway	-0.107808	-0.55718	1	1	16|42	0.2951	PPARGC1A;PRKAA2;CREB5;ATF2;PIK3CA;PRKAA1;FOXO1;KRAS;SIRT1;PIK3R1;APPL1;NRAS;CREB1;PRKACB;SESN3;RB1CC1
Propanoate metabolism	-0.157528	-0.556574	1	1	12|12	0.843	ACSS3;ECHDC1;HIBCH;SUCLA2;SUCLG2;DLD;HADHA;MLYCD;ACACA;PCCB;ACADS;ACSS1
ErbB signaling pathway	-0.112504	-0.55236	0.994598	1	13|32	0.3253	PAK3;NRG1;GAB1;PIK3CA;SOS2;KRAS;PIK3R1;SOS1;CDKN1B;NRAS;BTC;CBLB;RPS6KB1
Fc epsilon RI signaling pathway	0.139996	0.551211	1	1	11|22	0.403	RAC3;MAPK12;PLA2G4F;HRAS;MAPK11;MAP2K2;PIK3R3;AKT1;MAP2K7;AKT2;MAPK13
T cell receptor signaling pathway	0.119864	0.545374	1	1	16|33	0.403	PDCD1;MAPK12;PAK4;IKBKG;HRAS;MAPK11;NFKBIB;CDK4;MAP2K2;PIK3R3;AKT1;MAP2K7;NFKBIE;AKT2;PTPN6;MAPK13
Vasopressin-regulated water reabsorption	0.157331	0.543455	1	1	14|15	0.7375	ARHGDIA;CREB3L4;CREB3;ADCY6;RAB11B;DYNC1H1;STX4;RAB5C;DCTN2;DCTN4;DYNC2H1;PRKACB;CREB1;DCTN6
Fc gamma R-mediated phagocytosis	-0.116275	-0.54155	0.991769	1	7|27	0.2272	CFL2;VAV3;PLD1;ASAP1;PIK3CA;ACTR2;PIK3R1
Endometrial cancer	0.131168	0.530862	1	1	3|23	0.0879	GADD45G;BAD;AXIN1
Inflammatory mediator regulation of TRP channels	0.127051	0.530103	1	1	27|27	0.8735	MAPK12;PLA2G4F;MAPK11;ITPR3;PIK3R3;ASIC3;PPP1CA;ADCY6;SRC;MAPK13;PLCB3;PRKCD;ALOX12;MAP2K3;CALM3;MAPK8;CALM2;PPP1CC;CALM1;PRKACB;PLCB1;PIK3R1;PIK3CA;PTGER4;GNAQ;ITPR1;PPP1CB
Antigen processing and presentation	0.187914	0.516679	1	1	1|8	0.037	HSPA6
Lipid and atherosclerosis	-0.0845694	-0.50536	0.997384	1	18|59	0.2821	FAS;RAP1A;JAK2;VAV3;MIB1;ERO1A;ROCK2;ITPR1;PIK3CA;ABCA1;KRAS;PPP3CB;PIK3R1;RAP1B;PLCB1;NRAS;CYCS;CALM1
Endocytosis	0.0821071	0.496804	1	1	47|106	0.4131	HSPA6;CBLC;PARD6A;EPN3;ARPC1B;GRK2;FGFR3;ARFGAP1;EPN1;HGS;SH3GLB2;ARF5;HRAS;RAB11FIP3;PSD4;ACAP3;CHMP1A;CYTH2;WASHC1;GRK6;CHMP6;PRKCZ;LDLRAP1;VPS37C;SH3GL1;VPS28;AGAP3;LDLR;AP2S1;CYTH1;VPS37D;DNM2;GIT1;ARAP1;CHMP2A;HSPA8;VPS25;ARPC5L;AP2A1;ZFYVE27;RAB11B;SRC;CLTB;ARF1;IGF2R;AP2A2;RAB35
Autophagy	0.0925371	0.496363	1	1	6|60	0.094	DDIT4;ATG9B;BAD;STK11;ATG101;MLST8
Glycosaminoglycan biosynthesis	0.136411	0.49445	1	1	5|16	0.2592	CHPF;B3GAT3;B3GALT6;CHPF2;B4GALT7
Estrogen signaling pathway	0.102223	0.492705	1	1	44|44	0.8986	HSPA6;SHC2;CTSD;CREB3L4;HRAS;KRT18;NOS3;ITPR3;MAP2K2;FKBP4;PIK3R3;AKT1;CREB3;HSPA8;ADCY6;ATF6B;AKT2;SRC;PLCB3;PRKCD;ATF4;HSP90AB1;CALM3;GNAI3;AKT3;CALM2;NCOA3;EBAG9;NCOA2;CALM1;PRKACB;CREB1;NRAS;PLCB1;SOS1;PIK3R1;KRAS;SOS2;PIK3CA;ATF2;GNAQ;ITPR1;CREB5;PGR
Shigellosis	0.0828578	0.47984	1	1	82|83	0.8956	MAPK12;ARPC1B;TRADD;TECPR1;BCAR1;IKBKG;MAPK11;TRAF2;NFKBIB;RPS6KB2;HK2;CYTH2;ITPR3;AKT1S1;BAX;SEPTIN9;PIK3R3;SHARPIN;RBCK1;AKT1;CYTH1;UBB;CAPN1;MYL5;ARPC5L;AKT2;SRC;ARF1;SQSTM1;MAPK13;PLCB3;PRKCD;DIAPH1;GSK3A;CTTN;TAB1;RELA;BCL2L1;CAPNS1;UBA52;TNIP1;ARPC4;BECN1;WIPI2;ATG16L1;MYD88;CALCOCO2;TAB2;ATG14;PPID;TRAF6;MAPK8;ARPC5;ACTR3;RPS6KA5;AKT3;TBK1;RRAGC;MAP3K7;SEPTIN2;RPS6KB1;FNBP1;ROCK1;CYCS;BCL1…
Pancreatic cancer	0.109302	0.47894	1	1	3|29	0.0745	GADD45G;RAC3;BAD
Viral carcinogenesis	0.0883866	0.46336	1	1	14|59	0.2329	CDC20;H2BC12;BAD;TRADD;IRF7;HDAC10;SCRIB;IKBKG;CREB3L4;HRAS;LTBR;TRAF2;SND1;CDK4
Osteoclast differentiation	0.104308	0.463045	1	1	16|31	0.4398	MAPK12;SOCS1;IKBKG;MAPK11;TRAF2;TYK2;PIK3R3;AKT1;MAP2K7;NFKB2;AKT2;SQSTM1;MAPK13;RELB;TAB1;RELA
Chagas disease	0.0954318	0.429708	1	1	7|34	0.1937	FADD;MAPK12;IKBKG;IRAK1;GNA15;CALR;MAPK11
Glycosylphosphatidylinositol (GPI)-anchor biosynthesis	0.124527	0.426441	0.994408	1	12|14	0.6231	PIGQ;GPAA1;DPM2;PIGZ;PIGO;PIGT;PIGS;PIGU;MPPE1;PIGG;PIGB;PIGK
Spinocerebellar ataxia	-0.0706041	-0.417905	1	1	45|60	0.5961	DAB1;GRIA3;RORA;ITPR1;GNAQ;PIK3CA;RBPJ;PIK3R1;TBPL1;PLCB1;ATXN3;PSMA1;CYCS;RB1CC1;OPA1;ATXN1;PSMD12;AKT3;PUM2;MAPK8;ATG2B;ATG14;PSMC6;PSMB4;KAT5;PSMC5;PSMB1;WIPI2;ATXN2L;ATG13;BECN1;PSMD4;PSMA7;PSMC4;PSMD13;PSMD7;PSMD9;CIC;PSMD3;PSMC3;PSMB3;PSMB7;PLCB3;PSMB6;PSMD2
Hepatitis B	-0.0674568	-0.397516	0.998457	1	18|61	0.2816	FAS;RB1;JAK2;TGFB2;CREB5;MAP3K1;TLR3;ATF2;PIK3CA;SOS2;KRAS;TGFBR1;PIK3R1;SOS1;SMAD4;NRAS;CREB1;CYCS

## Sheet: 3
Term	ES	NES	FDR q-val	FWER p-val	Tag %	Gene %	Lead_genes
Coronavirus disease	0.532059	1.96859	0.0137774	0.01	33|35	0.4667	F13A1;RPS25;C3AR1;RPS27;RPS3A;RPL19;NFKBIA;RPL30;RPL27;RPS15A;RPS13;RPL4;RPL14;RPL10A;RPL7;RPS18;RPS14;RPS27A;RPL31;RPL6;RPS5;RPS12;PIK3R3;RPS21;RPS4X;RPS3;RPL11;RPL5;RPS7;RPS6;RPL7A;RPLP0;RPL10
PPAR signaling pathway	0.902569	1.92877	0.0151551	0.02	3|5	0.0111	ADIPOQ;FABP4;LPL
Ribosome	0.45496	1.68586	0.218142	0.256	35|36	0.5622	RPS25;MRPS18C;RPS27;RPS3A;RPL19;RPL30;RPL27;RPS15A;RPS13;RPL4;RPL14;RPL10A;RPL7;RPS18;RPS14;RPS27A;RPL31;RPL6;RPS5;RPS12;RPS21;RPS4X;RPS3;RPL11;RPL5;RPS7;RPS6;RPL7A;RPLP0;RPL10;MRPS7;RPS23;MRPS17;RPS8;MRPL16
Non-alcoholic fatty liver disease	0.67155	1.62607	0.280025	0.38	1|7	0.0044	ADIPOQ
Proteoglycans in cancer	0.623295	1.49356	0.534561	0.667	3|7	0.1022	TWIST1;MYC;FN1
Transcriptional misregulation in cancer	0.683415	1.44548	0.579108	0.763	4|5	0.2089	MYC;MLF1;PLAT;TSPAN7
Human T-cell leukemia virus 1 infection	0.533057	1.3482	0.767202	0.881	5|8	0.2756	MYC;EGR2;PTTG1;CDC26;NFKBIA
Fluid shear stress and atherosclerosis	-0.511444	-1.30624	1	0.856	4|7	0.1444	NPPC;ITGA2B;CALML6;GPC1
Rap1 signaling pathway	-0.568296	-1.29117	1	0.876	3|5	0.1356	ITGA2B;CALML6;FGF17
Salmonella infection	0.542354	1.24451	0.999375	0.95	4|6	0.2911	MYC;GAPDH;NFKBIA;PODXL
Diabetic cardiomyopathy	0.500808	1.14449	1	0.984	5|6	0.4044	NDUFA4L2;GAPDH;UQCRFS1;SDHB;PIK3R3
Neuroactive ligand-receptor interaction	-0.478582	-1.09985	1	0.983	2|5	0.0533	PENK;EDN3
Chemical carcinogenesis	-0.42524	-1.08139	1	0.987	4|7	0.18	CACNA1B;CDC25A;FGF17;EPHX2
Measles	0.498936	1.07951	1	0.991	4|5	0.4044	HSPA6;NFKBIA;EIF3H;PIK3R3
cAMP signaling pathway	-0.441575	-1.06924	0.896277	0.988	3|6	0.1844	EDN3;CALML6;HHIP
Hepatitis C	0.491206	1.058	1	0.993	1|5	0.0333	MYC
Complement and coagulation cascades	0.487492	1.05467	1	0.993	4|5	0.2489	F13A1;VSIG4;PLAT;C3AR1
Alzheimer disease	0.381977	1.04829	1	0.993	5|11	0.3044	LPL;NDUFA4L2;GAPDH;UQCRFS1;SDHB
Small cell lung cancer	0.45822	1.04511	1	0.994	2|6	0.1022	MYC;FN1
Hepatitis B	0.457838	1.04339	0.96414	0.994	3|6	0.2756	MYC;EGR2;NFKBIA
Cell adhesion molecules	0.48197	1.01469	0.97294	0.997	3|5	0.1711	LRRC4C;PECAM1;CD34
Thermogenesis	0.39554	1.00606	0.936293	0.997	5|9	0.3356	PRDM16;NDUFA4L2;UQCRFS1;SDHB;NDUFAF2
MAPK signaling pathway	0.390756	0.976198	0.95125	0.999	4|9	0.2267	MYC;HSPA6;NTRK2;VEGFC
Calcium signaling pathway	0.380475	0.975269	0.90278	0.999	5|9	0.2267	CASQ2;PDE1A;NTRK2;ORAI1;VEGFC
RNA transport	-0.361991	-0.964351	1	0.995	8|8	0.6467	CLNS1A;PABPC1;RAE1;MAGOH;EIF4A3;EEF1A1;EIF3H;THOC7
Cell cycle	0.459933	0.960655	0.88802	1	3|5	0.2556	MYC;PTTG1;CDC26
Insulin signaling pathway	-0.406742	-0.940648	0.909851	0.996	5|5	0.6	CALML6;ELK1;PRKAG1;RPS6;PIK3R3
Viral carcinogenesis	0.403568	0.922182	0.923739	1	4|6	0.4044	GTF2H2;EGR2;NFKBIA;PIK3R3
Spliceosome	0.366951	0.888524	0.948133	1	1|7	0.0422	HSPA6
Human papillomavirus infection	0.402521	0.876307	0.931709	1	2|5	0.1467	FN1;OASL
Amyotrophic lateral sclerosis	0.359729	0.873085	0.898628	1	8|8	0.6467	NDUFA4L2;UQCRFS1;SDHB;SRSF7;NRBF2;PSMA5;ATP5F1B;RAE1
Human cytomegalovirus infection	0.343876	0.83836	0.920823	1	1|7	0.0333	MYC
Kaposi sarcoma-associated herpesvirus infection	0.362043	0.827954	0.900827	1	1|6	0.0333	MYC
Renin secretion	0.386403	0.813227	0.889864	1	3|5	0.1978	AQP1;PDE1A;ORAI1
Cellular senescence	0.376024	0.803449	0.872796	1	1|5	0.0333	MYC
Pathways in cancer	-0.239529	-0.771746	1	1	5|14	0.1844	EPO;ITGA2B;CALML6;FGF17;HHIP
NOD-like receptor signaling pathway	0.346067	0.757458	0.908498	1	5|5	0.6578	CARD16;NFKBIA;TXNIP;PANX1;CASP4
Ras signaling pathway	-0.30845	-0.744638	1	1	2|6	0.1356	CALML6;FGF17
Prion disease	0.294774	0.741423	0.898422	1	4|8	0.3044	HSPA6;NDUFA4L2;UQCRFS1;SDHB
PI3K-Akt signaling pathway	0.274666	0.72135	0.894462	1	4|10	0.2267	MYC;FN1;NTRK2;VEGFC
Apelin signaling pathway	0.334462	0.718053	0.870643	1	2|5	0.2044	APLNR;PLAT
Pathways of neurodegeneration	-0.224691	-0.659692	1	1	2|10	0.1311	CACNA1B;CALML6
Insulin resistance	-0.27921	-0.63945	0.972099	1	1|5	0.1	SLC27A6
Focal adhesion	0.295175	0.624954	0.941035	1	2|5	0.2267	FN1;VEGFC
Herpes simplex virus 1 infection	0.28037	0.608175	0.927095	1	4|5	0.5111	NFKBIA;PIK3R3;ZNF619;SRSF7
Huntington disease	-0.212844	-0.570466	0.945592	1	1|8	0.0689	CACNA1B
Parkinson disease	0.185129	0.453264	0.986419	1	4|8	0.3667	NDUFA4L2;UQCRFS1;SDHB;RPS27A
